# Supplementary material for: Climate change and spatio-temporal trend analysis of climate extremes in the homogeneous climatic zones of Pakistan during 1962-2019
Source: PLoS One. 2022 Jul 27;17(7):e0271626. doi: 10.1371/journal.pone.0271626 (PMC9328575; doi:10.1371/journal.pone.0271626)
Supplement: S1 Data — (XLSX) [file pone.0271626.s001.xlsx]

## Sheet: Zone-01
			Maximum Temperature													Minimum Temperature													Precipitation
Year	Month	Date	Astore	Bunji	Chilas	Chitral	Darosh	Dir	Gilgit	Gupis	Quetta	Skardu	Zhob	Average		Astore	Bunji	Chilas	Chitral	Darosh	Dir	Gilgit	Gupis	Quetta	Skardu	Zhob	Average		Astore	Bunji	Chilas	Chitral	Darosh	Dir	Gilgit	Gupis	Quetta	Skardu	Zhob	Sum
1961	1	1	2.77778	11.1111	***		7.78		12.22	5	8.3	1.66667	7.22222	7.00972		-12.2222	2.22222	4.44444		1.11		1.67	-4.44	-1.1	-2.77778	2.22222	-0.985679		----	0	0		0.01		0	0	0	1.016	0	1.026
1961	1	2	1.11111	9.44444	***		8.89		8.89	2.22	6.7	1.11111	10	6.04583		-12.2222	1.66667	3.88889		0		0.56	-4.44	-5	-3.88889	0.555556	-2.09778		----	0	0		0		0	0	0	0.254	0	0.254
1961	1	3	1.66667	11.1111	***		9.44		10.56	3.89	5.6	5	6.66667	6.74181		-11.6667	1.66667	1.66667		-1.11		0.56	-4.44	-5.6	-4.44444	-1.66667	-2.7816		----	0	0		0		0	0	0	0	0	0
1961	1	4	2.22222	11.6667	***		11.67		9.44	3.89	9.4	3.88889	12.7778	8.11944		-11.6667	0.555556	-0.555556		-1.11		0.56	-7.78	-5	-3.88889	-1.66667	-3.39469		----	0	0		0		0	0	0	0	0	0
1961	1	5	2.77778	9.44444	***		10		9.44	0.56	13.9	3.33333	12.7778	7.77917		-11.6667	0.555556	-0.555556		1.11		0	-8.33	-3.9	-6.11111	-0.555556	-3.27259		----	0	0		0		0	0	0.1	0	0	0.1
1961	1	6	1.66667	11.6667	***		9.44		9.44	1.67	10.6	0.555556	14.4444	7.43542		-9.44444	1.66667	0		1.67		0.56	-6.67	-5.6	-7.22222	0	-2.78222		----	0	0		0		0	0	0	0	0	0
1961	1	7	2.22222	12.2222	***		11.67		11.11	4.44	11.7	3.33333	11.6667	8.54556		-3.88889	0	0		1.67		-2.78	-5	-5	-8.33333	-1.66667	-2.77765		----	0	0		0		0	0	0.1	0	0	0.1
1961	1	8	1.11111	12.7778	***		8.89		11.67	2.22	11.1	3.88889	11.1111	7.84611		-7.77778	1.11111	0.555556		1.11		-2.78	-5	-3.3	-7.22222	0	-2.58926		----	0	0		0		0	0	0.1	0	0.10414	0.20414
1961	1	9	2.22222	12.2222	***		9.44		11.67	2.22	7.2	3.88889	10.5556	7.42736		-7.77778	2.77778	1.66667		0.56		-2.78	-6.11	-7.2	-6.66667	0	-2.83667		----	0	0		0		0	0	0	0	0	0
1961	1	10	4.44444	7.77778	***		5.56		7.78	0.56	5.6	4.44444	7.77778	5.49306		-7.22222	1.11111	1.66667		-0.56		-2.22	-5.56	-6.1	-5.55556	-1.66667	-2.90074		----	0	0		0		0	0	0	0	0	0
1961	1	11	4.44444	7.22222	***		9.44		6.67	2.78	3.9	3.33333	6.66667	5.55708		-5	0	1.11111		-2.22		-2.22	-5	-10.6	-7.22222	-1.11111	-3.58469		----	0	0		0		0	0	0	0	0	0
1961	1	12	5	8.88889	***		10.56		8.89	4.44	5	2.22222	9.44444	6.80569		-2.77778	-1.11111	-1.11111		-2.22		-3.33	-7.78	-10	-11.1111	-3.88889	-4.81444		----	0	0		0		0	0	0	0	0	0
1961	1	13	4.44444	10	***		9.44		8.89	2.78	7.8	2.77778	8.88889	6.87764		-2.22222	-2.77778	-1.11111		1.11		-2.78	-9.44	-8.9	-11.1111	-4.44444	-4.63074		----	0	0		0		0	0	0	0	0	0
1961	1	14	6.11111	8.88889	***		8.89		8.33	1.11	15	1.66667	13.8889	7.98569		-5.55556	-2.77778	-3.33333		-1.67		-0.56	-10	-3.9	-10.5556	-2.77778	-4.57		----	0	0		0		0	0	0	0	0	0
1961	1	15	1.66667	8.33333	***		10		7.22	1.11	16.7	1.11111	17.2222	7.92042		-8.88889	-2.22222	-2.77778		0.56		0	-9.44	-3.3	-10.5556	0.555556	-4.00765		----	0	0		0		0	0	0	0	0	0
1961	1	16	4.44444	10	***		15		11.67	2.22	16.1	2.22222	19.4444	10.1376		-10.5556	0	-1.11111		2.78		-2.78	-4.44	-1.1	-6.11111	2.22222	-2.34395		----	0	0		0		0	0	0	0	0	0
1961	1	17	3.88889	9.44444	***		13.89		11.11	7.22	14.4	3.33333	16.6667	9.99417		-11.1111	0.555556	1.11111		2.78		-1.11	-4.44	0	-5.55556	2.77778	-1.6658		----	0	0		0		0	0	0	0	0	0
1961	1	18	4.44444	11.1111	***		13.89		11.67	7.22	16.1	3.33333	17.7778	10.6933		-8.88889	0	1.11111		2.22		-1.11	-3.33	-1.7	-5	3.33333	-1.48494		----	0	0		0		0	0	0	0	0	0
1961	1	19	4.44444	14.4444	***		13.33		13.33	6.67	16.7	6.11111	17.7778	11.601		-2.22222	0.555556	1.11111		2.78		-0.56	-3.33	-2.2	-5	2.22222	-0.738148		----	0	0		0		0	0	0	0	0	0
1961	1	20	6.11111	13.8889	***		13.33		13.89	7.22	16.7	6.66667	17.7778	11.9481		-5.55556	1.11111	-0.555556		2.78		0.56	-3.89	-1.7	-3.33333	2.77778	-0.867284		----	0	0		0		0	0	0	0	0	0
1961	1	21	-2.22222	15	***		15		15	7.22	16.7	7.22222	17.7778	11.4622		-9.44444	0	1.66667		3.33		-1.67	-4.44	-3.9	-3.33333	2.22222	-1.72988		----	0	0		0		0	0	0	0	0	0
1961	1	22	0.555556	14.4444	***		13.33		13.89	6.67	19.4	7.22222	18.8889	11.8001		-12.2222	-0.555556	1.66667		2.78		-1.67	-5	-1.7	-6.66667	2.77778	-2.28778		----	0	0		0		0	0	0	0	0	0
1961	1	23	0	11.6667	***		16.11		12.78	7.22	16.7	5.55556	18.3333	11.0457		-13.8889	5.55556	2.22222		3.33		-1.11	-4.44	0.6	-6.11111	4.44444	-1.0442		----	0	0		0		0.762	0	0	0	0	0.762
1961	1	24	-0.555556	8.88889	***		11.67		7.78	2.78	18.3	0.555556	16.6667	8.26069		-13.8889	2.22222	6.66667		2.22		1.67	-1.67	3.9	-2.77778	5.55556	0.433086		----	0	0		12.7		0	3.3	2.8	5.588	0.762	25.15
1961	1	25	1.11111	10	***		8.33		8.33	2.78	15	1.66667	19.4444	8.33278		-13.3333	3.88889	4.44444		2.78		0	-1.67	4.4	-5.55556	7.22222	0.241852		----	0S	0		4.32		0	1	2.5	3.556	0	11.376
1961	1	26	1.66667	8.33333	***		6.11		8.89	6.11	7.8	2.22222	12.7778	6.73875		-12.7778	2.77778	2.77778		0.56		0	-1.11	-3.9	-3.33333	3.33333	-1.29691		----	1.524	5.334		21.08		0	2	1.3	1.524	2.032	34.794
1961	1	27	3.33333	11.6667	***		10.56		11.11	7.22	8.3	4.44444	13.3333	8.74597		-12.2222	1.66667	1.66667		-0.56		1.11	-4.44	-3.9	-2.22222	-1.66667	-2.28531		----	0	0		0		0	0	0	0	0	0
1961	1	28	3.88889	10.5556	***		8.89		9.44	5.56	12.8	3.88889	12.7778	8.47514		-11.1111	2.22222	2.22222		-0.56		1.67	-4.44	-3.9	-4.44444	-0.555556	-2.09963		----	0	0		0.01		0	0	0.1	0.508	0	0.618
1961	1	29	1.66667	7.77778	***		2.22		7.22	3.89	6.1	2.77778	12.2222	5.48431		-2.22222	1.11111	2.77778		-0.56		-0.56	-1.67	-0.6	-2.77778	1.66667	-0.314938		----	0.254	7.112		9.4		0.762	5.3	6.6	0	0	29.428
1961	1	30	1.11111	7.77778	***		4.44		5.56	1.67	6.7	-1.11111	12.7778	4.86569		-2.77778	0.555556	2.77778		0		0.56	-2.22	-0.6	-3.33333	3.33333	-0.189383		----	1.016	0		11.94		1.778	5	0.8	1.524	0.10414	22.1621
1961	1	31	5.55556	5	***		2.22		6.67	0.56	5	1.11111	10.5556	4.58403		-3.33333	0.555556	0.555556		-0.56		-0.56	-2.78	-0.6	-5.55556	0.555556	-1.30247		----	0.762	8.636		22.1		2.286	3.8	5.1	0.508	0	43.192
1961	2	1	3.33333	8.88889	***		3.89		9.44	4.44	5.6	5	10	6.32403		-2.77778	0.555556	3.77222		0.56		0.56	-3.33	0	-5	3.33333	-0.258519		----	0	0		3.56		0	0	2.5	0	0	6.06
1961	2	2	1.66667	12.2222	***		2.22		8.89	0.56	3.3	2.77778	6.66667	4.78792		-2.77778	1.66667	3.33333		-0.56		1.67	-3.33	-5	-5	-0.555556	-1.17259		----	0S	0		10.41		0	0.5	8.9	0	8.636	28.446
1961	2	3	1.66667	7.77778	***		2.78		8.89	1.11	2.8	2.22222	5	4.03083		-11.6667	1.11111	0.555556		-0.56		0	-3.89	-2.2	-4.44444	0	-2.34383		----	0	0		6.86		0	0.8	0.5	0	0	8.16
1961	2	4	2.77778	10.5556	***		6.11		10.56	2.78	2.2	2.77778	5.55556	5.41458		-12.2222	1.11111	0.555556		-0.56		0.56	-3.89	-0.6	-5	0	-2.22728		----	0S	0		7.62		0	0	15.5	0	2.286	25.406
1961	2	5	3.33333	7.77778	***		3.89		7.78	2.78	3.3	2.22222	5.55556	4.57986		-11.1111	1.11111	3.33333		-0.56		0.56	-3.33	-2.2	-6.11111	-0.555556	-2.09593		----	0	0		2.29		0	0	0.1	0	0	2.39
1961	2	6	5	7.77778	***		5.56		7.78	3.33	1.7	2.77778	5.55556	4.93514		-8.88889	0.555556	2.77778		-1.67		0.56	-4.44	-3.9	-2.77778	-2.22222	-2.22284		----	0	0		0.25		0	0	0	0	0	0.25
1961	2	7	7.22222	6.11111	***		5		6.11	3.33	1.7	2.77778	7.77778	5.00361		-6.66667	1.11111	2.77778		-1.67		0	-4.44	-4.4	-4.44444	-2.77778	-2.27889		----	0	0		1.27		0	0	0	0	0	1.27
1961	2	8	8.88889	7.77778	***		6.11		7.78	2.22	5.6	5.55556	12.2222	7.01931		-5.55556	1.66667	1.66667		-3.33		0	-7.78	-7.2	-7.77778	-2.22222	-3.39247		----	0	0		0		0	0	0	0	0	0
1961	2	9	11.1111	10	***		7.78		9.44	2.22	7.8	3.33333	14.4444	8.26611		-3.88889	-0.555556	-2.22222		-3.33		-3.33	-8.33	-6.1	-8.88889	-2.22222	-4.31864		----	0	0		0		0	0	0	0	0	0
1961	2	10	7.22222	10.5556	***		7.78		8.89	2.78	12.2	1.66667	3.88889	6.87292		-1.11111	-1.66667	-1.66667		-3.33		-3.89	-7.78	-5	-10	1.11111	-3.7037		----	0	0		0		0	0	0.1	0	1.27	1.37
1961	2	11	5.55556	8.88889	***		6.11		9.44	2.22	4.4	1.66667	10	6.03514		-0.555556	-1.11111	0		-2.78		-1.11	-8.33	-1.1	-6.66667	-1.66667	-2.59111		----	0	0		0		0	0	6.6	0	4.064	10.664
1961	2	12	7.77778	7.77778	***		11.67		8.33	3.89	8.3	0	11.6667	7.42653		0	-0.555556	0.555556		-1.11		-2.22	-5.56	-3.3	-7.22222	-0.555556	-2.21864		----	0	0		2.54		0	0	0.1	0	0	2.64
1961	2	13	11.6667	10	***		7.22		10	2.78	8.9	3.33333	17.2222	8.89028		1.11111	1.11111	0		-2.22		-1.11	-7.22	-3.3	-6.11111	-1.11111	-2.09444		----	0	0		2.03		0	0	0	0	0	2.03
1961	2	14	7.22222	11.1111	***		7.78		10.56	2.78	11.1	3.33333	15	8.61083		1.11111	0	-0.555556		-2.22		-2.22	-7.78	-4.4	-7.22222	-1.66667	-2.77259		----	0	0		0		0	0	0	0	0	0
1961	2	15	6.66667	10.5556	***		7.22		10.56	4.44	15	2.77778	18.8889	9.51361		1.66667	0	-0.555556		-1.67		-1.11	-7.78	-3.9	-8.33333	0.555556	-2.34741		----	0	0		0		0	0	0	0	0	0
1961	2	16	8.88889	11.6667	***		9.44		11.67	4.44	17.8	2.22222	16.6667	10.3493		0.555556	0	-0.555556		-1.67		-2.78	-6.11	1.1	-9.44444	2.77778	-1.79185		----	0	0		0		0	0.8	0	0	0	0.8
1961	2	17	9.44444	10	***		10.56		9.44	4.44	16.1	2.22222	15.5556	9.72028		-2.22222	1.11111	2.22222		-1.11		1.11	-5	2.2	-6.11111	2.77778	-0.558025		----	0	0		3.05		0	0	2.3	1.524	4.318	11.192
1961	2	18	8.33333	12.2222	***		12.78		12.22	7.22	16.1	1.66667	7.22222	9.72056		-3.88889	2.22222	3.88889		1.67		0	-3.89	2.8	-3.33333	3.88889	0.373086		----	0	0		0		0	0	0.1	0.254	2.54	2.894
1961	2	19	6.66667	11.1111	***		6.11		10.56	4.44	16.1	2.22222	16.1111	9.16514		-5	1.66667	5.55556		1.67		1.67	-2.78	-1.7	-3.33333	1.11111	-0.126667		----	0	0		1.78		0	0	0.1	0.762	4.572	7.214
1961	2	20	6.11111	15	***		15.56		14.44	8.89	16.1	5	17.2222	12.2904		-5	2.22222	3.33333		1.11		1.67	-2.22	-2.8	-4.44444	1.11111	-0.557531		----	0	0		0		0	0	0	0	0	0
1961	2	21	8.88889	15	***		13.33		16.11	8.33	15.6	8.33333	17.2222	12.8518		0	2.22222	3.88889		1.11		0.56	-2.78	-2.8	-6.11111	2.77778	-0.125802		----	0	0		0		0	0	0	0	0	0
1961	2	22	10	15.5556	***		13.33		13.89	7.22	17.2	7.77778	17.2222	12.7744		1.66667	3.33333	5		1.11		1.67	-2.22	-0.6	-2.22222	6.11111	1.53877		----	0	0		0		0	0	0	0	0	0
1961	2	23	10	14.4444	***		7.78		13.33	7.22	12.8	6.66667	13.8889	10.7662		-2.22222	3.33333	6.66667		1.67		2.78	-1.11	-5.6	-1.11111	2.77778	0.798272		----	0	0		0.01		0	0	0	0	2.286	2.296
1961	2	24	9.44444	11.1111	***		15.56		11.67	8.33	9.4	7.77778	15.5556	11.1061		-2.77778	5	4.44444		1.67		2.22	-3.33	-7.2	-1.11111	2.22222	0.12642		----	0	1.016		0		0	0	0	0	0	1.016
1961	2	25	10	15.5556	***		12.22		15.56	8.33	10.6	8.33333	17.7778	12.2971		-2.22222	3.33333	3.33333		1.67		0	-3.33	-5.6	-4.44444	1.11111	-0.68321		----	0	0		0		0	0	0	0	0	0
1961	2	26	10.5556	16.1111	***		12.78		16.11	9.44	13.9	8.33333	23.8889	13.8899		-2.22222	3.33333	4.44444		2.22		3.89	-2.78	-2.8	-1.66667	3.33333	0.861358		----	0	0		0		0	0	0	0	0	0
1961	2	27	7.77778	18.3333	***		18.33		18.89	8.33	21.7	11.1111	23.8889	16.0451		0.555556	6.66667	6.11111		2.78		5.56	1.11	-2.2	-2.22222	5.55556	2.65741		----	0	0		0		0	0	0	0	0	0
1961	2	28	10.5556	19.4444	***		20.56		20	10	21.7	12.7778	22.7778	17.2269		-2.22222	7.77778	7.22222		4.44		8.33	1.11	0	1.11111	6.66667	3.82617		----	0	0		0		0	0	0	0	0	0
1961	3	1	10	20	***		15		20	11.11	20.6	12.2222	23.8889	16.6026		-2.22222	5	6.66667		3.89		5	0.56	4.4	0.555556	11.1111	3.88457		----	0	0		0		0	0	0	0	0	0
1961	3	2	11.1111	18.3333	***		20		18.89	12.22	21.7	11.6667	25	17.3651		-1.66667	5.55556	6.66667		3.89		7.22	0	2.8	-1.11111	10.5556	3.76778		----	0	0		0		0	0	0	0	0	0
1961	3	3	11.6667	18.3333	***		16.67		17.78	11.67	22.2	10.5556	23.8889	16.5956		-0.555556	5	6.11111		3.89		6.67	-1.11	5	-1.66667	9.44444	3.64259		----	0	0		0		0	0	0	0	0	0
1961	3	4	5	17.7778	***		17.22		17.78	10.56	24.4	10	20	15.3422		0.555556	6.11111	5.55556		3.89		3.89	-0.56	7.8	-1.66667	11.1111	4.0763		----	0	0		0		0	0	0	0	0	0
1961	3	5	6.66667	14.4444	***		17.22		15	10	15	8.33333	18.3333	13.1247		2.77778	4.44444	6.66667		3.89		4.44	0.56	-3.3	0	7.22222	2.96679		----	0.254	0		0		0	0	0	0	0	0.254
1961	3	6	8.88889	12.7778	***		11.11		13.89	8.33	13.9	7.22222	20.5556	12.0843		1.11111	2.77778	2.77778		1.67		2.22	-2.78	-6.1	-0.555556	1.11111	0.248025		----	0	0		0		0	0	0	0	0	0
1961	3	7	11.1111	15.5556	***		16.67		15	8.33	18.9	8.88889	19.4444	14.2375		-0.555556	3.33333	3.33333		1.67		4.44	-2.78	0.6	-2.77778	2.77778	1.11568		----	0	0		0		0	0	0	0	0	0
1961	3	8	10.5556	17.7778	***		18.33		16.67	8.89	18.9	10.5556	20.5556	15.2793		0	6.11111	5.55556		3.33		6.11	-1.11	2.8	0.555556	4.44444	3.08852		----	0	0		0		0	0	0	0	0	0
1961	3	9	6.66667	17.7778	***		17.22		16.11	10.56	23.3	11.1111	20.5556	15.4126		-0.555556	6.66667	7.77778		4.44		6.67	0.56	----	0	6.11111	3.95875		----	0	0		0		0	0	0	0	0	0
1961	3	10	8.88889	16.1111	***		12.78		16.11	8.33	22.2	8.88889	25	14.7886		0.555556	7.22222	8.88889		5		9.44	3.33	11.7	1.66667	7.22222	6.11395		----	0	0		3.3		0	0	0	0.508	0	3.808
1961	3	11	6.11111	16.6667	***		7.78		16.11	9.44	22.8	10	23.8889	14.0996		1.11111	7.22222	7.22222		2.78		7.22	2.78	4.4	2.77778	9.44444	4.99531		----	0	0		6.86		0.508	0	0	0	0	7.368
1961	3	12	5	19.4444	***		16.67		18.33	14.44	23.33	13.8889	25	17.0129		0.555556	8.33333	7.77778		3.89		8.89	3.89	5	4.44444	11.6667	6.04975		----	0	0		5.33		0	0	0	0	0	5.33
1961	3	13	13.3333	20.5556	***		18.33		20.56	15.56	23.33	11.6667	24.4444	18.4725		0	8.88889	8.88889		5.56		7.78	4.44	7.2	1.66667	10.5556	6.10889		----	0	0		0		0	0.3	0	0	0	0.3
1961	3	14	8.88889	22.7778	***		17.22		21.11	15.56	23.89	16.1111	22.2222	18.4725		-0.555556	10.5556	6.11111		7.78		10.56	4.44	11.7	1.66667	11.1111	7.04099		----	0	0		0.01		0	0	0	0	0	0.01
1961	3	15	8.88889	21.6667	***		15.56		21.11	15	21.67	15.5556	22.7778	17.7786		-0.555556	11.6667	13.3333		7.22		11.67	5	11.7	5	13.8889	8.76926		----	0	0		4.57		0	0	0.3	0	0.10414	4.97414
1961	3	16	10.5556	20	***		8.89		18.89	11.11	21.11	15.5556	23.3333	16.1806		0.555556	10	8.33333		5.56		10	2.78	5	4.44444	8.33333	6.11185		----	0	0.762		21.08		-25.4	6.8	2.5	0.762	0.762	7.266
1961	3	17	3.88889	20	***		18.89		20.56	16.11	18.33	13.3333	14.4444	15.6946		0	8.88889	8.88889		5.56		7.22	3.89	10.6	2.22222	10.5556	6.42506		----	3.556	0		0.01		0	0	0.1	0	0	3.666
1961	3	18	2.77778	19.4444	***		16.11		18.89	12.78	19.44	15	12.7778	14.6525		-1.11111	10	12.7778		5.56		7.78	4.44	8.3	5.55556	7.77778	6.78667		----	0	0		0.25		0	0	1.5	0	19.812	21.562
1961	3	19	6.11111	19.4444	***		16.67		18.89	12.78	18.89	13.3333	12.7778	14.8621		-1.11111	10	8.88889		4.44		9.44	3.33	-1.1	6.11111	6.66667	5.18506		----	0	0		14.73		0	2.5	0	0	5.842	23.072
1961	3	20	5.55556	19.4444	***		18.89		16.67	11.11	16.67	13.3333	18.8889	15.0703		-3.33333	7.77778	10		5		8.89	1.67	-1.1	3.88889	7.22222	4.44617		----	0	0		0		0	0	0	0	0	0
1961	3	21	5.55556	19.4444	***		18.33		18.89	11.67	17.22	12.7778	16.6667	15.0693		-2.22222	8.33333	8.33333		4.44		8.33	1.11	3.3	1.66667	5.55556	4.3163		----	0	0		0		0	0	0	0	0	0
1961	3	22	4.44444	20	***		16.67		19.44	12.22	22.78	12.7778	18.3333	15.8332		-2.22222	8.33333	8.33333		4.44		10	1.11	11.1	1.66667	5.55556	5.36852		----	0	0		0		0	0	0	0	0	0
1961	3	23	5.55556	20	***		17.78		20	12.78	17.78	13.3333	21.6667	16.1119		-1.66667	8.33333	11.6667		6.11		10.56	2.22	6.7	3.88889	8.33333	6.2384		----	0	0		0		0	0	5.6	0	1.524	7.124
1961	3	24	2.22222	20	***		10.56		18.33	11.67	10.56	12.7778	17.7778	12.9872		-4.44444	7.77778	9.44444		5.56		9.44	4.44	3.3	1.66667	7.22222	4.93407		----	0	0		1.52		0	0	12.7	0	2.794	17.014
1961	3	25	5	16.1111	***		14.44		18.89	12.78	13.33	11.1111	17.7778	13.68		-6.66667	7.77778	7.22222		4.44		5.56	3.33	1.1	0	6.66667	3.27		----	0	0		0.25		***	0	0	0	0	0.25
1961	3	26	4.44444	20.5556	***		19.44		20.56	14.44	16.67	13.3333	18.3333	15.9721		-7.22222	8.33333	7.77778		5		5	3.89	-0.6	1.11111	9.44444	3.63716		----	0	0		0		0	0	0	0	0	0
1961	3	27	8.88889	22.2222	***		23.89		22.22	17.22	20.56	15	22.7778	19.0974		-2.77778	8.33333	10.5556		6.11		6.11	4.44	-0.6	2.22222	8.33333	4.74741		----	0	0		0		0	0	0	0	0	0
1961	3	28	5	23.8889	***		22.78		23.89	18.33	22.78	16.6667	24.4444	19.7225		0.555556	10	10.5556		7.78		11.67	5	8.9	2.77778	10	7.47099		----	0	0		0		0	0	0	0	0	0
1961	3	29	4.44444	25	***		25		25	16.67	23.89	17.2222	26.6667	20.4867		-2.22222	10	12.7778		10		7.22	6.11	5	2.77778	10.5556	6.91321		----	0	0		0		0	0	0	0	0	0
1961	3	30	5.55556	26.1111	***		26.11		26.67	18.89	23.89	18.8889	26.6667	21.5978		-4.44444	11.1111	12.7778		11.11		7.78	7.78	10.6	4.44444	12.2222	8.15346		----	0	0		0		0	0	0	0	0	0
1961	3	31	5	26.6667	***		25		26.11	20	22.22	18.8889	25.5556	21.1801		-2.22222	11.6667	13.8889		11.11		8.33	7.78	9.4	4.44444	13.8889	8.69852		----	0	0		0		0	0	0.1	0	0.10414	0.20414
1961	4	1	9.44444	26.1111	***		25		25	19.44	21.7	18.8889	22.2222	20.9758		0.555556	12.2222	----		11.11		8.89	8.33	11.7	5.55556	15	9.17042		----	0	0		0		0	0	0.1	0	0	0.1
1961	4	2	9.44444	26.1111	***		23.89		25	19.44	20.6	19.4444	23.3333	20.9079		-1.11111	12.7778	----		7.78		10	8.33	5	4.44444	9.44444	7.08319		----	0	0		10.16		0	0	5.8	0	1.27	17.23
1961	4	3	10	24.4444	***		15.56		23.89	13.89	21.7	17.7778	12.2222	17.4356		-1.11111	11.6667	----		7.22		9.44	7.22	8.3	5	12.2222	7.49472		----	0	0		7.37		***	0	18.3	0	3.302	28.972
1961	4	4	10	25	***		12.78		22.78	15.56	16.7	18.8889	18.8889	17.5747		-0.555556	11.6667	----		2.22		12.78	4.44	3.3	8.33333	7.22222	6.17583		----	0	15.748		36.32		0	1.3	1	0	29.21	83.578
1961	4	5	11.1111	21.1111	***		13.89		15.56	7.78	16.1	17.2222	20.5556	15.4162		1.11111	6.11111	----		4.44		8.33	4.44	1.7	7.77778	7.77778	5.21097		----	12.7	0		2.79		4.318	1.5	1.8	0	0	23.108
1961	4	6	10	20	***		12.22		17.78	14.44	17.8	20.5556	20.5556	16.6689		1.11111	8.33333	----		5		8.33	4.44	1.7	5.55556	6.66667	5.14208		----	0	0		6.1		0	0.3	0.5	0	0.10414	7.00414
1961	4	7	11.1111	18.3333	***		21.11		16.67	14.44	18.9	15	21.6667	17.1539		0.555556	7.77778	----		5.56		6.11	4.44	8.3	2.77778	8.88889	5.55125		----	0	0		0		0	0	41.7	0	0	41.7
1961	4	8	11.1111	21.6667	***		21.67		21.67	15	18.3	16.6667	21.6667	18.4689		0.555556	10	----		7.78		8.89	6.11	8.9	4.44444	11.6667	7.29333		----	0	0		0		0	0	0.1	0	0	0.1
1961	4	9	10.5556	22.7778	***		19.44		21.39	15	17.2	17.2222	20.5556	18.0176		2.77778	10	----		9.44		11.11	7.22	9.4	7.22222	11.6667	8.60458		----	0	0		1.02		0	0	1.8	0	0.10414	2.92414
1961	4	10	10	25	***		11.11		23.33	16.67	16.7	17.7778	20	17.5735		-0.555556	11.1111	----		0.56		12.78	8.33	6.1	8.88889	8.88889	7.01292		----	0	0		40.89		0	0	0.5	0	16.764	58.154
1961	4	11	8.33333	25	***		5.56		21.11	13.89	17.2	12.2222	13.8889	14.6506		-1.66667	10.5556	----		0		10.56	6.11	7.2	6.66667	10	6.17819		----	0	0		31.5		0.762	0	0	1.27	0	33.532
1961	4	12	10	22.2222	***		15.56		21.67	19.44	12.8	14.4444	18.3333	16.8087		1.66667	11.1111	----		5		11.67	6.11	2.8	6.11111	6.11111	6.3225		----	0	0		14.48		0	0.3	0	0	7.62	22.4
1961	4	13	12.7778	25	***		16.67		18.89	16.67	15	18.3333	19.4444	17.8482		2.22222	7.77778	----		6.67		9.44	6.67	2.8	6.11111	8.88889	6.3225		----	3.302	17.78		1.27		3.81	0.3	0	0	2.032	28.494
1961	4	14	11.1111	17.2222	***		11.11		16.44	7.78	18.3	12.7778	22.7778	14.6899		1.11111	8.33333	----		6.67		9.44	5	2.8	5.55556	7.77778	5.83597		----	0	0.508		6.6		1.016	0	0	1.016	0.10414	9.24414
1961	4	15	7.22222	22.7778	***		21.11		20.56	18.33	20.6	17.2222	26.1111	19.2417		1.11111	10	----		7.78		9.44	6.67	3.9	6.66667	10	6.94597		----	0	0		0		0	5	0	0	0	5
1961	4	16	9.44444	25	***		25.56		25	20.56	23.3	19.4444	27.7778	22.0108		1.66667	12.7778	----		9.44		11.67	8.33	12.8	6.66667	12.7778	9.51611		----	0	0		0		0	0	0	0	0	0
1961	4	17	11.1111	27.2222	***		26.67		26.67	20.56	26.1	21.6667	25.5556	23.1944		1.11111	17.7778	----		9.44		16.67	10	10.6	7.22222	18.8889	11.4638		----	0	0		12.7		0	0	0	0	0.10414	12.8041
1961	4	18	10.5556	24.4444	***		21.67		23.89	18.33	25.6	18.8889	25.5556	21.1168		2.22222	14.4444	----		10.56		12.78	8.89	8.9	9.44444	12.7778	10.0024		----	0	0		5.08		0	0	0	0	0.10414	5.18414
1961	4	19	11.6667	25	***		19.44		23.78	18.33	23.9	20.5556	26.1111	21.0979		2.22222	14.4444	----		10		12.78	8.33	10.6	8.88889	16.1111	10.4221		----	0	0		7.11		0	0	0.5	0.508	0	8.118
1961	4	20	14.4444	25.5556	***		16.11		24.44	17.22	20.6	20.5556	23.8889	20.3518		2.77778	13.3333	----		8.33		11.11	6.11	8.3	8.33333	10.5556	8.60625		----	0	0.508		6.1		1.016	0	1.3	4.826	0	13.75
1961	4	21	11.1111	22.7778	***		17.22		22.5	18.89	19.4	10.5556	23.8889	18.2929		2.22222	10	----		7.22		8.89	6.67	5	4.44444	9.44444	6.73639		----	4.318	4.826		3.81		2.286	2.5	0	3.81	0	21.55
1961	4	22	14.4444	20.5556	***		15.56		19.89	16.67	20.6	16.1111	25.5556	18.6733		2.77778	10	----		7.22		7.78	3.33	0.6	4.44444	11.6667	5.97736		----	0	0		0		0.254	1.5	0	0	0	1.754
1961	4	23	15.5556	20.5556	***		21.11		18.89	15.56	21.1	13.8889	27.2222	19.2353		3.88889	10.5556	----		8.33		8.89	5	2.2	5	12.2222	7.01083		----	0	0		0		0	0.3	0	0	0	0.3
1961	4	24	10	22.2222	***		22.78		23	18.33	23.9	17.2222	29.4444	20.8624		3.33333	10	----		11.11		7.78	7.22	5.6	6.11111	9.44444	7.57486		----	0	0.508		0		***	0	0	0	0	0.508
1961	4	25	15.5556	26.1111	***		23.89		25.56	19.44	26.7	18.3333	31.1111	23.3376		3.88889	10	----		12.22		8.33	7.78	7.2	5	12.2222	8.33014		----	0	0		0		0	0	0	0	0	0
1961	4	26	14.4444	28.3333	***		25.56		27.22	21.11	28.9	19.4444	32.2222	24.6543		3.33333	13.3333	----		12.78		15.56	9.44	8.3	6.66667	13.8889	10.4128		----	0	0		0		0	0	0	0	0	0
1961	4	27	11.1111	29.4444	***		30.56		28.89	22.22	30.6	22.7778	30.5556	25.7699		3.33333	18.3333	----		15.56		15	11.11	13.3	8.88889	17.2222	12.8435		----	0	0		0		0	0	0	0	0	0
1961	4	28	11.6667	30.5556	***		26.67		27.78	21.11	27.8	21.6667	30	24.6561		1.11111	14.4444	----		12.78		12.78	7.22	10	8.88889	15	10.2781		----	0	0		0.01		1.016	2	0	0.762	0	3.788
1961	4	29	15.5556	27.7778	***		28.33		27.22	22.22	29.4	21.6667	31.1111	25.4101		2.77778	16.1111	----		13.89		11.67	11.11	10.6	8.33333	14.4444	11.1171		----	0	0		0		0	0	0	0	0.10414	0.10414
1961	4	30	16.1111	30.5556	***		30.56		29.44	23.89	29.4	21.6667	32.7778	26.8001		1.66667	16.1111	----		14.44		11.67	10	11.1	8.88889	15	11.1096		----	0	0		0		0	0	0	0	2.286	2.286
1961	5	1	21.1111	30.5556	***		31.67		29.44	24.44	30	22.2222	34.4444	27.9854		1.66667	15.5556	15.5556		15		11.11	10.56	8.9	8.33333	16.1111	11.4214		----	0	0		0		0	0	0	0	0	0
1961	5	2	19.4444	32.2222	***		32.22		30.56	26.11	32.2	23.3333	34.4444	28.8168		4.44444	16.6667	17.7778		16.11		12.22	12.78	10.6	8.33333	18.3333	13.0295		----	0	0		0		0	0	0	0	0	0
1961	5	3	19.4444	33.3333	***		35		32.78	26.67	28.9	25	32.2222	29.1687		6.66667	18.3333	18.8889		17.78		13.89	13.89	12.2	10.5556	18.3333	14.5042		----	0	0		5.08		0	0	0	0	0	5.08
1961	5	4	18.8889	33.8889	***		34.44		32.78	27.22	29.4	27.2222	25	28.605		3.88889	20.5556	20.5556		16.11		13.89	14.44	10.6	11.6667	16.6667	14.2637		----	0	0		0.01		0	0	0.1	0	8.89	9
1961	5	5	10	34.4444	***		30.56		33.89	27.78	23.9	25	28.3333	26.7385		3.88889	21.6667	21.6667		17.22		16.67	16.11	6.7	12.7778	13.3333	14.4481		----	0	0		0		0	0	2.3	0	0.762	3.062
1961	5	6	11.6667	33.8889	***		29.44		31.67	26.67	26.7	25	28.8889	26.7406		2.22222	21.1111	22.7778		15.56		16.11	15.56	9.4	9.44444	13.8889	14.0083		----	0	0		0		0	0	0	0	0.10414	0.10414
1961	5	7	12.2222	32.7778	***		30.56		31.67	27.22	27.2	23.3333	26.6667	26.4563		2.22222	21.6667	22.2222		16.67		15	16.11	11.1	2.77778	17.2222	13.8879		----	0	0		0.01		0	0	0	0	3.302	3.312
1961	5	8	5.55556	32.7778	***		30.56		32.22	26.67	29.4	21.6667	29.4444	26.0368		1.11111	21.1111	23.3333		16.11		19.44	15	14.4	2.22222	15.5556	14.2537		----	0	0		0		0	0	0	0	0	0
1961	5	9	13.3333	25.5556	***		30		26.11	21.11	30.6	24.4444	31.6667	25.3525		0	16.1111	19.4444		16.67		15	11.11	11.7	8.88889	16.6667	12.8435		----	1.27	0		0		0.254	0	0	3.556	0.10414	5.18414
1961	5	10	15	31.6667	***		33.33		30.56	25.56	31.7	22.7778	35	28.1993		3.33333	17.7778	20		17.22		14.44	13.89	8.3	10.5556	16.6667	13.5759		----	0	0		0		0	0.5	0	0	0	0.5
1961	5	11	17.2222	34.4444	***		35		33.33	27.22	33.3	26.1111	33.8889	30.0646		5	18.8889	21.1111		18.89		13.33	13.33	12.2	10.5556	16.1111	14.3796		----	0	0		1.78		0	0	0	0	0	1.78
1961	5	12	20.5556	33.8889	***		28.89		31.67	25	30	24.4444	30	28.0561		5.55556	13.8889	13.8889		13.33		11.11	9.44	12.2	10.5556	19.4444	12.157		----	1.778	1.778		0		0.254	0.8	0	2.54	0	7.15
1961	5	13	20.5556	21.1111	***		30.56		22.22	22.22	28.3	20.5556	31.6667	24.6486		5.55556	13.8889	15		15.56		12.78	10	8.9	8.88889	15.5556	11.7921		----	1.524	0		0		0.508	0	0	0.254	0.10414	2.39014
1961	5	14	21.6667	25.5556	***		28.33		24.44	19.44	28.9	22.2222	32.2222	25.3471		6.11111	15	17.2222		15.56		13.89	10	6.1	11.1111	17.2222	12.4685		----	0	1.016		0.01		-25.4	0	0	0	0	-24.374
1961	5	15	21.1111	26.6667	***		30		28.33	25	31.1	21.1111	32.2222	26.9426		6.66667	11.6667	14.4444		15.56		12.78	11.11	6.1	12.2222	17.7778	12.0364		----	3.81	1.27		0		0.254	0	0	0	0	5.334
1961	5	16	21.6667	20	***		26.11		24.44	20.56	31.1	19.4444	32.7778	24.5124		7.22222	12.2222	14.4444		15		10	9.44	8.9	7.22222	15.5556	11.1119		----	1.27	0		0		0	0	0	0	0	1.27
1961	5	17	23.8889	28.3333	***		32.78		27.22	25.56	31.7	22.7778	33.8889	28.2686		10	15	15.5556		16.67		10.56	12.78	13.3	10	17.7778	13.5159		----	0	0		0		0	0	0	0	0	0
1961	5	18	18.3333	32.2222	***		34.44		31.67	26.67	31.1	25	33.8889	29.1656		7.77778	16.1111	18.3333		17.78		11.11	12.78	12.8	9.44444	17.2222	13.7065		----	0	0		0		0	0	0	0	0	0
1961	5	19	20	33.8889	***		36.11		32.22	28.89	31.7	26.1111	36.1111	30.6289		7.77778	17.7778	16.6667		18.89		13.33	14.44	13.9	10	18.3333	14.5684		----	0	0		0		0	0	0	0	0	0
1961	5	20	20.5556	35	***		36.11		33.89	27.78	31.1	27.7778	33.8889	30.7628		7.22222	18.8889	21.1111		19.44		13.33	15	12.8	11.6667	24.4444	15.9893		----	0	0		0		0	0	0.1	0	0	0.1
1961	5	21	22.2222	36.1111	***		35		34.44	28.89	28.9	28.3333	33.3333	30.9037		7.77778	22.2222	22.7778		19.44		14.44	15.56	11.7	12.7778	21.1111	16.423		----	0	0		0.01		0	0	0	0	0	0.01
1961	5	22	22.7778	35.5556	***		26.67		33.33	27.22	30.6	28.3333	33.3333	29.7275		7.77778	21.1111	22.2222		16.67		19.44	15	12.2	10.5556	18.8889	15.9851		----	0	0		4.32		***	0	0	0	0	4.32
1961	5	23	21.1111	27.2222	***		30.56		22.22	22.78	28.9	23.8889	31.6667	26.0436		7.77778	16.6667	20.5556		13.89		13.89	13.33	11.7	14.4444	16.6667	14.3246		----	0	0		1.78		1.016	0.3	0.1	0	1.524	4.72
1961	5	24	10	27.7778	***		20.56		26.67	21.11	29.4	23.3333	32.2222	23.8842		3.88889	15	19.4444		13.89		13.33	12.22	10	10.5556	17.7778	12.9007		----	0	0		1.52		0.508	0.5	0	0	0	2.528
1961	5	25	20.5556	29.4444	***		28.33		27.78	24.44	29.4	23.3333	32.7778	27.0076		6.11111	16.1111	18.8889		15.56		14.44	12.78	8.9	12.7778	17.7778	13.7052		----	0	0		0.01		0.254	0	0	0	0	0.264
1961	5	26	23.8889	31.6667	***		26.67		30.56	23.33	29.4	23.8889	35	28.0506		7.77778	15.5556	21.6667		17.22		15	12.22	8.3	12.7778	18.8889	14.3785		----	0	0		0		1.778	0	0	0	0	1.778
1961	5	27	23.8889	32.2222	***		26.11		25	21.11	31.7	22.7778	34.4444	27.1567		9.44444	15.5556	20.5556		17.22		12.78	11.67	8.3	10.5556	19.4444	13.9473		----	0	0		0		0.254	0	0	0	0	0.254
1961	5	28	21.1111	31.6667	***		31.11		28.89	24.44	32.8	25.5556	35	28.8217		6.66667	16.6667	20		18.33		15.56	14.44	10	12.7778	22.2222	15.1848		----	0	0		0		1.016	0	0	0	0	1.016
1961	5	29	15	30.5556	***		31.11		28.33	22.78	32.8	25.5556	36.1111	27.7803		7.77778	17.2222	19.4444		18.89		15.56	10.56	13.9	14.4444	15.5556	14.8172		----	0	0		0		0	2.3	0	0	0	2.3
1961	5	30	15.5556	33.3333	***		35.56		32.22	28.33	33.3	26.1111	37.7778	30.2735		4.44444	18.3333	21.6667		19.44		13.89	13.89	15.6	11.6667	21.1111	15.5602		----	0	0		0		0	0	0	0	0	0
1961	5	31	16.1111	36.6667	***		37.22		34.44	30	35	28.8889	38.3333	32.0825		6.11111	20.5556	22.7778		20.56		13.89	15	15.6	15	21.6667	16.7957		----	0	0		14.48		0	0	0	0	0	14.48
1961	6	1	22.7778	38.3333	***		40		35.56	32.22	34.4	30.5556	38.3333	34.0225		7.22222	22.2222	23.8889		21.67		15	17.22	20	13.8889	23.8889	18.3335		----	0	0		0		0	0	0	0	0	0
1961	6	2	23.3333	39.4444	***		41.11		37.22	32.78	36.1	32.7778	37.7778	35.0679		8.88889	23.8889	25.5556		23.33		15.56	18.33	15	16.1111	24.4444	19.0121		----	0	0		0		0	0	0	0	0	0
1961	6	3	25	40.5556	***		40		38.72	33.89	36.1	32.7778	39.4444	35.811		8.88889	25.5556	27.7778		24.44		16.67	19.44	12.8	16.1111	25	19.6315		----	0	0		0		0	0	0	0	0	0
1961	6	4	23.8889	40	***		40.56		39.17	34.44	36.1	33.3333	40	35.9365		9.44444	25.5556	28.8889		23.89		16.67	20	12.8	16.1111	24.4444	19.756		----	0	0		0		0	0	0	0	0	0
1961	6	5	23.8889	39.4444	***		40.56		39.17	33.33	37.2	32.7778	40	35.7964		9.44444	28.3333	28.8889		24.44		20	20	17.2	22.7778	24.4444	21.7254		----	0	0		0		0	0	0	0	0	0
1961	6	6	25.5556	37.2222	***		37.78		36.11	32.78	37.2	29.4444	40	34.5115		10	26.6667	26.1111		24.44		19.44	20	17.2	17.2222	25.5556	20.7373		----	0	0		0		0	0	0	0	0	0
1961	6	7	26.1111	37.7778	***		36.11		36.11	31.67	37.8	31.6667	40	34.6557		10	27.2222	28.3333		24.44		19.44	20.56	20	16.6667	26.6667	21.481		----	0	0		0		0	0	0	0	0	0
1961	6	8	26.1111	38.8889	***		38.89		36.67	32.22	37.2	32.7778	37.7778	35.0669		10	25	23.8889		21.11		23.33	21.67	18.9	17.7778	25.5556	20.8036		----	0	0		0.01		0	0	0	0	0	0.01
1961	6	9	28.3333	37.7778	***		33.33		35.56	30.56	32.8	30.5556	36.1111	33.1285		11.1111	23.8889	23.3333		16.67		19.44	16.11	17.2	17.2222	25	18.8862		----	0	0		19.56		0.254	0	0	0	0.10414	19.9181
1961	6	10	28.3333	34.4444	***		26.67		31.11	28.89	29.4	28.3333	35.5556	30.3421		11.6667	22.7778	23.3333		16.67		16.11	16.11	7.8	14.4444	20.5556	16.6075		----	0	0		8.38		0	0	0	0	0	8.38
1961	6	11	28.8889	37.2222	***		31.11		35	27.22	28.3	28.8889	36.1111	31.5926		11.6667	25	23.3333		20		18.33	17.78	7.2	20.5556	21.1111	18.3307		----	0	0		0.01		0	0	0	0	0	0.01
1961	6	12	27.2222	36.6667	***		33.89		35	30.56	33.3	28.8889	36.6667	32.7743		12.2222	25.5556	23.8889		20.56		23.33	18.89	8.9	20	22.7778	19.5694		----	0	0		0		***	0	0	0	0	0
1961	6	13	26.6667	33.8889	***		35		31.67	28.33	32.2	27.2222	36.1111	31.3861		11.6667	21.1111	22.7778		20		15	16.11	7.8	11.6667	21.6667	16.4221		----	0	0		0		***	0	0	0	0	0
1961	6	14	26.6667	32.7778	***		32.22		29.44	23.89	31.7	23.8889	36.1111	29.5868		11.1111	18.8889	19.4444		19.44		13.89	8.89	11.7	9.44444	22.7778	15.0652		----	0	0		0		1.524	3	0	0	0	4.524
1961	6	15	23.3333	28.3333	***		33.33		25.56	22.78	32.8	23.8889	36.6667	28.3365		10.5556	17.2222	18.8889		17.22		14.44	10	12.8	9.44444	19.4444	14.4462		----	0	0		2.03		0	1.3	0	0	0	3.33
1961	6	16	19.4444	32.2222	***		35		30.56	23.89	33.3	23.3333	37.7778	29.441		8.33333	18.3333	22.2222		20		15	13.89	9.4	6.11111	21.6667	14.9952		----	0	0		0		0	0	0	0	0	0
1961	6	17	15.5556	32.7778	***		35		31.11	27.78	35	23.8889	37.2222	29.7918		7.77778	20.5556	22.7778		21.11		13.33	15	18.9	12.7778	23.3333	17.2847		----	0	0		0		0	0	0	0	0	0
1961	6	18	20	32.2222	***		36.67		29.44	27.22	35.6	25.5556	35	30.2135		8.33333	20.5556	22.7778		22.22		13.89	13.33	23.3	10.5556	23.3333	17.5884		----	0	0		0		0	0	0	0	0	0
1961	6	19	21.1111	35.5556	***		36.11		34.44	28.33	33.3	28.3333	36.1111	31.6614		7.77778	22.7778	22.7778		21.11		16.11	16.11	18.3	13.3333	20	17.5885		----	0	0		0		0	0	0	0	0	0
1961	6	20	22.2222	35	***		36.11		33.33	27.78	36.7	27.7778	35.5556	31.8094		7.22222	20.5556	22.2222		20.56		15.56	16.67	20.6	12.2222	22.2222	17.5372		----	0	0		0.76		0	1	0	0	0	1.76
1961	6	21	23.8889	34.4444	***		32.78		37.78	27.22	36.1	24.4444	32.2222	31.11		9.44444	22.2222	22.2222		19.44		17.22	15.56	20.6	15	19.4444	17.9059		----	0	0		0.01		0	0	0	0	0	0.01
1961	6	22	26.1111	33.8889	***		27.22		32.22	25.56	30.6	27.7778	27.2222	28.825		11.1111	21.1111	24.4444		18.33		17.78	13.89	20	13.8889	17.2222	17.5309		----	0	0		0.01		0	1.3	0.1	0	12.7	14.11
1961	6	23	18.8889	30.5556	***		32.78		30	25	30.6	22.2222	31.6667	27.7142		8.33333	20.5556	20.5556		17.22		16.11	17.78	19.4	12.7778	18.3333	16.7851		----	0	0		2.03		0	0	0.1	0	0.762	2.892
1961	6	24	25.5556	32.2222	***		32.78		31.11	23.89	25.6	22.7778	32.2222	28.2697		11.1111	21.6667	23.8889		18.33		19.44	13.33	16.1	12.7778	19.4444	17.3432		----	0	0		0		0	0	4.8	0	2.794	7.594
1961	6	25	27.2222	32.2222	***		33.89		31.11	21.67	32.8	20	33.3333	29.031		10	21.6667	23.8889		20.56		19.44	13.89	17.8	12.7778	17.2222	17.4717		----	0	0		0		0	0.3	0	0	0	0.3
1961	6	26	26.1111	31.1111	***		36.67		33.89	29.44	32.8	17.2222	33.8889	30.1417		11.6667	16.1111	19.4444		20.56		16.67	16.11	16.7	10.5556	15.5556	15.9304		----	1.016	0		0		0	0	0	15.494	1.27	17.78
1961	6	27	27.2222	33.8889	***		36.67		31.67	30	33.3	15	35	30.3439		11.1111	21.1111	20.5556		22.78		16.67	17.78	18.9	9.44444	20	17.5947		----	0	0		0		0	0	0	2.54	0	2.54
1961	6	28	27.2222	38.8889	***		40		39.44	33.89	35.6	26.6667	37.7778	34.9357		13.3333	23.8889	26.6667		24.44		16.11	20	20	13.3333	23.3333	20.1228		----	0	0		0		0	0	0	0	0	0
1961	6	29	25.5556	40	***		40.56		40	35.56	37.2	31.6667	38.8889	36.1789		12.2222	28.3333	27.2222		23.89		17.22	22.78	20.6	16.1111	25.5556	21.5483		----	0	0		0		0	0	0	0	0	0
1961	6	30	26.6667	39.4444	***		40.56		40.56	34.44	37.8	33.3333	38.3333	36.3922		12.2222	28.3333	29.4444		24.44		18.33	23.89	17.2	16.6667	25	21.7252		----	0	0		0		0	0	0	0	0	0
1961	7	1	27.7778	39.4444	***		38.33		37.22	34.44	36.7	32.2222	38.3333	35.5585		16.1111	27.7778	28.3333		25.56		17.78	23.89	20.6	17.2222	23.8889	22.3515		----	0	0		0		0	0	0	0	0	0
1961	7	2	28.3333	38.3333	***		37.78		36.67	34.44	36.7	31.1111	37.2222	35.0737		15	27.7778	27.2222		26.11		21.11	21.67	18.9	18.3333	23.3333	22.1619		----	0	0		0		2.286	0	0	0	2.54	4.826
1961	7	3	27.7778	34.4444	***		36.11		31.67	27.78	36.7	29.4444	36.6667	32.5742		14.4444	22.7778	25		24.44		19.44	17.78	19.4	16.6667	22.7778	20.303		----	0	0		0.01		0	0.5	0	0	0	0.51
1961	7	4	28.3333	37.2222	***		38.89		37.22	28.89	36.7	32.2222	35.5556	34.3792		14.4444	23.3333	26.6667		25		21.67	18.89	17.8	19.4444	24.4444	21.2993		----	0	0		0		0	0	0	0	0	0
1961	7	5	25	38.3333	***		38.33		35.56	28.33	36.7	35	36.1111	34.1706		13.3333	25	28.3333		25.56		18.33	17.78	22.8	18.8889	24.4444	21.6078		----	0	0		0		0	0	0	0	0	0
1961	7	6	29.4444	40	***		38.89		38.89	35	37.2	35	36.1111	36.3169		15	30.5556	30.5556		27.78		19.44	20.56	22.8	20	23.8889	23.3978		----	0	0		0		0	0	0	0	10.922	10.922
1961	7	7	31.6667	41.6667	***		37.78		41.11	36.11	38.3	35	37.7778	37.4264		16.6667	31.1111	30.5556		22.78		11.11	22.78	21.1	21.6667	24.4444	22.4683		----	0	0		0		0	0	0	0	0.762	0.762
1961	7	8	32.7778	42.2222	***		39.44		41.67	36.11	38.3	35.5556	39.4444	38.19		15	31.1111	30.5556		26.67		23.89	23.33	20	22.2222	26.1111	24.3211		----	0	0		0		0	0	0	0	0	0
1961	7	9	31.1111	41.6667	***		42.22		40.56	36.11	38.3	35.5556	41.6667	38.3988		16.1111	30.5556	30.5556		28.33		27.22	23.33	15.6	24.4444	27.7778	24.8805		----	0	0		0		0	0	0	0	0	0
1961	7	10	31.6667	41.1111	***		39.44		40.56	32.78	38.3	34.4444	39.4444	37.2183		18.8889	30	29.4444		24.44		22.78	23.33	17.8	21.6667	22.2222	23.3969		----	0	0		0		0	0	0	0	0.10414	0.10414
1961	7	11	30.5556	38.3333	***		38.33		37.78	32.22	37.8	32.7778	36.6667	35.5579		19.4444	27.7778	27.2222		19.44		21.67	23.33	22.2	22.2222	24.4444	23.0835		----	0	0		0		0	0	0	0	0.10414	0.10414
1961	7	12	26.1111	37.7778	***		35		36.11	32.22	37.2	32.2222	34.4444	33.8857		15.5556	28.3333	27.7778		23.89		21.67	20.56	22.2	20	23.8889	22.6528		----	0	0		0		0	0	0	0	0	0
1961	7	13	20	41.1111	***		38.89		40.56	36.67	36.7	35.5556	38.3333	35.9775		13.8889	27.2222	29.4444		25.56		18.33	22.78	20.6	17.7778	26.1111	22.4127		----	0	0		0		0	0	0	0	0	0
1961	7	14	25	43.8889	***		43.89		43.89	37.22	38.9	36.6667	39.4444	38.6125		14.4444	27.7778	31.1111		27.78		17.78	23.89	21.1	17.7778	27.7778	23.271		----	0	0		0		0	0	0	0	0	0
1961	7	15	28.8889	45.5556	***		41.67		45	40	39.4	38.3333	41.1111	39.9949		15.5556	31.6667	32.2222		28.89		20.56	22.78	----	18.3333	27.2222	24.6538		----	0	0		0		0	0	0	0	0	0
1961	7	16	30.5556	44.4444	***		40		44.44	38.89	38.9	38.3333	39.4444	39.376		18.3333	32.2222	32.2222		20		26.67	23.89	22.2	21.6667	26.6667	24.8746		----	0	0		16.76		0	0	0	0	0	16.76
1961	7	17	29.4444	41.6667	***		35		37.22	32.78	38.3	36.1111	35.5556	35.7597		17.7778	26.6667	30.5556		24.44		23.89	17.78	23.3	18.3333	21.6667	22.7122		----	0	0		0		1.27	0	0	0	4.572	5.842
1961	7	18	28.3333	33.8889	***		31.67		30.56	26.11	36.7	31.6667	33.3333	31.5328		17.2222	21.1111	23.8889		20		19.44	16.11	21.7	16.6667	23.3333	19.9414		----	3.556	0		5.08		4.318	0.8	0	0.762	0.10414	14.6201
1961	7	19	24.4444	25.5556	***		33.33		23.89	23.33	36.7	26.1111	33.8889	28.4063		13.3333	20	22.2222		24.44		18.33	15.56	23.9	16.6667	23.8889	19.8157		----	3.556	2.286		0		2.032	14.5	0	1.524	0	23.898
1961	7	20	19.4444	34.4444	***		33.33		31.11	27.22	34.4	28.3333	33.3333	30.2019		11.1111	21.6667	25.5556		23.89		19.44	15.56	22.8	16.1111	24.4444	20.0643		----	4.826	0		0		0	0	0	0	0	4.826
1961	7	21	22.7778	33.8889	***		35.56		36.11	30.56	31.7	31.1111	34.4444	32.019		12.2222	23.8889	27.2222		25		18.33	18.33	18.3	16.1111	23.3333	20.3042		----	0	0		0		0	5.3	0	0	0	5.3
1961	7	22	25.5556	40	***		37.22		40	33.89	33.9	33.8889	31.6667	34.5151		11.6667	26.6667	27.2222		25.56		20	20.56	21.1	18.3333	23.8889	21.6664		----	0	0		0		0	0	0.1	0	0	0.1
1961	7	23	27.7778	41.6667	***		37.78		40.56	35	33.3	36.1111	32.7778	35.6217		11.6667	29.4444	30		26.11		22.78	22.22	21.7	16.6667	22.7778	22.5962		----	0	0		0		0	0	0	0	17.78	17.78
1961	7	24	28.8889	40.5556	***		36.67		37.22	33.33	34.4	37.2222	33.8889	35.2719		12.7778	27.7778	30		25		20.56	20.56	20	17.7778	21.1111	21.7294		----	0	0		0		0	1.3	1	0	9.398	11.698
1961	7	25	29.4444	37.7778	***		35		37.78	33.89	31.7	35	32.7778	34.1713		14.4444	29.4444	28.3333		24.44		24.44	20.56	20	20.5556	21.6667	22.6538		----	0	0		0		0	0	2.3	0	1.016	3.316
1961	7	26	30.5556	38.3333	***		36.67		37.78	33.89	33.9	28.8889	33.3333	34.1689		12.2222	26.1111	29.4444		23.33		21.67	23.33	21.1	16.6667	22.2222	21.7885		----	0	0		0.01		0	0	0	0.508	0	0.518
1961	7	27	32.2222	37.7778	***		30		35.56	30	31.7	28.8889	30.5556	32.0881		14.4444	23.8889	26.6667		23.89		22.78	18.33	19.4	17.2222	21.1111	20.8593		----	0.762	0		0.01		0	0	7.6	2.54	6.604	17.516
1961	7	28	28.3333	33.8889	***		36.11		32.22	27.22	28.3	29.4444	30	30.6896		15.5556	23.3333	27.2222		24.44		20.56	16.67	18.3	17.2222	21.6667	20.5522		----	0	0		0		0.254	1.5	0	0	0.254	2.008
1961	7	29	30	39.4444	***		37.78		40	33.33	35	34.4444	36.1111	35.7637		16.1111	27.2222	30.5556		26.11		20	19.44	21.7	19.4444	25	22.8426		----	0	0		0		0	1.8	0	0	0	1.8
1961	7	30	28.8889	42.7778	***		38.33		43.33	37.78	36.7	38.3333	38.8889	38.1286		16.6667	30	31.6667		27.78		21.67	21.11	18.9	22.7778	26.1111	24.0758		----	0	0		0		0	0	0	0	0	0
1961	7	31	29.4444	38.3333	***		33.89		39.44	36.67	36.7	33.8889	34.4444	35.3514		14.4444	28.8889	27.7778		24.44		26.67	23.33	22.8	12.7778	22.7778	22.6563		----	0	0		0		0	0	0	0	0	0
1961	8	1	30.5556	40	***		35.56		38.33	36.11	36.7	32.7778	35.5556	35.6986		15.5556	29.4444	30		25		25	22.22	21.1	19.4444	23.8889	23.517		----	0	0		0		0	0	0	0	0	0
1961	8	2	28.8889	40.5556	***		37.22		38.33	35	36.7	35	36.1111	35.9757		18.3333	28.8889	30		25		22.78	23.89	21.7	16.6667	22.2222	23.2757		----	0	0		0		0	0.5	0	1.778	1.778	4.056
1961	8	3	28.8889	36.1111	***		36.11		32.22	30	35	30.5556	37.7778	33.3329		16.6667	23.3333	28.3333		21.11		20.56	18.89	20	16.1111	25	21.1116		----	0	0		0.25		0	1.5	0	0	0	1.75
1961	8	4	30	37.7778	***		35.56		35.56	30	36.7	28.8889	38.8889	34.1719		15	27.2222	29.4444		24.44		17.78	19.44	18.3	18.3333	23.3333	21.477		----	0	0		0		0	0	0	0	4.318	4.318
1961	8	5	29.4444	40	***		36.67		36.67	30.56	36.1	32.7778	34.4444	34.5833		16.1111	28.8889	29.4444		18.89		23.89	16.11	20.6	23.3333	23.3333	22.289		----	0	0		0.25		0	0.8	0	0	0	1.05
1961	8	6	29.4444	33.8889	***		35		30.56	20.56	33.3	31.6667	36.1111	31.3164		15	22.7778	27.2222		22.22		22.22	13.33	16.1	21.6667	22.7778	20.3683		----	0	0		0		0	0	0	0	0.10414	0.10414
1961	8	7	28.8889	37.7778	***		37.22		36.11	31.11	35	33.8889	35.5556	34.4439		16.6667	26.6667	28.3333		23.89		17.22	16.11	----	17.7778	23.3333	21.2497		----	0	0		0		0	0	0	0	0	0
1961	8	8	30.5556	40.5556	***		37.78		40	32.22	36.1	36.1111	38.8889	36.5264		16.6667	25.5556	28.8889		24.44		16.11	17.78	17.2	17.7778	23.3333	20.8614		----	0	0		0		0	0	0	0	0	0
1961	8	9	30.5556	41.6667	***		39.44		42.22	35	36.7	36.1111	38.3333	37.5033		17.2222	27.7778	30.5556		26.67		17.22	20.56	16.1	18.8889	24.4444	22.1599		----	0	0		0		0	0	0	0	0	0
1961	8	10	32.2222	42.7778	***		37.78		40.56	35	37.2	35	37.7778	37.2897		20.5556	31.1111	30.5556		26.11		24.44	22.78	19.4	20.5556	25	24.5009		----	0	0		0		0	0	0	0	0	0
1961	8	11	32.7778	36.1111	***		33.89		33.89	31.11	30	30.5556	35.5556	32.9862		20.5556	26.6667	28.8889		17.22		23.33	17.22	----	18.3333	23.3333	21.9435		----	0	0		8.64		0.254	0	0	0	0	8.894
1961	8	12	30.5556	33.8889	***		35		32.22	28.33	32.2	29.4444	36.1111	32.2188		16.6667	24.4444	27.7778		20.56		18.89	16.67	19.4	15	24.4444	20.4281		----	0	0		0		0.254	0.5	0	0	0	0.754
1961	8	13	29.4444	40.5556	***		37.78		39.44	33.33	34.4	33.3333	37.7778	35.7576		16.6667	25	29.4444		22.78		16.11	19.44	18.3	17.2222	23.8889	20.9836		----	0	0		0		0	0	0	0	0	0
1961	8	14	30.5556	41.6667	***		42.22		39.44	35	36.7	34.4444	38.8889	37.3644		17.7778	25	29.4444		23.89		13.89	20.56	17.2	16.1111	24.4444	20.9242		----	0	0		0		0	0	0	0	0	0
1961	8	15	30.5556	42.2222	***		37.78		41.11	36.11	36.7	36.1111	38.8889	37.4347		18.3333	26.6667	30.5556		26.67		16.67	21.67	14.4	17.7778	25.5556	22.0332		----	0	0		0		0	0	0	0	0	0
1961	8	16	32.7778	41.1111	***		36.67		39.44	35	35.6	33.8889	35	36.186		21.1111	26.1111	28.3333		22.22		24.44	20.56	17.2	20	26.1111	22.8985		----	0	0		1.02		0	0	0	0	0	1.02
1961	8	17	35	36.1111	***		34.44		32.78	30	35	29.4444	34.4444	33.4025		16.6667	24.4444	26.1111		22.22		21.67	20.56	18.9	15	22.7778	20.9278		----	0	0		3.3		0	0	0	0	1.27	4.57
1961	8	18	24.4444	34.4444	***		32.22		30.56	27.22	35	26.1111	35	30.625		16.1111	23.8889	26.1111		20.56		18.33	17.78	21.1	16.1111	23.3333	20.3695		----	0	0		0		0	0	0	0	0	0
1961	8	19	28.3333	37.2222	***		36.11		36.11	29.44	32.2	30	38.3333	33.4686		16.6667	23.8889	27.7778		22.22		15.56	18.33	13.9	15.5556	23.3333	19.6925		----	0	0		0		0	1	0	0	0	1
1961	8	20	32.2222	40	***		37.78		39.44	35	32.8	33.8889	38.3333	36.1831		15	25	29.4444		24.44		17.22	20.56	12.8	20	24.4444	20.9899		----	0	0		0		0	0	0	0	0	0
1961	8	21	30	33.3333	***		38.89		33.33	30.56	33.9	22.2222	32.7778	31.8767		16.6667	21.1111	25.5556		23.33		12.78	21.67	13.3	10.5556	25	18.8854		----	0.762	0		0		0	0	0	0	0	0.762
1961	8	22	30	40	***		41.11		39.44	35	35.6	30	31.6667	35.3521		18.8889	23.8889	27.2222		23.89		12.78	17.22	18.3	11.6667	22.7778	19.626		----	0	0		0		0	0	0	0	0.10414	0.10414
1961	8	23	27.7778	40	***		35.56		38.33	33.89	34.4	33.8889	31.6667	34.4392		15	26.6667	27.2222		25		17.22	18.89	21.1	19.4444	21.6667	21.3567		----	0	0		0		0	0	0	0	0	0
1961	8	24	30	32.7778	***		33.33		33.33	32.78	34.4	27.7778	32.2222	32.0772		12.7778	20	20.5556		20.56		18.89	15	20	14.4444	20.5556	18.087		----	0	4.572		3.05		4.826	0	0	0	0	12.448
1961	8	25	25.5556	31.6667	***		33.89		28.89	19.44	33.9	26.6667	34.4444	29.3067		15	21.1111	21.1111		17.22		19.44	15	16.7	16.6667	22.2222	18.2746		----	0.508	0		14.48		1.016	5.8	0	0	0	21.804
1961	8	26	26.6667	32.2222	***		33.33		32.22	29.44	34.4	25	33.8889	30.896		13.8889	21.1111	24.4444		21.11		18.33	16.67	17.8	15	23.3333	19.0764		----	0	0		0		0	3.3	0	2.286	0	5.586
1961	8	27	28.8889	35.5556	***		35		35.56	30.56	35	31.1111	32.7778	33.0567		16.1111	20.5556	27.2222		22.78		15.56	17.78	19.4	15	23.3333	19.7491		----	0	0		0		0	0	0	0	0	0
1961	8	28	30	37.2222	***		35.56		38.33	33.33	34.4	29.4444	34.4444	34.0914		16.6667	23.8889	26.6667		23.89		17.22	18.89	20	13.3333	21.6667	20.2469		----	0	0		0		0	0	0.1	0	2.794	2.894
1961	8	29	31.1111	38.3333	***		36.11		38.33	33.33	33.3	33.3333	37.2222	35.1337		16.6667	23.8889	28.3333		23.89		10	19.44	17.2	15	23.3333	19.7502		----	0	0		0		0	0	1.3	0	0	1.3
1961	8	30	30.5556	41.1111	***		36.67		40.56	35.56	35	35	37.7778	36.5293		15	25	28.3333		25		16.67	20	15.6	16.6667	22.2222	20.4991		----	0	0		0		0	0	0	0	0	0
1961	8	31	30	40.5556	***		36.67		40.56	35.56	35.6	33.8889	37.7778	36.3265		16.1111	28.3333	30		25		23.89	21.67	16.7	17.2222	25	22.6585		----	0	0		0		1.27	0	0	0	0	1.27
1961	9	1	30.5556	33.8889	***		36.11		35	30	35.6	28.8889	36.6667	33.3388		16.1111	----	26.6667		24.44		17.22	19.44	17.8	13.8889	24.4444	20.0014		----	***	0		0		0	0	0	1.524	0	1.524
1961	9	2	30	39.4444	***		36.67		39.44	33.89	35	33.8889	36.1111	35.5556		18.8889	----	28.3333		25		19.44	20	17.8	19.4444	23.8889	21.5994		----	***	0		0		0	0	0	0	0	0
1961	9	3	31.6667	36.1111	***		36.11		35	32.22	35.6	31.1111	36.1111	34.2412		16.1111	----	26.1111		24.44		20.56	19.44	20	20	23.3333	21.2494		----	***	0		0		3.048	1	0	0	0	4.048
1961	9	4	28.3333	33.3333	***		35		30	29.44	34.4	31.6667	36.6667	32.355		15	----	26.6667		23.89		18.89	20	14.4	16.6667	23.3333	19.8558		----	***	0		0		2.032	0	0	0	0	2.032
1961	9	5	22.7778	35.5556	***		35		33.89	30.56	32.8	30.5556	35	32.0174		11.6667	----	27.2222		23.89		18.33	20.56	16.1	15	23.8889	19.5822		----	***	0		0		0	0	0	0	0	0
1961	9	6	22.2222	38.3333	***		35.56		37.22	32.22	33.3	32.7778	32.7778	33.0514		9.44444	----	27.2222		23.33		17.22	20	18.3	15.5556	23.3333	19.3007		----	***	0		0		0	0	0	0	0	0
1961	9	7	21.6667	41.1111	***		36.11		38.89	33.89	35	33.8889	33.8889	34.3057		8.33333	----	28.3333		24.44		17.22	20	21.1	16.1111	23.8889	19.9283		----	***	0		0		0	0	0	0	0	0
1961	9	8	25.5556	40.5556	***		36.67		40.56	34.44	35	33.3333	32.7778	34.8615		9.44444	----	25.5556		25		20.56	21.11	20.6	17.7778	23.3333	20.4226		----	***	0		0		0	0	0	0	0	0
1961	9	9	26.6667	27.7778	***		32.78		25.56	25	34.4	26.1111	33.8889	29.0231		10.5556	----	20.5556		18.33		17.78	14.44	20	12.7778	21.6667	17.0132		----	***	3.81		5.59		7.366	5	0	0	1.778	23.544
1961	9	10	26.1111	26.6667	***		31.11		26.11	22.78	33.3	25	30.5556	27.7042		10	----	21.1111		20.56		16.67	15.56	15	12.7778	19.4444	16.3904		----	***	0		0.01		1.27	0	0	0	0.10414	1.38414
1961	9	11	27.7778	33.3333	***		34.44		32.22	26.67	32.8	28.3333	30.5556	30.7662		12.2222	----	23.8889		21.11		14.44	15.56	13.9	12.7778	21.6667	16.9457		----	***	0		0		0	0	0	0	6.604	6.604
1961	9	12	26.1111	36.1111	***		34.44		35	30.56	33.3	29.4444	33.8889	32.3569		11.6667	----	26.1111		22.22		14.44	17.22	11.1	14.4444	21.6667	17.3586		----	***	0		0		0	0	0	0	0	0
1961	9	13	22.7778	37.7778	***		33.89		36.67	30.56	34.4	32.7778	32.7778	32.7039		10.5556	----	26.6667		20.56		15	18.89	17.8	14.4444	20.5556	18.059		----	***	0		0		0	0	0	0	0	0
1961	9	14	21.6667	36.1111	***		35		37.22	31.67	33.3	32.7778	32.2222	32.496		8.33333	----	26.6667		21.67		15.56	18.89	19.4	15.5556	21.6667	18.4678		----	***	0		0		0	0	0.1	0	0	0.1
1961	9	15	24.4444	36.6667	***		35.56		36.67	33.33	34.4	31.6667	35.5556	33.5367		9.44444	----	27.2222		22.22		14.44	18.89	15.6	16.1111	22.7778	18.3382		----	***	0		0		0	0	0	0	0	0
1961	9	16	25.5556	38.3333	***		37.78		37.78	32.22	35	31.6667	35.5556	34.2364		8.33333	----	27.2222		22.78		14.44	18.89	9.4	16.6667	21.6667	17.4249		----	***	0		0.25		0	0	0	0	0	0.25
1961	9	17	24.4444	32.2222	***		33.33		31.67	28.89	33.3	27.7778	35.5556	30.8987		9.44444	----	22.2222		21.11		15	19.44	10.6	13.8889	21.1111	16.6021		----	***	0		0		0	0	0	0	0	0
1961	9	18	25.5556	33.8889	***		33.33		33.33	28.89	32.2	29.4444	35	31.4549		8.33333	----	24.4444		21.67		14.44	16.67	12.8	13.8889	18.8889	16.3919		----	***	0		0		0	0	0	0	0	0
1961	9	19	25	35.5556	***		35		36.67	30	32.8	29.4444	35.5556	32.5032		10	----	25.5556		21.67		13.33	16.67	13.9	13.8889	19.4444	16.8074		----	***	0		0		0	0	0	0	0	0
1961	9	20	26.1111	37.2222	***		35		36.11	30	32.8	31.6667	35	32.9887		12.2222	----	26.1111		22.22		13.89	17.78	17.2	13.8889	20	17.914		----	***	0		0		0	0	0	0	0	0
1961	9	21	26.1111	35	***		35		32.22	30	31.7	30.5556	35	31.9483		12.2222	----	25.5556		22.78		12.78	17.22	16.7	13.8889	20.5556	17.7128		----	***	0		0		0	0	0	0	0	0
1961	9	22	26.6667	35.5556	***		36.11		36.11	30	33.3	31.6667	35.5556	33.1206		12.7778	----	25.5556		20.56		12.22	16.67	15	12.7778	21.1111	17.084		----	***	0		0		0	0	0	0	0	0
1961	9	23	28.3333	35.5556	***		35.56		36.11	32.22	33.3	31.1111	36.1111	33.5376		13.3333	----	26.1111		20.56		13.33	17.22	15	13.8889	21.1111	17.5693		----	***	0		0		0	0	0	0	0	0
1961	9	24	22.7778	36.6667	***		35		36.11	31.67	32.8	31.6667	35	32.7114		10.5556	----	26.6667		22.78		15	17.78	13.9	13.8889	21.1111	17.7103		----	***	0		0		0	0	0	0	0	0
1961	9	25	23.8889	37.7778	***		35.56		36.67	31.67	33.3	32.7778	34.4444	33.2611		10	----	26.6667		22.22		15	17.78	11.7	14.4444	20.5556	17.2958		----	***	0		0		0	0	0	0	0	0
1961	9	26	20.5556	36.1111	***		34.44		35.56	31.11	33.9	31.6667	35	32.2929		10.5556	----	26.6667		21.11		16.11	17.78	11.7	12.7778	20	17.0875		----	***	0		0		0	0	0	0	0	0
1961	9	27	22.7778	35	***		36.11		35.56	28.33	31.7	29.4444	34.4444	31.6708		8.33333	----	25		18.89		8.33	15	9.4	16.6667	20.5556	15.2719		----	***	0		0		0	0	0	0	0	0
1961	9	28	23.3333	35	***		35		35	28.89	30	28.8889	33.8889	31.2501		7.77778	----	25		18.89		12.22	14.44	6.1	16.1111	16.1111	14.5813		----	***	0		0		0	0	0	0	0	0
1961	9	29	20.5556	35	***		32.78		35.56	28.89	29.4	30	33.8889	30.7593		6.11111	----	24.4444		20.56		15	15.56	5.6	12.2222	17.2222	14.59		----	***	0		0		0	0	0	0	0	0
1961	9	30	21.1111	33.8889	***		31.67		32.22	26.67	28.3	27.7778	33.3333	29.3714		6.66667	----	20.5556		20		13.89	14.44	3.9	10	----	12.7789		----	***	0		0		0	0	0	0	0	0
1961	10	1	19.4444	----	***		31.67		31.67	23.89	27.8	25	33.3333	27.544		6.11111	----	18.8889		18.89		11.67	12.78	3.3	8.33333	16.1111	12.0106		----	***	0		0		0	0	0	0	0	0
1961	10	2	20	----	***		31.11		30.56	25	28.3	22.7778	32.2222	27.1386		6.11111	----	20.5556		18.89		11.11	13.33	3.3	11.6667	15.5556	12.5649		----	***	0		0		0	0	0	0	0	0
1961	10	3	22.2222	----	***		33.89		30.56	25.56	27.2	23.8889	31.1111	27.776		6.66667	----	21.6667		17.78		11.67	13.89	1.7	12.2222	15	12.5744		----	***	0		0		0	0	0	0	0	0
1961	10	4	15.5556	----	***		29.44		30.56	24.44	27.2	26.6667	30.5556	26.3454		4.44444	----	18.8889		17.22		11.67	13.89	3.3	11.1111	15.5556	12.01		----	***	0		0		0	0	0	0	0	0
1961	10	5	18.3333	----	***		31.67		31.11	22.78	28.3	26.1111	30.5556	26.98		4.44444	----	18.8889		17.22		8.33	11.67	5.6	10	15.5556	11.4636		----	***	0		0		0	0	0	0	0	0
1961	10	6	20.5556	----	***		31.67		31.67	25	27.8	25.5556	30.5556	27.5438		6.11111	----	17.7778		17.78		8.33	11.11	3.9	8.88889	14.4444	11.0428		----	***	0		0		0	0	0	0	0	0
1961	10	7	20	----	***		31.11		31.67	25	28.9	26.6667	30.5556	27.7003		7.22222	----	18.3333		16.67		10.56	12.22	6.7	13.8889	14.4444	12.5049		----	***	0		1.27		0	0	0	0	0	1.27
1961	10	8	20.5556	----	***		31.11		28.89	22.78	29.4	23.3333	31.1111	26.74		7.77778	----	16.6667		15		12.22	10.56	6.7	13.8889	14.4444	12.1572		----	***	0		1.52		0.762	0	0	0	0	2.282
1961	10	9	23.3333	----	***		27.22		22.78	20	27.2	16.6667	30.5556	23.9651		7.22222	----	10.5556		14.44		11.67	11.11	4.4	8.33333	15	10.3414		----	***	0		1.02		0.762	0	0	0	0	1.782
1961	10	10	22.7778	----	***		26.11		22.22	20	25.6	18.3333	28.3333	23.3392		6.66667	----	12.2222		12.78		8.89	8.89	1.7	3.88889	13.8889	8.61583		----	***	0		0		0	0	0	0	0	0
1961	10	11	25.5556	----	***		28.33		23.89	18.33	24.4	20.5556	27.7778	24.1198		6.66667	----	13.8889		12.78		10	8.33	1.7	3.88889	13.3333	8.82347		----	***	0		0		0	0	0	0	0	0
1961	10	12	20.5556	----	***		28.33		27.78	18.89	23.9	21.6667	27.2222	24.0492		7.22222	----	13.3333		13.33		7.78	8.89	0	7.22222	10	8.47222		----	***	0		0		0	0	0	0	0	0
1961	10	13	20.5556	----	***		29.44		28.33	20	23.9	21.1111	28.3333	24.5243		5.55556	----	13.3333		13.33		8.89	8.33	0.6	10.5556	11.1111	8.96319		----	***	0		6.35		0	1.3	0	0	0	7.65
1961	10	14	22.7778	----	***		15.56		25.56	12.78	23.3	19.4444	26.1111	20.7905		5.55556	----	13.3333		10		13.89	5.56	3.3	5.55556	11.1111	8.53819		----	***	0		0		0	3	0	0	0	3
1961	10	15	19.4444	----	***		20		18.89	12.22	21.7	16.6667	23.8889	18.9729		5.55556	----	12.7778		9.44		5.56	5.56	-0.6	5	10.5556	6.73111		----	***	0		0		0.762	0	0	0	0	0.762
1961	10	16	18.8889	----	***		26.67		22.22	17.22	22.8	17.2222	25	21.4316		5.55556	----	11.6667		9.44		3.89	5.56	-1.1	5	7.77778	5.97375		----	***	0		0		0	0	0	0	0	0
1961	10	17	20	----	***		27.22		23.89	18.89	22.2	18.3333	25.5556	22.2984		5.55556	----	11.1111		10.56		2.22	5.56	-1.7	2.22222	8.33333	5.48278		----	***	0		0		0	0	0	0	0	0
1961	10	18	13.8889	----	***		28.89		26.11	20.56	24.4	19.4444	27.2222	22.9308		1.66667	----	11.6667		10.56		2.78	6.11	0	1.66667	9.44444	5.48681		----	***	0		0		0	0	0	0	0	0
1961	10	19	13.8889	----	***		28.89		25.56	21.11	24.4	20.5556	27.2222	23.0895		1.66667	----	11.6667		11.67		2.78	7.22	-1.1	1.66667	8.88889	5.55736		----	***	0		0		0	0	0	0	0	0
1961	10	20	16.6667	----	***		30		25	21.11	25.6	20	27.7778	23.7363		2.22222	----	13.3333		12.22		3.33	7.22	1.7	5.55556	10	6.94764		----	***	0		0		0	0	0	0	0	0
1961	10	21	20.5556	----	***		30		26.67	21.11	25	21.1111	28.8889	24.7622		3.33333	----	12.7778		12.78		4.44	8.33	1.7	6.11111	9.44444	7.36458		----	***	0		0		0	0	0	0	0	0
1961	10	22	20	----	***		27.22		26.11	18.89	24.4	21.1111	26.6667	23.4854		3.33333	----	13.3333		12.78		9.44	7.22	1.1	5	8.33333	7.5675		----	***	0		0		0	0	0	0	0	0
1961	10	23	19.4444	----	***		29.44		26.11	20.56	24.4	21.1111	27.7778	24.1205		2.22222	----	11.6667		12.78		3.89	8.89	0	2.77778	7.77778	6.25056		----	***	0		0		0	0	0	0	0	0
1961	10	24	20	----	***		30		27.22	22.22	25.6	21.1111	28.8889	25.0057		3.33333	----	11.6667		12.22		2.78	7.22	0.6	1.66667	10.5556	6.25528		----	***	0		0		0	0	0	0	0	0
1961	10	25	20	----	***		28.33		26.67	21.11	25	21.6667	27.7778	24.3649		3.33333	----	12.2222		12.78		5	7.78	2.8	1.66667	8.88889	6.80889		----	***	0		0		0	0	0	0	0	0
1961	10	26	19.4444	----	***		27.22		26.11	18.33	23.9	21.1111	26.1111	23.1752		2.22222	----	12.7778		12.78		7.22	9.44	1.7	7.22222	8.88889	7.78139		----	***	0		6.6		0	0	0	0	0	6.6
1961	10	27	20	----	***		21.11		23.89	17.22	21.7	21.1111	26.1111	21.5917		3.33333	----	15		8.33		8.33	7.22	2.2	6.66667	12.7778	7.98222		----	***	0		9.91		0	1.8	0	0	0	11.71
1961	10	28	19.4444	----	***		11.67		20.56	13.89	19.4	15.5556	23.3333	17.6933		1.66667	----	11.6667		7.78		10.56	4.44	-0.6	2.77778	9.44444	5.96694		----	***	0		21.34		0	0	0	0	0	21.34
1961	10	29	15.5556	----	***		16.11		18.89	7.78	15	15.5556	20	15.5559		2.22222	----	10.5556		4.44		7.22	4.44	-2.8	4.44444	8.88889	4.92639		----	***	0		0.25		0	0	0	0	0	0.25
1961	10	30	15	----	***		15		16.11	11.67	13.9	13.3333	18.3333	14.7638		2.22222	----	10.5556		5		7.78	5	-5	5	6.66667	4.65306		----	***	0		0		0	0	0	0	0	0
1961	10	31	14.4444	----	***		18.89		16.67	15.56	15	11.1111	19.4444	15.8743		1.66667	----	10.5556		6.11		3.89	2.78	-5.6	3.33333	6.66667	3.67528		----	***	0		0		0	0	0	0	0	0
1961	11	1	15	----	***		21.11		18.33	15.56	16.7	13.8889	19.4444	17.1476		0.555556	----	6.66667		7.22		0.56	2.22	-5	-1.11111	5.55556	2.08333		----	***	0		0		0	0	0	0	0	0
1961	11	2	14.4444	----	***		18.89		21.11	16.11	18.3	14.4444	21.1111	17.7729		0.555556	----	6.11111		7.22		-1.67	1.67	-5	-2.77778	3.33333	1.18028		----	***	0		0		0	0	0	0	0	0
1961	11	3	14.4444	----	***		21.67		20.56	15.56	19.4	12.7778	21.6667	18.0113		1.66667	----	6.11111		6.67		-1.67	2.22	-5	-2.77778	3.88889	1.38861		----	***	0		0		0	0	0	0	0	0
1961	11	4	13.8889	----	***		22.78		20	15.56	18.3	13.3333	22.7778	18.0914		1.66667	----	5.55556		7.22		-1.67	1.67	-4.4	-3.33333	3.88889	1.32472		----	***	0		0		0	0	0	0	0	0
1961	11	5	12.2222	----	***		22.22		20	15.56	19.4	13.3333	22.2222	17.8511		-0.555556	----	6.11111		7.22		-1.67	1.67	-5	-3.88889	3.88889	0.971944		----	***	0		0		0	0	0	0	0	0
1961	11	6	13.3333	----	***		22.78		20	15.56	18.9	14.4444	22.2222	18.1771		-2.22222	----	6.11111		7.22		-1.67	2.22	-5	-3.88889	3.88889	0.832361		----	***	0		0		0	0	0	0	0	0
1961	11	7	12.7778	----	***		23.33		20.56	16.67	18.3	13.8889	22.7778	18.3292		-1.11111	----	6.11111		7.22		-1.11	2.22	-6.1	-3.33333	3.88889	0.973194		----	***	0		0		0	0	0	0	0	0
1961	11	8	16.6667	----	***		22.78		20.56	16.67	18.9	15	20.5556	18.7332		0.555556	----	6.66667		7.22		-1.11	2.78	-2.8	-2.77778	4.44444	1.87236		----	***	0		0		0	0	0	0	0	0
1961	11	9	17.2222	----	***		22.22		19.44	16.11	19.4	15	20	18.4846		0.555556	----	6.66667		7.22		-1.11	2.78	-2.8	-1.66667	4.44444	2.01125		----	***	0		0		0	0	0	0	0	0
1961	11	10	8.33333	----	***		22.78		19.44	15.56	20	13.8889	21.1111	17.3019		3.88889	----	5.55556		7.22		-1.67	2.22	-0.6	-2.77778	5	2.35458		----	***	0		0		0	0	0	0	0	0
1961	11	11	9.44444	----	***		22.22		18.89	16.11	20.6	14.4444	22.2222	17.7044		1.11111	----	5		7.22		-2.22	1.67	1.7	-3.88889	6.11111	2.08792		----	***	0		0		0	0	0	0	0	0
1961	11	12	12.2222	----	***		18.33		19.44	15.56	20.6	12.2222	22.7778	17.3075		1.66667	----	6.11111		7.22		0	2.78	0	-1.66667	6.66667	2.84722		----	***	0		0		0	0	0	0	0	0
1961	11	13	11.1111	----	***		23.33		19.44	13.89	20.6	14.4444	22.7778	17.9419		1.11111	----	11.6667		7.78		5.56	4.44	2.2	-1.11111	10	5.20583		----	***	0		0		0	0	0	0	0	0
1961	11	14	11.1111	----	***		12.78		17.78	12.22	15.6	13.8889	16.1111	14.213		0.555556	----	10.5556		6.67		6.67	5	6.7	2.22222	7.22222	5.69944		----	***	0		4.06		0	0	6.6	0	1.27	11.93
1961	11	15	10	----	***		11.67		16.11	11.67	16.7	14.4444	10	12.9421		-0.555556	----	8.88889		6.67		7.78	6.11	3.3	3.88889	6.11111	5.27417		----	***	0		7.11		0	0	1.5	0	0	8.61
1961	11	16	8.88889	----	***		11.67		11.11	6.67	14.4	10	17.7778	11.5024		-2.77778	----	5.55556		4.44		5.56	1.11	1.7	1.66667	2.22222	2.43458		----	***	0		4.06		1.016	0	0.1	0	0	5.176
1961	11	17	11.6667	----	***		14.44		15	9.44	12.8	8.88889	17.7778	12.859		-2.22222	----	2.22222		2.78		-2.78	-1.67	-3.9	-3.88889	1.11111	-1.04347		----	***	0		0		0	0.5	0	0	0	0.5
1961	11	18	11.1111	----	***		13.33		14.44	9.44	14.4	9.44444	20.5556	13.2459		-3.33333	----	3.88889		2.78		-3.89	-2.22	-3.9	-5.55556	2.22222	-1.25097		----	***	0		0		0	0	0	0	0	0
1961	11	19	10	----	***		15		14.44	10.56	13.3	8.88889	18.8889	13.0111		-3.33333	----	3.33333		5		-1.11	-1.67	-3.9	-5.55556	2.77778	-0.557222		----	***	0		0		0	0	0	0	0	0
1961	11	20	10	----	***		18.89		12.78	7.22	15	8.33333	18.8889	13.016		-3.33333	----	4.44444		3.89		0.56	-0.56	-3.3	-2.22222	6.66667	0.768194		----	***	0		0		0	0	0	0	0	0
1961	11	21	10.5556	----	***		16.67		15.56	10	16.7	7.77778	18.8889	13.736		0	----	3.33333		3.89		-2.22	0	0.6	-1.66667	3.33333	0.90875		----	***	0		0		0	0	0	0	0	0
1961	11	22	6.11111	----	***		16.11		15.56	8.89	16.7	8.88889	18.3333	12.9419		0	----	4.44444		3.33		-2.78	-1.11	-1.7	-1.66667	2.77778	0.411944		----	***	0		0		0	0	0	0	0	0
1961	11	23	9.44444	----	***		15.56		15.56	11.67	16.7	10	19.4444	14.0541		1.66667	----	3.33333		3.33		-3.89	-1.11	-3.3	-2.22222	3.88889	0.212083		----	***	0		0		0	0	0	0	0	0
1961	11	24	8.33333	----	***		17.22		14.44	11.11	18.9	10	20.5556	14.3656		-1.66667	----	3.88889		3.89		-3.89	-2.22	-1.7	-5.55556	6.66667	-0.0733333		----	***	0		0		0	0	0	0	0	0
1961	11	25	8.88889	----	***		19.44		14.44	11.11	19.4	8.88889	21.6667	14.8335		-3.88889	----	5.55556		4.44		-0.56	-1.67	0.6	-5.55556	5.55556	0.559583		----	***	0		0		0	0	0	0	0	0
1961	11	26	8.88889	----	***		10.56		12.78	7.78	15	4.44444	17.7778	11.033		-3.88889	----	5.55556		1.67		1.67	1.67	-3.3	-1.66667	1.66667	0.422083		----	***	0		21.34		0	0	0	0	1.524	22.864
1961	11	27	7.22222	----	***		7.78		12.22	7.78	11.1	2.22222	13.8889	8.88762		-3.33333	----	5		2.22		1.67	-0.56	-8.3	0	-1.11111	-0.551806		----	***	0		0.76		0	0	0.5	1.016	0	2.276
1961	11	28	10	----	***		11.67		12.78	6.11	11.1	8.33333	14.4444	10.634		0.555556	----	3.88889		1.67		0.56	-2.78	-8.3	-2.22222	-1.66667	-1.03681		----	***	0		0		0	0	0	0	0	0
1961	11	29	3.33333	----	***		9.44		12.78	6.67	15	8.33333	14.4444	10.0002		-2.77778	----	1.11111		1.11		-5	-3.89	-6.1	-5.55556	0	-2.63778		----	***	0		0		0	0	0	0	0	0
1961	11	30	5	----	***		11.11		11.67	6.11	15.6	7.77778	17.2222	10.6414		-3.88889	----	0.555556		1.11		-5.56	-3.89	-5	-7.22222	---	-3.41365		----	***	0		0		0	0	0	0	0	0
1961	12	1	7.77778	----	***		10.56		11.67	7.22	14.4	7.77778	17.2222	10.9468		-6.66667	----	0		1.11		-6.11	-3.89	-5	-7.22222	4.44444	-2.91681		----	***	0		0		0	0	0.1	0	0	0.1
1961	12	2	6.11111	----	***		11.67		11.11	6.67	14.4	7.77778	16.6667	10.6294		-7.22222	----	-0.555556		1.67		-7.22	-4.44	-6.1	-11.1111	5.55556	-3.67792		----	***	0		0		0	0	0	0	0	0
1961	12	3	7.77778	----	***		11.11		10.56	7.22	13.3	6.11111	16.6667	10.3922		-4.44444	----	-0.555556		2.22		-7.22	-4.44	-7.8	-12.2222	1.11111	-4.16889		----	***	0		0		0	0	0	0	0	0
1961	12	4	8.33333	----	***		11.11		11.67	6.11	11.7	6.66667	17.7778	10.4811		-5	----	-0.555556		2.78		-7.22	-5.56	-8.3	-12.2222	0	-4.50972		----	***	0		0		0	0	0	0	0	0
1961	12	5	10.5556	----	***		11.67		11.11	5	13.3	6.11111	16.6667	10.6305		-4.44444	----	-0.555556		2.78		-7.22	-5.56	-7.2	-11.1111	5.55556	-3.46944		----	***	0		0		0	0	0	0	0	0
1961	12	6	7.22222	----	***		11.67		10.56	5	13.3	5.55556	17.2222	10.0757		-1.11111	----	-0.555556		2.78		-8.33	-5.56	-7.2	-10	1.66667	-3.53875		----	***	0		0		0	0	0	0	0	0
1961	12	7	10	----	***		11.67		9.44	6.11	13.9	6.11111	18.3333	10.7949		-3.33333	----	-1.11111		3.89		-8.89	-6.11	-5.6	-10.5556	5.55556	-3.26931		----	***	0		0		0	0	0	0	0	0
1961	12	8	7.77778	----	***		11.11		10	4.44	15	6.11111	17.2222	10.2373		-6.66667	----	-2.22222		1.11		-9.44	-6.67	-5.6	-10.5556	0	-5.00556		----	***	0		0		0	0	0	0	0	0
1961	12	9	5.55556	----	***		10		10.56	4.44	13.3	3.33333	15.5556	8.96349		-6.11111	----	-2.77778		0.56		-7.22	-6.11	-4.4	-10.5556	3.88889	-4.09069		----	***	0		0		0	0	0	0	0	0
1961	12	10	8.33333	----	***		11.11		9.44	3.33	16.7	3.88889	13.3333	9.44794		-6.66667	----	-1.11111		0.56		-3.89	-4.44	1.7	-10	0.555556	-2.91153		----	***	0		0		0	0	0	0	0	0
1961	12	11	7.77778	----	***		10.56		9.44	4.44	15.6	3.33333	16.1111	9.60889		-6.66667	----	-0.555556		1.67		-2.78	-2.22	-4.4	-6.66667	0	-2.70236		----	***	0		0		0	0	0	0	0	0
1961	12	12	7.22222	----	***		10.56		9.44	3.33	13.9	5.55556	13.8889	9.1281		-7.77778	----	2.22222		0		-4.44	-3.89	-3.9	-3.88889	0.555556	-2.63986		----	***	0		0.01		0	0	0	0	0	0.01
1961	12	13	7.77778	----	***		8.89		10.56	4.44	15	5	15	9.52397		-4.44444	----	0		0		-6.11	-4.44	0.6	-7.77778	2.22222	-2.49375		----	***	0		0		0	0	0	0	0	0
1961	12	14	5.55556	----	***		8.89		10.56	3.33	15	3.33333	15.5556	8.88921		-6.11111	----	-1.11111		1.11		-6.67	-5	0	-7.77778	2.22222	-2.91722		----	***	0		0		0	0	0.1	0	0	0.1
1961	12	15	6.11111	----	***		10.56		10	3.89	15	6.11111	16.6667	9.7627		-8.33333	----	-0.555556		1.11		-2.22	-5.56	-0.6	-6.11111	2.77778	-2.43653		----	***	0		0		0	0	0	0	0	0
1961	12	16	6.11111	----	***		10		8.89	4.44	17.8	2.22222	17.2222	9.52651		-5.55556	----	3.33333		2.22		-1.11	-3.89	1.1	-5	3.33333	-0.696111		----	***	0		0		1.778	0	0.1	3.048	4.064	8.99
1961	12	17	3.33333	----	***		13.89		2.22	3.89	13.9	0	14.4444	7.38254		-2.77778	----	2.77778		2.22		-1.11	-2.78	2.8	-7.77778	1.66667	-0.622639		----	***	0		0		3.048	0	0	1.524	0	4.572
1961	12	18	1.11111	----	***		11.11		7.22	6.11	9.4	-1.11111	12.2222	6.58032		-3.88889	----	2.22222		0.56		-5	-6.11	-8.3	-10	1.66667	-3.60625		----	***	0.508		0		0	0	0	0	0	0.508
1961	12	19	5	----	***		8.33		7.78	4.44	8.3	0.555556	13.3333	6.81984		-7.22222	----	0		0		-6.67	-6.67	-9.4	-15	-3.33333	-6.03694		----	***	0		0		0	0	0	0	0	0
1961	12	20	3.88889	----	***		9.44		7.78	2.22	12.2	-1.11111	10	6.3454		-8.88889	----	-0.555556		0		-3.89	-6.67	-8.9	-15	-1.66667	-5.69639		----	***	0		0		0	0	0	0	0	0
1961	12	21	2.77778	----	***		9.44		6.67	2.22	11.7	-0.555556	12.2222	6.35349		-8.88889	----	-1.66667		-0.56		-4.44	-5.56	-6.7	-12.2222	-1.11111	-5.14361		----	***	0		0		0	0	0	0	0	0
1961	12	22	3.88889	----	***		8.89		8.33	3.89	13.9	-1.11111	13.8889	7.38238		-8.88889	----	-1.66667		-0.56		-6.67	-5.56	-5	-16.6667	-0.555556	-5.69597		----	***	0		0		0	0	0	0	0	0
1961	12	23	5.55556	----	***		9.44		7.22	2.78	14.4	-1.11111	15.5556	7.69143		-9.44444	----	-2.77778		0		-4.44	-5.56	-1.1	-16.1111	0	-4.92917		----	***	0		0		0	0	0	0	0	0
1961	12	24	3.33333	----	***		6.11		7.22	0.56	10.6	-2.22222	11.1111	5.2446		-6.66667	----	1.66667		1.11		-0.56	-4.44	0.6	-12.7778	2.77778	-2.28625		----	***	0		1.27		0.508	1.3	8.9	0	0.10414	12.0821
1961	12	25	1.11111	----	***		6.67		5	0.56	13.9	0	13.3333	5.79635		-6.66667	----	3.88889		1.11		-0.56	-3.33	0.6	-9.44444	5.55556	-1.10583		----	***	0		3.56		1.524	0.5	10.4	1.524	0	17.508
1961	12	26	0.555556	----	***		9.44		8.89	3.89	11.7	-1.66667	10	6.11556		-5.55556	----	1.66667		-0.56		-2.22	-3.89	-1.1	-12.2222	-1.11111	-3.12403		----	***	0		0		0	0	0	0	0	0
1961	12	27	1.66667	----	***		8.89		8.89	4.44	10.6	1.11111	13.3333	6.99016		-5	----	0		0		-5	-6.67	-2.2	-15	-1.66667	-4.44208		----	***	0		0		0	0	0	0	0	0
1961	12	28	1.66667	----	***		11.67		8.33	2.22	11.1	-0.555556	12.7778	6.74413		-5.55556	----	-1.11111		0		-6.67	-6.67	-2.2	-16.1111	-2.22222	-5.0675		----	***	0		0		0	0	0	0	0	0
1961	12	29	0.555556	----	***		12.22		7.78	1.67	13.9	-2.22222	12.7778	6.66873		-6.66667	----	-2.22222		0		-7.22	-7.22	-0.6	-16.6667	3.88889	-4.58833		----	***	0		0		0	0	6.4	0	0.10414	6.50414
1961	12	30	2.22222	----	***		8.89		6.67	2.22	6.1	-3.33333	11.1111	4.84		-6.11111	----	-2.22222		1.11		-5	-7.78	1.1	-17.2222	-0.555556	-4.58514		----	***	0		0		0	0	5.8	0	0	5.8
1961	12	31	1.66667	----	***		6.67		5.56	-0.56	6.7	-2.77778	12.7778	4.29095		-3.88889	----	2.22222		1.67		0	-3.89	2.2	-10	1.66667	-1.2525		----	***	0		0		2.032	1	2	1.016	0	6.048
1962	1	1	1.11111	5	12.2222		10.56		7.22	2.22	7.8	-1.11111	12.2222	6.36049		-7.22222	2.22222	2.22222		1.67		-2.22	-4.44	-2.2	-13.3333	-1.66667	-2.7742		----	1.016	0		0		0.254	0	0	0.508	0	1.778
1962	1	2	----	8.88889	13.8889		11.67		9.44	4.44	10.6	0	15	9.24097		----	-0.555556	1.11111		0.56		-5.56	-7.78	-3.3	-15	-1.66667	-4.02389		5.08	0	0		0		0	0	0	0	0	5.08
1962	1	3	----	8.88889	13.3333		12.78		8.33	3.89	11.7	-1.66667	18.3333	9.44861		----	-0.555556	-1.66667		0.56		-6.11	-7.78	-2.8	-16.1111	-1.11111	-4.44681		1.27	0	0		0		0	0	0	0	0	1.27
1962	1	4	----	10.5556	13.3333		11.67		10.56	2.78	13.3	-1.11111	16.6667	9.71931		----	-1.11111	-1.66667		1.11		-5.56	-6.11	-1.7	-14.4444	-0.555556	-3.75472		0	0	0		0		0	0	0	0	0	0
1962	1	5	----	7.22222	10.5556		12.22		7.22	2.78	10.6	-3.33333	13.3333	7.57472		----	-0.555556	-0.555556		1.67		-5	-6.11	0.6	-12.2222	1.66667	-2.56333		0	0	0		0		0	0	0	0	0	0
1962	1	6	----	5	8.88889		12.78		5.56	2.22	12.8	-1.66667	16.6667	7.78111		----	1.11111	-1.11111		0.56		-4.44	-5	-2.8	-10.5556	-1.11111	-2.91833		0	0	0		0		0	0	0	0	0	0
1962	1	7	----	10	14.4444		11.67		10	4.44	14.4	-0.555556	16.6667	10.1332		----	0	-0.555556		0.56		-5.56	-5.56	-3.9	-12.2222	-1.11111	-3.54361		0	0	0		0		0	0	0	0	0	0
1962	1	8	----	11.6667	14.4444		14.44		11.67	6.67	13.9	0	18.3333	11.3906		----	0	-0.555556		1.67		-6.11	-5.56	-2.8	-13.3333	-1.11111	-3.475		0	0	0		0		0	0	0	0	0	0
1962	1	9	----	10	11.6667		13.89		10	6.67	15	-2.77778	19.4444	10.4867		----	0	0.555556		2.78		-4.44	-5.56	-3.3	-13.8889	0	-2.98167		0	0	0		0		0	0	0	0	0	0
1962	1	10	----	11.6667	13.8889		16.67		11.67	6.67	17.8	1.11111	19.4444	12.3651		----	1.66667	1.66667		3.33		-0.56	-1.67	2.2	-11.6667	1.11111	-0.490278		0.254	0	0		0		0	0	0	0	0	0.254
1962	1	11	----	12.7778	13.8889		8.89		10.56	6.67	12.8	1.11111	11.1111	9.72611		----	3.33333	4.44444		1.67		0.56	-1.67	-3.9	-7.22222	0.555556	-0.278611		0	0	0		11.94		0	0	0	0	0.10414	12.0441
1962	1	12	----	9.44444	11.6667		10.56		11.11	7.78	8.9	3.88889	13.3333	9.58542		----	2.22222	1.66667		1.67		-0.56	-2.78	-6.1	-6.11111	-0.555556	-1.31847		0	0	0		0		0	0	0	0	0	0
1962	1	13	----	10	13.8889		10.56		9.44	6.11	10	6.11111	12.7778	9.86097		----	1.66667	-0.555556		0		-2.78	-5	-4.4	-8.88889	-1.11111	-2.63361		0	0	0		0		0	0	0	0	0	0
1962	1	14	----	8.88889	13.8889		9.44		10.56	1.67	8.9	3.33333	12.2222	8.61292		----	0	-0.555556		-1.11		-3.89	-6.11	-7.8	-9.44444	-0.555556	-3.68319		0	0	0		0		0	0	0	0	0	0
1962	1	15	----	10	12.7778		6.67		8.89	3.33	8.3	1.66667	12.2222	7.98208		----	-2.22222	-1.66667		-1.11		-7.78	-7.78	-7.2	-13.3333	-2.77778	-5.48375		0	0	0		0		0	0	0	0	0	0
1962	1	16	----	8.33333	11.6667		6.67		7.22	2.22	8.9	-1.66667	14.4444	7.22347		----	-2.77778	-2.77778		-1.11		-8.89	-8.89	-7.2	-16.1111	-3.33333	-6.38625		0	0	0		0		0	0	0	0	0	0
1962	1	17	----	6.11111	10		7.22		7.22	2.78	15.6	-2.77778	16.6667	7.8525		----	-2.22222	-2.22222		-1.11		-5.56	-7.78	0	-15	-1.66667	-4.44514		0	0	0		0		0	0	0	0	0	0
1962	1	18	----	3.33333	10		11.67		4.44	1.67	8.9	-0.555556	12.7778	6.52944		----	-0.555556	-0.555556		-0.56		-3.89	-5.56	-7.2	-9.44444	0.555556	-3.40125		0	0	0		0		0	0	0	0	0	0
1962	1	19	----	9.44444	12.2222		10		8.89	5.56	8.3	0.555556	13.8889	8.60764		----	-0.555556	-0.555556		-0.56		-5	-4.44	-6.1	-11.1111	0.555556	-3.47083		0	0	0		0		2.54	0	0	0	0	2.54
1962	1	20	----	9.44444	12.7778		7.22		9.44	5	5	0.555556	11.1111	7.56861		----	-0.555556	1.11111		0		-3.89	-6.11	-8.3	-11.1111	-2.77778	-3.95417		0	0	0		0.76		0	0	0	0	0	0.76
1962	1	21	----	7.77778	9.44444		5.56		6.67	2.78	-1.1	0	4.44444	4.44708		----	0	0		0		-6.11	-6.11	-8.9	-11.6667	-2.22222	-4.37611		0	0	0		0.25		0	0	0	0	8.636	8.886
1962	1	22	----	11.6667	13.3333		10.56		10.56	5	5.6	2.77778	8.88889	8.54833		----	-0.555556	0		0.56		-6.67	-5	-10.6	-12.2222	-3.33333	-4.72764		0	0	0		0		0	0	0	0	0.508	0.508
1962	1	23	----	11.6667	15.5556		12.78		10.56	7.22	10.6	1.11111	13.3333	10.3533		----	-0.555556	-1.11111		-0.56		-7.22	-6.11	-6.1	-12.7778	-1.66667	-4.51264		0	0	0		0		0	0	0	0	0	0
1962	1	24	----	10.5556	13.8889		13.33		10	5.56	10	1.66667	11.6667	9.58347		----	-0.555556	0		0		-5	-6.11	-5.6	-12.2222	-1.11111	-3.82486		0	0	0		0		0	0	0	0	0	0
1962	1	25	----	8.33333	10.5556		11.11		8.33	6.11	8.3	1.11111	12.2222	8.25903		----	0.555556	0.555556		1.11		-5.56	-1.11	0	-10	-0.555556	-1.87556		7.112	0	0		0		0	0	0	0	0	7.112
1962	1	26	----	12.2222	11.6667		15		11.11	5.56	3.3	2.22222	10	8.88514		----	0.555556	1.11111		2.78		-3.89	-3.33	-3.9	-5	0.555556	-1.38972		3.302	0	0		0		0	0	0.5	0	0	3.802
1962	1	27	----	10	11.6667		12.78		10	5	5	5	12.2222	8.95861		----	0	1.66667		0.56		-1.67	-3.33	-8.3	-5.55556	1.66667	-1.87028		13.97	0	0		0		0	0	0	0	0	13.97
1962	1	28	----	12.2222	17.2222		16.11		12.78	10	11.7	5.55556	14.4444	12.5043		----	2.77778	1.11111		0.56		-1.67	-3.33	-0.6	-5	-0.555556	-0.838333		0.508	0	0		0		0	0	0	0	0	0.508
1962	1	29	----	10.5556	15.5556		12.78		10.56	5.56	14.4	4.44444	15.5556	11.1764		----	3.33333	2.22222		2.22		-0.56	-0.56	-4.4	-5	-0.555556	-0.4125		1.524	0	0		0		0	0	0	0	0	1.524
1962	1	30	----	11.6667	18.3333		16.67		12.78	9.44	13.9	5.55556	16.6667	13.1265		----	1.66667	1.66667		2.22		-3.33	-2.78	-2.2	-6.11111	-0.555556	-1.17792		5.08	0	0		0		0	0	0	0	0	5.08
1962	1	31	----	12.7778	18.3333		12.78		13.89	8.89	15	5	16.1111	12.8478		----	2.22222	1.66667		2.22		-1.11	-0.56	-1.7	-6.11111	0.555556	-0.352083		8.636	0	0		0		0	0	0	0	0	8.636
1962	2	1	----	12.2222	17.2222		12.78		11.11	4.44	11.1	5	15.5556	11.1787		----	4.44444	2.77778		1.11		-0.56	-1.67	-7.2	-5.55556	-1.11111	-0.970556		3.048	0	0		0		0	0	0	0	0	3.048
1962	2	2	----	13.3333	17.2222		13.89		13.89	8.89	12.8	7.22222	15	12.781		----	2.77778	0.555556		0.56		-4.44	-3.33	-6.7	-6.66667	-0.555556	-2.22486		0	0	0		0		0	0	0	0	0	0
1962	2	3	----	13.3333	16.6667		15		12.78	8.89	14.4	6.66667	16.6667	13.0504		----	2.77778	1.66667		1.67		-1.67	-3.33	-3.9	-6.66667	1.66667	-0.973194		2.286	0	0		0		0	0	0	0	0	2.286
1962	2	4	----	13.3333	16.1111		14.44		12.22	5	16.1	5	15.5556	12.22		----	4.44444	1.66667		3.33		-2.78	-2.78	0.6	-5.55556	1.11111	0.00458333		0	0	0		0		0	0	0	0	0	0
1962	2	5	----	13.8889	17.2222		12.78		13.89	6.11	16.7	8.33333	18.3333	13.4072		----	4.44444	1.66667		4.44		-1.67	-1.67	-1.7	-4.44444	1.66667	0.341667		0.508	0	0		0		0	0	0	0	0	0.508
1962	2	6	----	12.7778	17.7778		12.78		12.22	6.67	17.2	5.55556	13.3333	12.2893		----	6.11111	4.44444		4.44		-0.56	-1.11	0	-2.77778	4.44444	1.87403		0.508	0	0		0.01		0	0	0	0	0	0.518
1962	2	7	----	12.2222	13.8889		6.11		11.11	5	14.4	5.55556	19.4444	10.9664		----	5	5		2.22		1.67	-1.11	4.4	-2.22222	0.555556	1.93917		1.524	0	0		6.6		0	0.8	0.1	0	0.10414	9.12814
1962	2	8	----	11.1111	12.2222		13.33		10.56	5.56	17.2	10	21.1111	12.6368		----	5.55556	4.44444		1.11		-1.11	-2.78	2.2	-1.11111	1.66667	1.24694		0	0S	0		0		0	0	0	0	0	0
1962	2	9	----	10	12.7778		8.33		9.44	2.22	21.7	6.11111	15.5556	10.7668		----	2.77778	3.88889		1.11		0.56	-2.78	4.4	-3.88889	5.55556	1.45292		0	2.032	0		1.52		0.762	0	0	0.762	0	5.076
1962	2	10	----	10.5556	14.4444		11.67		9.44	3.89	20.6	4.44444	16.6667	11.4639		----	2.77778	3.88889		1.67		-2.22	-2.22	6.1	-3.33333	6.11111	1.59681		0	0	0		0.01		0	0	0	0	0.508	0.518
1962	2	11	----	9.44444	12.2222		4.44		10	1.67	17.2	3.88889	16.1111	9.37208		----	3.33333	3.33333		0		-1.11	-2.22	5.6	-2.77778	4.44444	1.32542		0	0	0		16		0	0.8	0.1	1.778	0	18.678
1962	2	12	----	13.3333	14.4444		6.67		12.22	5.56	13.3	5.55556	17.2222	11.0382		----	3.88889	1.66667		0		-2.22	-2.78	-6.1	-2.22222	-1.11111	-1.10972		0	0	0		5.08		0	0	0	0	0	5.08
1962	2	13	----	12.7778	15		10.56		13.89	7.78	16.1	8.88889	17.7778	12.8468		----	3.33333	1.11111		1.67		0	-6.67	0	-5	1.66667	-0.486111		0	0	0		0		0	0	0	0	0	0
1962	2	14	----	15.5556	17.7778		10		13.89	6.67	17.8	8.33333	16.6667	13.3367		----	3.88889	1.66667		0.56		1.11	-3.33	1.1	-4.44444	2.77778	0.416111		0	0	0		0		0	0	0	0	0	0
1962	2	15	----	14.4444	18.3333		12.22		15	7.22	17.2	8.33333	12.2222	13.1217		----	3.88889	1.66667		1.11		-1.11	-3.33	4.4	-2.77778	2.77778	0.828194		0	0	0		0		0	0	0	0	0	0
1962	2	16	----	16.6667	19.4444		12.22		16.67	9.44	15	8.88889	11.6667	13.7496		----	3.88889	3.33333		1.67		3.89	-2.22	-3.9	-1.11111	2.22222	0.971667		0	0	0		0		0	0	0	0	1.524	1.524
1962	2	17	----	13.3333	16.1111		10.56		14.44	4.44	11.7	6.66667	13.8889	11.3925		----	5.55556	6.66667		1.11		6.11	-1.67	-1.7	-0.555556	0	1.93958		0	0.254	0		0.01		0	0	0	2.286	2.54	5.09
1962	2	18	----	10	14.4444		13.89		10.56	8.89	15	6.66667	15.5556	11.8758		----	5.55556	7.22222		1.11		0.56	-1.11	1.1	-0.555556	1.11111	1.87417		2.286	2.032	0		0		0	0	0	0	0	4.318
1962	2	19	----	15	18.8889		17.78		15	10.56	17.2	7.77778	20	15.2758		----	5.55556	5.55556		2.22		0	-0.56	2.8	0.555556	2.77778	2.36306		0.254	0	0		0		0	0	0	0	0	0.254
1962	2	20	----	16.6667	20.5556		15.56		16.67	10	19.4	9.44444	19.4444	15.9676		----	5.55556	5		3.89		-2.22	-1.11	3.3	-2.22222	3.88889	2.01028		0.254	0	0		0		0	0	0	0	0	0.254
1962	2	21	----	18.3333	20.5556		18.33		17.22	12.22	22.2	11.6667	21.1111	17.7046		----	5.55556	5.55556		4.44		-2.22	-1.11	6.7	-2.77778	6.11111	2.78181		0	0	0		0		0	0	0	0	0	0
1962	2	22	----	18.8889	22.2222		16.11		18.33	12.78	21.7	11.1111	21.1111	17.7817		----	6.11111	6.11111		5		-1.67	0	7.2	-2.77778	7.22222	3.39958		0	0	0		0		0	0	0.1	0	0.10414	0.20414
1962	2	23	----	18.3333	20.5556		17.22		18.33	11.67	23.3	11.1111	20.5556	17.6344		----	6.11111	7.22222		5.56		0.56	1.11	7.2	-2.77778	9.44444	4.30375		0	0	0		0		0	0	7.1	0	0.254	7.354
1962	2	24	----	16.6667	17.2222		15		15.56	5.56	17.8	8.88889	18.3333	14.3789		----	7.22222	9.44444		5		3.89	1.11	5	-1.11111	8.33333	4.86111		2.54	0	0		0.51		0.254	0	0.5	0	0	3.804
1962	2	25	----	15	18.3333		11.11		12.78	5.56	13.3	10	18.3333	13.0521		----	7.22222	8.33333		4.44		2.78	0.56	0	0.555556	5.55556	3.68083		0	0	0		1.02		0	0	0	0	0	1.02
1962	2	26	----	14.4444	16.1111		16.67		13.89	8.89	14.4	11.6667	17.2222	14.1618		----	7.77778	7.77778		4.44		4.44	0.56	-5	2.77778	3.88889	3.33278		0	0	0		1.52		0	0	0	0	0	1.52
1962	2	27	----	15	18.3333		17.22		15.56	11.11	15	11.6667	18.8889	15.3474		----	7.22222	7.77778		4.44		2.78	1.67	-4.4	-0.555556	2.77778	2.71403		0	0	0		0		0	0	0	0	0	0
1962	2	28	----	16.6667	19.4444		20.56		16.67	11.67	16.1	11.6667	18.8889	16.4583		----	6.66667	5.55556		4.44		0	1.11	-2.2	0.555556	3.33333	2.43264		0	0	0		0		0	0	0	0	0	0
1962	3	1	----	18.3333	22.7778		18.89		17.22	11.67	17.2	10.5556	18.8889	16.9419		----	6.66667	8.88889		5		5	1.11	-3.3	0.555556	4.44444	3.54569		0	0	0		0		0	0	0	0	0	0
1962	3	2	----	18.3333	22.7778		22.22		17.22	11.11	21.7	12.7778	22.2222	18.5451		----	9.44444	8.88889		7.78		4.44	2.78	1.7	0.555556	8.33333	5.49028		0	0	0		0		0	0	0.1	0	0	0.1
1962	3	3	----	18.3333	21.6667		15		17.78	11.67	19.4	12.2222	18.3333	16.8007		----	10	10		6.11		8.89	3.89	2.8	2.22222	6.11111	6.25292		0	0	0		3.81		0	0	0	0	8.89	12.7
1962	3	4	----	12.7778	11.6667		16.11		11.67	7.22	15	7.22222	17.2222	12.3611		----	6.11111	6.11111		4.44		6.11	2.22	-0.6	2.22222	5.55556	4.02125		0	0.508	5.842		7.11		3.302	0	0	0	0	16.762
1962	3	5	----	10.5556	12.2222		16.67		10.56	10	11.1	6.66667	14.4444	11.5274		----	6.11111	6.11111		4.44		4.44	2.22	-3.9	0.555556	5.55556	3.19167		0	0.254	1.016		2.54		0	0	0.1	0	0	3.91
1962	3	6	----	15.5556	16.6667		18.89		12.78	11.67	16.7	10	18.8889	15.1439		----	5.55556	7.22222		3.89		0	1.11	-3.3	0	7.77778	2.78194		2.54	0	3.302		0		0	0	0	0	0	5.842
1962	3	7	----	17.2222	18.3333		19.44		16.67	11.11	18.9	11.6667	20.5556	16.7372		----	6.66667	7.22222		3.89		5.56	1.11	-2.8	0	7.77778	3.67833		0	0	0		0.25		0	0	0	0	0	0.25
1962	3	8	----	17.2222	16.1111		12.22		16.11	9.44	18.3	11.1111	20.5556	15.1337		----	7.77778	6.66667		2.78		0.56	0.56	-3.3	-0.555556	4.44444	2.36667		0	0	0		0		0	0	0	0	0	0
1962	3	9	----	18.3333	21.1111		16.67		18.33	12.78	18.3	11.6667	18.8889	17.01		----	6.66667	5.55556		2.78		-1.11	0.56	-1.7	-2.22222	5	1.94125		0	0	0		0		0	0	0	0	0	0
1962	3	10	----	18.8889	21.6667		20.56		18.33	12.22	16.1	11.6667	19.4444	17.3596		----	6.11111	6.11111		3.89		-1.11	0.56	3.3	-1.66667	6.66667	2.98278		0	0	0		0		0	0	0	0	0	0
1962	3	11	----	18.8889	21.1111		21.11		19.44	11.11	11.1	12.2222	18.8889	16.7339		----	7.22222	7.22222		5.56		1.11	1.11	6.7	-1.11111	7.22222	4.37944		0	0	0		0		0	0	6.4	0	0	6.4
1962	3	12	----	18.8889	22.2222		19.44		18.89	13.33	20	12.2222	21.1111	18.2631		----	7.22222	6.66667		7.22		0	2.22	7.8	-1.11111	8.88889	4.86333		1.27	0	0		0		0	0	0	0	0.762	2.032
1962	3	13	----	20	23.3333		17.78		19.44	12.78	19.4	12.7778	20.5556	18.2583		----	8.33333	10.5556		5.56		5.56	2.78	7.8	1.66667	8.88889	6.39306		0	0	0		8.13		0	0	16	0	5.334	29.464
1962	3	14	----	20.5556	23.8889		20		20	13.33	18.3	13.8889	21.1111	18.8843		----	10	10		6.11		3.89	3.33	7.2	1.11111	9.44444	6.38569		0	0	0		0		0	0	25.4	0	0.10414	25.5041
1962	3	15	----	21.1111	23.3333		20.56		20.56	14.44	20.6	14.4444	20.5556	19.4506		----	11.1111	10		7.22		4.44	4.44	7.2	2.77778	7.22222	6.80139		0	0	0		0		0	0	0	0	0	0
1962	3	16	----	22.7778	26.6667		21.67		22.78	16.67	20.6	16.1111	22.7778	21.2567		----	9.44444	9.44444		7.78		5.56	4.44	8.9	1.66667	12.2222	7.43222		0	0	0		0		0	0	8.6	0	0	8.6
1962	3	17	----	22.7778	26.1111		20.56		23.33	16.11	13.9	17.2222	23.3333	20.4181		----	10	10		8.33		10.56	4.44	6.1	1.11111	9.44444	7.49819		9.398	0	0		0		0	0	50.8	0	20.828	81.026
1962	3	18	----	24.4444	26.6667		25.56		23.33	16.67	11.1	17.2222	14.4444	19.9297		----	10.5556	10.5556		8.89		3.89	4.44	7.2	2.77778	8.33333	7.08028		0	0	0		0		0	0	1.3	0	8.89	10.19
1962	3	19	----	21.6667	27.2222		23.89		23.89	17.22	13.9	18.3333	13.8889	20.0014		----	11.6667	10.5556		10		3.89	5.56	2.2	3.88889	9.44444	7.15069		0	0	0		0		0	0	5.6	0	0	5.6
1962	3	20	----	22.7778	26.1111		19.44		22.78	17.22	17.8	16.6667	17.2222	20.0022		----	11.6667	12.2222		7.78		5	6.11	5.6	4.44444	7.77778	7.57514		2.54	0	0		0.01		0	0	0	0	4.826	7.376
1962	3	21	----	23.3333	26.1111		18.33		22.78	17.78	18.3	17.2222	16.1111	19.996		----	11.6667	13.8889		7.22		6.11	5.56	3.3	3.88889	7.22222	7.35708		0	0	0		0		0	0	0	0	0.10414	0.10414
1962	3	22	----	22.2222	26.1111		18.89		22.78	17.22	20	15.5556	19.4444	20.2779		----	12.7778	13.3333		7.22		6.67	5.56	7.2	3.88889	8.33333	8.12292		0	0	0		0		0	0	0	0	0	0
1962	3	23	----	22.2222	25		21.67		21.11	17.78	17.2	16.1111	16.1111	19.6506		----	12.7778	13.3333		7.78		6.11	5	5.6	5	7.77778	7.92236		0	0	0		0		0	0	0.1	0	1.27	1.37
1962	3	24	----	19.4444	25.5556		21.67		21.11	16.11	20.6	15.5556	20.5556	20.0751		----	11.1111	13.8889		8.33		6.67	6.67	6.7	4.44444	7.77778	8.19903		0	0	0		1.52		0	0	0	0	0	1.52
1962	3	25	----	19.4444	23.3333		21.11		20.56	15.56	17.2	16.1111	21.6667	19.3732		----	11.1111	12.2222		8.89		6.67	5	6.1	2.77778	10	7.84639		8.89	0	0		0		0	0	6.4	0	1.016	16.306
1962	3	26	----	21.1111	25		22.78		21.67	16.67	18.3	16.1111	20	20.2053		----	11.1111	12.7778		8.33		3.89	6.11	5.6	8.33333	9.44444	8.19958		0	0	0		0		0	0	0.1	0	0	0.1
1962	3	27	----	25	28.3333		26.11		24.44	18.33	17.2	17.7778	20	22.1489		----	11.6667	11.6667		8.89		4.44	6.67	4.4	3.88889	7.22222	7.35556		0	0	0		0		0	0	0	0	0	0
1962	3	28	----	25.5556	29.4444		27.78		25.56	19.44	21.1	18.8889	23.3333	23.8878		----	13.3333	13.3333		10		5	8.33	8.3	4.44444	10	9.09264		0	0	0		0		0	0	0	0	0	0
1962	3	29	----	26.1111	30		28.33		26.67	20.56	21.7	20	24.4444	24.7269		----	13.8889	12.2222		11.11		5.56	7.78	9.4	5.55556	11.6667	9.64792		0	0	0		0		0	0	0	0	1.016	1.016
1962	3	30	----	27.7778	30.5556		26.67		27.22	20.56	21.7	20	23.3333	24.7271		----	15	15.5556		11.67		8.89	9.44	7.8	8.33333	11.6667	11.0444		0	0	0		0.51		0	0	22.1	0	3.048	25.658
1962	3	31	----	27.2222	28.8889		13.89		26.11	18.89	18.9	20	14.4444	21.0432		----	15.5556	13.8889		2.22		13.33	8.33	4.4	8.33333	8.33333	9.29889		0	0	0		29.97		0	0	4.1	0	13.208	47.278
1962	4	1	----	25.5556	25		8.33		25	20	16.1	19.4444	22.2222	20.2065		----	13.8889	13.3333		3.89		11.67	7.22	2.8	8.33333	9.44444	8.8225		0	0	0		6.6		0	0	0	0	0	6.6
1962	4	2	----	25.5556	26.1111		15		22.78	18.33	18.9	11.6667	23.3333	20.2096		----	11.6667	12.2222		6.67		6.11	5.56	1.7	3.88889	10	7.22722		0	0	0		0.01		0	0	0	0	0	0.01
1962	4	3	----	21.1111	26.6667		22.22		22.22	16.67	21.1	14.4444	26.6667	21.3874		----	11.1111	11.6667		6.67		5.56	6.11	8.9	5	11.6667	8.33556		0	0	0		0		0	0	0	0	0	0
1962	4	4	----	23.3333	26.6667		23.89		22.78	16.11	25	16.6667	25.5556	22.5003		----	12.7778	16.1111		6.67		11.67	7.78	9.4	7.77778	12.2222	10.5511		0	0	0		1.02		0	0	3.6	0	0.508	5.128
1962	4	5	----	18.8889	22.2222		18.89		18.33	15	25.6	11.6667	25.5556	19.5192		----	13.3333	13.8889		10		8.33	6.67	12.2	2.77778	13.3333	10.0667		0	0	0		0.25		0	0	0	0	0.10414	0.35414
1962	4	6	----	23.8889	25.5556		21.67		21.11	16.67	27.2	16.6667	27.2222	22.4979		----	15	15		11.67		12.78	6.11	15	3.33333	12.2222	11.3894		16.256	0	0		0.25		0	0	0	0	0.10414	16.6101
1962	4	7	----	20.5556	21.6667		16.11		20	17.22	27.2	16.1111	27.2222	20.7607		----	10.5556	10.5556		8.33		9.44	7.78	9.4	5	12.2222	9.16042		0.508	4.064	2.54		7.87		2.54	0	0	0.508	0	18.03
1962	4	8	----	19.4444	21.1111		20.56		18.33	17.22	24.4	12.2222	23.8889	19.6471		----	10.5556	10.5556		6.67		8.89	4.44	6.7	5	13.3333	8.26806		0	2.54	2.794		12.19		6.604	3.8	0	1.27	0	29.198
1962	4	9	----	16.1111	17.7778		13.33		15	10.56	19.4	5	23.8889	15.1335		----	7.22222	8.33333		8.33		7.78	5	4.4	0	11.1111	6.52208		0	33.782	17.78		2.54		6.604	1.5	0	46.482	0	108.688
1962	4	10	----	15.5556	16.6667		13.89		15	14.44	19.4	8.33333	23.8889	15.8968		----	8.88889	9.44444		6.67		8.89	4.44	2.8	1.11111	8.88889	6.39167		0	0	0.762		9.14		0.254	0	0	0	0	10.156
1962	4	11	----	14.4444	12.2222		11.67		11.11	6.11	19.4	11.6667	24.4444	13.8835		----	7.77778	7.22222		8.33		7.22	2.78	2.8	2.22222	7.22222	5.69681		0	0	9.398		11.43		4.318	3.3	0	0.762	0	29.208
1962	4	12	----	15.5556	18.8889		12.78		15	11.67	23.9	14.4444	26.1111	17.2938		----	8.88889	8.33333		6.11		6.67	3.89	8.9	5	12.2222	7.50181		12.7	0	0		0		1.016	0	0	0	0	13.716
1962	4	13	----	21.6667	23.3333		15.56		20	15	22.8	15.5556	16.1111	18.7533		----	10.5556	11.6667		7.22		8.33	6.11	7.8	6.11111	11.6667	8.6825		10.16	0	0		6.86		0	0	30	0	0.254	47.274
1962	4	14	----	23.8889	27.2222		10		22.78	16.67	20	17.7778	16.6667	19.3757		----	12.7778	13.8889		7.22		11.67	6.67	7.8	6.66667	11.1111	9.72556		22.86	0	0		13.72		0	2	23.6	0	13.716	75.896
1962	4	15	----	24.4444	22.2222		10		20.56	15.56	15	18.8889	22.2222	18.6122		----	12.7778	11.6667		6.67		11.67	6.67	5.6	8.33333	10	9.17347		2.032	0	0		7.11		0	0	0.1	0	3.048	12.29
1962	4	16	----	21.1111	20		11.67		20.56	15	19.4	18.3333	24.4444	18.8149		----	11.1111	11.6667		7.22		10.56	6.67	5.6	8.33333	9.44444	8.82569		1.27	0	4.064		2.54		3.81	0	0	0	0	11.684
1962	4	17	----	20.5556	23.8889		24.44		20	15.56	22.2	18.8889	27.2222	21.5944		----	12.2222	13.3333		9.44		11.11	8.33	6.1	9.44444	10.5556	10.0669		0	0	0		0		0	0	0	0	0	0
1962	4	18	----	25.5556	29.4444		24.44		25.56	18.89	25.6	20	28.3333	24.7279		----	13.8889	15		11.67		7.78	8.89	11.7	8.33333	17.2222	11.8106		0	0	0		0		0	0	2.5	0	0	2.5
1962	4	19	----	28.3333	31.6667		25.56		27.22	19.44	26.1	21.1111	28.3333	25.9706		----	15.5556	16.1111		13.89		10.56	11.67	13.9	8.33333	16.6667	13.3358		0	0	0		0		0	0	0	0	0	0
1962	4	20	----	25.5556	28.8889		21.67		22.78	18.89	24.4	21.6667	28.8889	24.0925		----	13.8889	17.2222		11.67		10.56	7.78	7.8	7.77778	16.6667	11.6707		1.778	0	0		0		3.048	0.5	0	6.35	0	11.676
1962	4	21	----	26.1111	30.5556		28.33		26.11	17.78	25	19.4444	30.5556	25.4858		----	15	18.3333		13.33		11.11	10.56	7.8	7.77778	10.5556	11.8083		10.414	0	0		0		0	0	0	0	0	10.414
1962	4	22	----	29.4444	33.3333		30		28.33	21.67	27.8	21.6667	32.2222	28.0583		----	17.2222	20		15.56		10.56	11.11	10	10	15	13.6815		8.89	0	0		0		0	0	0	0	0	8.89
1962	4	23	----	31.6667	33.8889		32.78		31.11	23.89	30	23.8889	33.8889	30.1392		----	17.7778	18.8889		16.11		10.56	12.78	12.2	11.1111	17.2222	14.5813		0	0	0		0.01		0	0	0	0	0	0.01
1962	4	24	----	33.8889	34.4444		29.44		30	22.22	30	25	32.7778	29.7214		----	16.6667	16.1111		13.89		15	12.78	10.6	13.8889	17.2222	14.5199		0	0	2.54		4.06		0.762	0	0	0	0	7.362
1962	4	25	----	23.3333	27.2222		25.56		31.67	21.11	28.3	20	31.1111	26.0383		----	13.8889	15.5556		13.33		13.89	12.78	11.7	11.1111	19.4444	13.9625		0	2.286	1.27		5.84		1.27	0	0	0	0.254	10.92
1962	4	26	----	20.5556	23.3333		20.56		22.78	23.33	27.8	12.7778	31.6667	22.8504		----	10.5556	14.4444		11.67		12.78	6.67	9.4	8.88889	15.5556	11.2456		0	6.096	5.842		5.59		5.588	0.8	0	8.128	0	32.044
1962	4	27	----	25	27.7778		28.33		24.44	22.22	27.2	17.7778	30.5556	25.4126		----	15	15.5556		14.44		10.56	8.89	14.4	9.44444	17.7778	13.2585		0	0	0		0		0.508	0	0	0.762	0	1.27
1962	4	28	----	26.6667	30.5556		28.89		25.56	23.89	29.4	22.2222	32.2222	27.4258		----	15	16.6667		15		10	10.56	15	7.77778	18.3333	13.5422		0	0	0		0		0	0	0	0	0	0
1962	4	29	----	30	33.8889		31.67		30.56	24.44	30.6	23.8889	30.5556	29.4504		----	17.2222	18.8889		16.11		10.56	11.67	16.1	10.5556	18.3333	14.93		0.254	0	0		0		0	0	0	0	0	0.254
1962	4	30	----	31.1111	34.4444		27.22		29.44	22.78	28.9	24.4444	31.1111	28.6814		----	17.2222	16.6667		13.33		13.33	10.56	11.7	13.8889	18.3333	14.3789		0	0	0		6.35		0	0	0.1	0	0.10414	6.55414
1962	5	1	----	25	23.8889		14.44		24.44	16.67	28.9	21.6667	37.7778	24.0979		----	15.5556	16.1111		10		13.33	9.44	11.7	10.5556	18.3333	13.1282		0	0	0		23.88		1.27	0.5	0	0	0	25.65
1962	5	2	----	23.8889	23.8889		20.56		25	16.67	28.9	20.5556	30	23.6829		----	12.2222	15		11.67		8.33	7.22	14.4	6.66667	20	11.9386		0	0	1.016		4.57		2.54	2	0	0	0	10.126
1962	5	3	----	25.5556	29.4444		23.89		26.11	18.89	26.7	21.6667	28.3333	25.0738		----	15	16.6667		11.67		11.67	8.89	8.3	9.44444	13.3333	11.8718		0	0	0		1.02		0	0	5.3	0	0.10414	6.42414
1962	5	4	----	26.6667	26.6667		14.44		25.56	17.22	26.1	18.8889	28.8889	23.0539		----	10.5556	14.4444		8.89		10	7.78	8.3	7.22222	13.8889	10.1351		0	0	0		20.07		0	1.5	0	0	0	21.57
1962	5	5	----	26.1111	28.8889		22.78		27.22	21.11	25.6	20.5556	27.2222	24.936		----	15	16.6667		11.11		10.56	10.56	10	8.33333	11.1111	11.6676		0	0	0		0		0	0	0	0	0.508	0.508
1962	5	6	----	28.8889	31.1111		26.67		26.67	18.89	25.6	22.2222	28.3333	26.0482		----	14.4444	16.6667		13.33		10.56	8.89	11.7	11.6667	13.8889	12.6433		0	0	0		0		----	0	0	0	2.032	2.032
1962	5	7	----	26.1111	30.5556		23.89		25	22.22	24.4	21.1111	26.1111	24.9249		----	15.5556	17.7778		12.78		8.89	11.67	7.2	8.88889	12.2222	11.8731		0	0	0		0		0	0	0.1	0	0.10414	0.20414
1962	5	8	----	30.5556	27.2222		27.22		27.22	22.78	27.2	21.6667	27.7778	26.4553		----	17.7778	20.5556		13.89		10	11.11	10.6	11.1111	13.3333	13.5472		0	0	0		0		0	0	0	0	0	0
1962	5	9	----	30.5556	26.1111		29.44		31.67	25	28.3	23.3333	30	28.0513		----	20.5556	21.6667		16.11		12.78	12.78	9.4	10.5556	18.3333	15.2726		0	0	0		0.51		0	0	0	0	0	0.51
1962	5	10	----	26.1111	26.1111		19.44		25.56	23.33	28.3	21.1111	30.5556	25.0649		----	17.7778	18.3333		10		13.33	9.44	11.7	9.44444	20	13.7532		6.35	0	0		1.52		1.016	0	0	0	0	8.886
1962	5	11	----	26.1111	31.6667		27.78		26.11	23.33	30	17.2222	30	26.5275		----	15	20		13.89		8.89	10	16.1	5.55556	15.5556	13.1239		0	0	0		0		0	0	0	1.27	0	1.27
1962	5	12	----	30	34.4444		30		31.11	23.89	30	21.6667	31.6667	29.0972		----	20.5556	22.2222		17.78		14.44	11.11	18.3	10	19.4444	16.7315		0	0	0		0.01		0	0	0	0	0	0.01
1962	5	13	----	27.7778	28.3333		18.33		26.11	20.56	30	22.7778	27.7778	25.2083		----	15	15		10.56		12.78	8.33	13.3	9.44444	14.4444	12.3574		4.826	0	0.762		9.4		3.302	5	0	0	1.778	25.068
1962	5	14	----	27.7778	29.4444		27.22		27.78	20.56	26.7	22.2222	27.2222	26.1158		----	15	14.4444		13.33		13.89	8.89	8.3	8.88889	16.6667	12.4262		9.906	0	0		5.08		1.016	0	0	0	0	16.002
1962	5	15	----	23.8889	33.3333		26.11		23.33	17.22	27.8	19.4444	31.1111	25.2797		----	13.8889	16.1111		13.89		9.44	10	8.3	7.22222	16.6667	11.9399		0.508	0.762	0		0.01		0	0	0	0	0	1.28
1962	5	16	----	28.8889	32.7778		22.78		28.33	19.44	26.7	22.7778	30.5556	26.5313		----	14.4444	16.1111		14.44		8.33	7.78	5.6	10.5556	17.7778	11.8799		3.048	0	0		1.27		0	0.3	0	0	0	4.618
1962	5	17	----	31.1111	32.2222		30		28.89	22.78	28.9	24.4444	31.6667	28.7518		----	16.1111	17.7778		12.78		11.67	9.44	11.1	10	17.7778	13.3321		4.064	0	0		1.27		0	0	0	0	0	5.334
1962	5	18	----	27.2222	33.8889		25		26.67	14.44	27.8	23.8889	31.6667	26.3221		----	13.3333	14.4444		12.78		10	7.22	6.1	9.44444	18.3333	11.4569		0	0	0		0.01		0.508	0.8	0	0	0	1.318
1962	5	19	----	26.1111	25		31.11		20	21.11	30.6	19.4444	31.1111	25.5608		----	13.8889	17.7778		15.56		15	7.22	6.7	7.22222	15	12.2961		0	0	0		0		0	0	0	0	0	0
1962	5	20	----	25	23.8889		23.89		23.33	17.22	31.7	19.4444	33.8889	24.7953		----	15	20.5556		13.89		10.56	6.67	9.4	8.33333	16.1111	12.565		0	0	0		0		0.762	0.3	0	0	0	1.062
1962	5	21	----	28.8889	32.7778		32.78		29.44	22.78	32.2	22.7778	35	29.5806		----	17.2222	18.3333		17.22		10	8.33	9.4	10	16.6667	13.3965		0	0	0		0		0	0	0	0	0	0
1962	5	22	----	32.2222	35.5556		34.44		32.78	26.67	32.2	26.1111	35	31.8724		----	18.3333	20		17.78		11.11	12.78	11.1	10.5556	18.3333	14.999		0	0	0		0		0	0	0	0	0	0
1962	5	23	----	33.3333	36.6667		35.56		33.89	27.22	33.3	25	36.1111	32.6351		----	18.3333	21.6667		20		11.67	12.78	14.4	11.6667	23.8889	16.8007		1.016	0	0		0		0	0	0	0	0	1.016
1962	5	24	----	33.3333	35		27.78		32.22	21.11	30	26.1111	33.8889	29.9304		----	16.6667	16.6667		15		14.44	8.89	9.4	11.1111	20	14.0218		1.524	0	1.016		7.11		1.27	3.3	0	0	0	14.22
1962	5	25	----	29.4444	31.6667		32.78		27.22	21.11	31.7	24.4444	35	29.1707		----	15.5556	18.8889		16.11		10.56	10.56	8.9	11.6667	20	14.0301		0	0	0		0		0	0	0	0	0	0
1962	5	26	----	32.2222	35.5556		34.44		32.78	25.56	32.8	24.4444	35	31.6003		----	16.6667	21.6667		20.56		11.67	13.89	14.4	12.2222	19.4444	16.315		0	0	0		0		0	0	0	0	0	0
1962	5	27	----	31.1111	31.6667		34.44		28.89	23.89	33.9	26.1111	36.6667	30.8344		----	19.4444	20		18.33		15	11.11	12.2	11.6667	21.1111	16.1078		0	0	1.27		6.86		----	0	0	0	0	8.13
1962	5	28	----	32.2222	35.5556		35.56		32.22	24.44	35	23.8889	37.2222	32.0136		----	19.4444	22.7778		20		13.33	12.78	12.8	8.88889	21.1111	16.3915		0	0	0		0		0	0	0	0	0	0
1962	5	29	----	32.7778	37.2222		33.89		33.89	27.22	36.1	25	37.7778	32.9847		----	20	22.7778		20.56		16.11	13.33	13.9	8.88889	24.4444	17.5014		0	0	0		0		0	0	0	0	0	0
1962	5	30	----	34.4444	37.7778		32.78		34.44	27.78	35.6	23.3333	37.7778	32.9917		----	21.6667	23.8889		21.67		16.11	13.33	17.2	8.88889	26.1111	18.6082		0	0	0		0		0	0	0	0	0	0
1962	5	31	----	28.8889	32.2222		30.56		25.56	18.89	32.2	20.5556	36.6667	28.1929		----	13.3333	15.5556		19.44		11.67	11.11	11.1	7.22222	21.1111	13.8178		0	4.064	1.524		0		1.27	0	0	4.572	0	11.43
1962	6	1	----	24.4444	33.3333		33.33		25	21.11	30	17.2222	33.3333	27.2217		----	16.1111	16.6667		20		13.33	10	15	9.44444	18.3333	14.8607		0	0	0		0		0	0	0	0	0	0
1962	6	2	----	27.2222	29.4444		32.78		25.56	21.67	29.4	21.6667	32.7778	27.5651		----	15.5556	16.6667		18.33		14.44	7.22	11.1	8.33333	20	13.9557		0	0	0		0		----	16.5	0	0	0	16.5
1962	6	3	----	22.7778	29.4444		32.22		21.11	16.67	29.4	22.2222	32.7778	25.8278		----	14.4444	18.8889		18.89		13.33	8.33	8.3	8.88889	19.4444	13.8146		0	0	0		0		0	0.3	0	0	0.10414	0.40414
1962	6	4	----	28.3333	31.1111		24.44		25.56	20.56	30.6	20.5556	33.3333	26.8117		----	15.5556	17.2222		14.44		10	8.89	9.4	10	21.6667	13.3968		0	0	0		0.01		0	0	0	0	0.10414	0.11414
1962	6	5	----	28.3333	31.6667		29.44		28.89	22.78	31.1	23.8889	33.3333	28.679		----	17.2222	18.8889		17.22		17.78	10.56	10	10	21.6667	15.4172		0	0	0		0		0	0	0	0	0	0
1962	6	6	----	33.8889	36.1111		35		33.89	26.67	32.2	26.6667	34.4444	32.3589		----	18.8889	21.6667		18.89		12.22	14.44	11.7	11.6667	19.4444	16.1146		0	0	0		0		0	0	0	0	0	0
1962	6	7	----	35.5556	38.8889		37.22		36.11	29.44	34.4	28.3333	36.6667	34.5768		----	20.5556	22.7778		21.11		12.78	15.56	13.3	13.3333	20	17.4271		0	0	0		0		0	0	0	0	0	0
1962	6	8	----	37.2222	39.4444		38.89		37.22	30.56	36.1	30.5556	37.7778	35.9712		----	21.1111	24.4444		22.22		13.89	17.78	16.7	13.8889	25	19.3793		0	0	0		0		0	0	0	0	0	0
1962	6	9	----	38.3333	41.1111		40		38.33	31.67	34.4	30.5556	38.3333	36.5917		----	22.2222	25.5556		25.56		13.89	20	17.2	15	22.7778	20.2757		1.27	0	0		0		0	0	0	0	0	1.27
1962	6	10	----	38.3333	41.1111		38.89		38.33	32.22	33.9	31.6667	37.7778	36.5286		----	23.3333	25.5556		23.33		15.56	20	13.3	15	26.1111	20.2737		0	0	0		0		0	0	0	0	0	0
1962	6	11	----	39.4444	42.2222		40.56		38.89	33.89	35	32.2222	38.8889	37.6397		----	23.3333	27.7778		23.33		16.11	18.33	10.6	16.1111	22.7778	19.7962		0	0	0		0		0	0	0	0	0	0
1962	6	12	----	39.4444	43.8889		38.89		40	32.22	36.1	33.8889	40.5556	38.1235		----	28.8889	27.2222		19.44		21.67	18.33	20	18.8889	24.4444	22.3606		0	0	0		1.02		0	0	0	0	0	1.02
1962	6	13	----	30.5556	30.5556		29.44		28.33	26.11	28.3	28.8889	36.6667	29.8558		----	16.6667	18.3333		18.33		16.67	13.33	14.4	14.4444	21.6667	16.7301		0	2.54	2.286		2.03		1.27	2.5	0	0	12.7	23.326
1962	6	14	----	28.3333	30		32.78		28.89	24.44	29.4	24.4444	34.4444	29.0915		----	13.3333	14.4444		17.78		13.33	12.78	13.9	13.8889	17.2222	14.5849		0	3.048	6.096		1.27		2.032	0.5	0	0	0	12.946
1962	6	15	----	24.4444	25.5556		32.78		23.33	22.22	31.1	21.6667	32.7778	26.7343		----	13.8889	15.5556		18.33		11.11	12.22	12.2	8.88889	20.5556	14.0936		0	4.064	0		0		0	0.3	0	2.54	0	6.904
1962	6	16	----	27.2222	31.6667		35		27.22	25	33.3	21.6667	34.4444	29.44		----	16.6667	20.5556		18.89		11.11	12.78	11.1	9.44444	20.5556	15.1378		4.318	1.524	0		0		0	0	0	0	0	5.842
1962	6	17	----	34.4444	36.6667		36.11		34.44	32.22	33.9	28.8889	37.7778	34.306		----	18.8889	22.7778		22.78		11.67	13.33	10	11.6667	21.1111	16.5281		0.762	0	0		0		0	0	0	0	0	0.762
1962	6	18	----	37.7778	41.1111		37.22		37.78	31.67	34.4	30.5556	38.3333	36.106		----	20.5556	24.4444		22.78		12.78	17.22	11.7	13.3333	22.7778	18.1989		0	0	0		0		0	0	0	0	0	0
1962	6	19	----	39.4444	41.1111		39.44		39.44	33.89	35.6	32.7778	37.7778	37.4351		----	23.8889	26.6667		23.33		15	17.22	15.6	16.1111	24.4444	20.2826		0	0	0		0		0	0	0	0	0	0
1962	6	20	----	38.8889	41.1111		37.78		39.44	32.22	33.9	31.6667	38.3333	36.6675		----	27.2222	24.4444		21.11		24.44	19.44	18.3	20	25.5556	22.564		0	0	0		5.08		0	0	0	0	0	5.08
1962	6	21	----	33.3333	36.6667		32.78		31.67	23.89	32.8	31.1111	36.6667	32.3647		----	21.6667	25.5556		20.56		19.44	13.33	11.7	17.2222	23.8889	19.1704		0.508	0	0		0.01		----	0.3	0	0	0	0.818
1962	6	22	----	31.6667	35		29.44		31.11	22.78	33.9	30	33.3333	30.9038		----	20	25		18.89		16.67	14.44	12.8	12.7778	23.3333	17.9889		0	0	0		0.25		----	0.8	0	0	0	1.05
1962	6	23	----	36.1111	40.5556		38.89		37.22	33.33	35	32.2222	37.7778	36.3883		----	24.4444	28.8889		23.89		17.22	12.78	14.4	20	24.4444	20.7585		3.302	0	0		0		0	0	0	0	0	3.302
1962	6	24	----	35.5556	40		38.89		35	28.89	35.6	30.5556	38.3333	35.3531		----	23.3333	28.8889		22.78		17.22	15.56	17.8	15.5556	20	20.1422		3.302	0	0		0		0	0	0	0	16.51	19.812
1962	6	25	----	35.5556	39.4444		36.67		35	33.33	34.4	29.4444	36.6667	35.0639		----	22.2222	28.3333		25		15.56	17.78	16.1	14.4444	23.3333	20.3467		1.524	0	0		0		0	0	0	0	0	1.524
1962	6	26	----	37.2222	40.5556		37.78		36.67	31.11	33.3	31.6667	37.7778	35.7603		----	22.7778	27.2222		23.33		18.89	17.22	12.2	18.3333	24.4444	20.5522		0	0	0		0.01		0	0	0	0	0	0.01
1962	6	27	----	36.6667	38.8889		37.78		35.56	29.44	32.8	31.1111	37.2222	34.9336		----	22.7778	26.6667		21.67		18.89	13.33	18.3	17.2222	24.4444	20.4126		18.796	0	0		0.01		1.27	0.3	0	0	0	20.376
1962	6	28	----	25	31.1111		35.56		23.89	25.56	30.6	22.7778	35.5556	28.7568		----	16.6667	18.3333		21.67		12.78	14.44	13.3	11.6667	22.7778	16.4543		0.762	0S	1.778		0		----	0	0	0.762	0	3.302
1962	6	29	----	33.3333	36.6667		37.22		31.67	32.78	33.9	25	37.2222	33.474		----	21.1111	23.8889		23.89		14.44	16.67	18.9	12.2222	22.7778	19.2375		0	0	0		0		0	0	0	0	0	0
1962	6	30	----	32.7778	36.6667		34.44		31.67	28.89	33.9	30	36.1111	33.0569		----	21.6667	22.2222		17.78		18.89	14.44	22.8	16.6667	21.1111	19.4471		0	0	0		10.92		----	0.5	0	0	0.10414	11.5241
1962	7	1	----	27.7778	28.3333		30		23.89	21.11	33.9	22.7778	32.2222	27.5014		----	17.7778	20.5556		18.89		16.11	12.22	21.7	11.6667	18.8889	17.2261		0	1.524	0		0.01		0	1	0	0.508	0	3.042
1962	7	2	----	29.4444	31.6667		32.78		26.67	25	32.8	26.1111	34.4444	29.8646		----	16.6667	20		18.33		12.22	11.67	19.4	14.4444	20	16.5914		0	0	0		0		3.81	0	0	0	0.10414	3.91414
1962	7	3	----	32.2222	34.4444		34.44		31.67	24.44	33.3	26.1111	34.4444	31.384		----	17.7778	22.2222		20		15.56	12.22	16.7	11.6667	20.5556	17.0878		0	0.508	0		0		1.524	1	0.1	0	0	3.132
1962	7	4	----	31.6667	32.7778		35.56		28.33	23.89	34.4	28.3333	35	31.2447		----	17.2222	23.3333		22.22		15	13.33	19.4	16.6667	19.4444	18.3271		0	0	0		0		0	0	0	0	0	0
1962	7	5	----	35.5556	37.7778		37.78		35	33.33	35.6	28.8889	36.1111	35.0054		----	22.2222	25		23.33		15.56	13.89	21.7	15	21.1111	19.7267		0	0	0		0		0	0	0	0	0	0
1962	7	6	----	38.8889	41.6667		41.67		38.33	33.89	37.2	32.2222	38.3333	37.7751		----	23.3333	27.7778		24.44		15.56	21.11	17.8	17.2222	22.7778	21.2526		0	0	0		0		0	0	0	0	0	0
1962	7	7	----	40	42.7778		42.22		40	34.44	38.3	32.7778	38.3333	38.6061		----	23.3333	28.3333		25		15	20	21.7	15.5556	24.4444	21.6708		0	0	0		0		0	0	0	0	0	0
1962	7	8	----	38.3333	42.2222		40.56		38.33	35	38.3	33.3333	37.7778	37.9821		----	28.3333	28.3333		15.56		22.22	16.67	22.2	17.7778	24.4444	21.9424		0	0	0		7.37		0.508	0	0	0	0	7.878
1962	7	9	----	35.5556	37.2222		30		32.78	27.22	33.3	32.2222	32.7778	32.6347		----	21.1111	27.7778		19.44		17.78	17.22	21.1	18.3333	20.5556	20.4147		0	0S	0		0		0.254	0	0	0	7.366	7.62
1962	7	10	----	37.2222	38.8889		35		35	26.67	32.2	31.6667	30.5556	33.4004		----	23.8889	28.8889		20		23.33	14.44	22.8	18.8889	20	21.5296		0	0	0		2.54		0	0	0.1	0	0.762	3.402
1962	7	11	----	34.4444	38.3333		37.22		33.33	27.22	32.8	27.2222	34.4444	33.1268		----	21.1111	25		23.33		18.33	18.33	20.6	16.1111	22.2222	20.6293		0	0	0		0		0	0	0	0	0	0
1962	7	12	----	33.8889	38.8889		38.33		33.33	30	35	30	36.1111	34.4436		----	22.2222	26.1111		24.44		15.56	18.33	22.8	17.7778	25	21.5301		0	0	0		0		0	0	0	0	0	0
1962	7	13	----	38.3333	41.1111		37.22		38.33	29.44	35	31.6667	34.4444	35.6932		----	25	28.3333		20.56		20.56	17.78	19.4	20	20.5556	21.5236		0	0S	0		0		----	0	0.1	0	15.24	15.34
1962	7	14	----	33.3333	38.3333		34.44		32.22	30.56	33.3	28.8889	33.3333	33.0511		----	22.2222	27.2222		23.89		16.11	18.33	23.3	16.6667	23.3333	21.3843		0	0	0		0		0	0	0	0	0	0
1962	7	15	----	37.2222	40.5556		37.22		38.33	30.56	34.4	31.1111	33.3333	35.3415		----	24.4444	28.8889		24.44		16.67	17.78	22.8	16.1111	22.7778	21.739		0	0	0		0		0	0	0	0	0	0
1962	7	16	----	39.4444	42.7778		38.89		40	33.33	35	35	37.2222	37.7081		----	25	30.5556		25		17.22	20	21.1	16.1111	25	22.4983		0	0	0		0		0	0	0.1	0	0	0.1
1962	7	17	----	40	44.4444		42.22		42.78	34.44	37.8	35.5556	38.8889	39.5161		----	29.4444	30.5556		22.78		20.56	22.78	22.8	20	22.2222	23.8928		0	0	0		0.01		0	0	2.5	0	0	2.51
1962	7	18	----	36.1111	41.1111		36.67		35.56	33.33	37.8	33.3333	32.7778	35.8367		----	22.2222	28.3333		24.44		21.67	21.11	21.1	18.3333	22.7778	22.4983		0	0.762	0		0		0.254	0	0	0	0.508	1.524
1962	7	19	----	28.3333	30.5556		36.11		26.67	30	35.6	30.5556	35	31.6031		----	18.3333	22.7778		20.56		18.33	17.78	20.6	17.7778	22.2222	19.7976		0.762	3.81	1.778		0.01		7.112	0.3	0	0	0	13.772
1962	7	20	----	26.6667	31.1111		35.56		28.33	22.78	35	25	34.4444	29.8615		----	20.5556	21.6667		23.89		17.78	10.56	22.2	15	21.6667	19.1649		16.764	1.524	3.302		0		0.508	0	0	4.572	15.24	41.91
1962	7	21	----	23.8889	25.5556		34.44		23.33	20.56	33.9	18.3333	33.8889	26.7371		----	18.3333	19.4444		18.33		17.78	14.44	20.6	13.3333	22.2222	18.0604		0.508	3.048	8.128		7.11		9.144	8	0	5.588	0.10414	41.6301
1962	7	22	----	22.2222	21.1111		21.11		20.56	13.89	33.3	22.2222	33.3333	23.4686		----	16.6667	17.7778		17.22		16.11	9.44	19.4	13.3333	21.1111	16.3824		0	0	6.604		16		3.048	37.3	0	0.762	8.89	72.604
1962	7	23	----	31.6667	32.7778		21.11		26.67	18.89	33.9	25	33.3333	27.9185		----	18.8889	22.7778		17.22		15.56	12.78	17.8	15	21.6667	17.7117		0	0	0		4.06		0	0	0	0	0.762	4.822
1962	7	24	----	36.6667	38.3333		34.44		35.56	29.44	35	31.6667	36.6667	34.7217		----	23.8889	26.1111		21.11		17.78	16.67	15	18.3333	22.2222	20.1394		0	0	0		0		0	0	0	0	0	0
1962	7	25	----	39.4444	41.1111		37.22		40	32.22	35	35.5556	39.4444	37.4994		----	26.6667	30.5556		23.89		19.44	17.22	15	19.4444	25	22.1521		0	0	0		0		0	0	0	0	0	0
1962	7	26	----	41.6667	43.8889		40.56		41.11	34.44	34.4	36.1111	39.4444	38.9526		----	25.5556	31.1111		25		17.22	25.56	15.6	17.7778	23.8889	22.7142		0	0	0		0		0	0	0	0	0	0
1962	7	27	----	41.6667	43.8889		38.89		41.11	35.56	36.1	35	39.4444	38.9575		----	27.7778	31.1111		26.11		18.89	19.44	19.4	18.8889	24.4444	23.2578		0	0	0		0		0	0	0	0	0	0
1962	7	28	----	41.6667	42.7778		39.44		41.11	35.56	36.7	36.1111	40	39.1707		----	20	21.1111		25		22.78	22.22	19.4	12.7778	26.1111	21.175		0	1.524	6.604		1.52		0.254	0	0	0	0	9.902
1962	7	29	----	33.8889	37.7778		38.33		32.22	34.44	36.1	25	37.7778	34.4418		----	22.7778	22.7778		18.33		20	18.89	25	14.4444	24.4444	20.8331		0	0	3.556		15.24		----	0	0	0.762	0	19.558
1962	7	30	----	32.2222	35.5556		35.56		31.67	24.44	35	30.5556	36.1111	32.6393		----	20.5556	22.2222		21.11		18.89	12.22	20	15.5556	25.5556	19.5136		0	1.524	1.524		0.76		4.064	14.2	0	0	6.35	28.422
1962	7	31	----	34.4444	36.6667		35.56		32.22	29.44	34.4	31.1111	35.5556	33.6747		----	21.1111	23.8889		22.78		17.78	14.44	17.2	16.6667	23.3333	19.65		0	0	0		0		0	0	0	0	0	0
1962	8	1	----	37.2222	38.8889		36.11		36.11	21.11	33.9	32.2222	36.6667	34.0287		----	23.8889	28.3333		22.78		18.89	17.78	15.6	17.2222	22.7778	20.909		0	0	0		0		0	0	0	0	0	0
1962	8	2	----	38.8889	38.8889		37.22		35	27.78	33.3	33.8889	36.6667	35.2042		----	22.7778	27.2222		18.89		19.44	16.11	16.7	20	22.7778	20.4897		0	0S	0		3.05		----	0.3	0	0	0	3.35
1962	8	3	----	28.8889	39.4444		35		30	22.22	33.3	26.6667	37.2222	31.5928		----	21.1111	26.1111		20		17.22	16.11	15.6	15	25.5556	19.5885		0	0S	0		0		1.016	0.3	0	0	0	1.316
1962	8	4	----	36.6667	40.5556		38.89		37.78	28.33	35	31.6667	38.3333	35.9028		----	24.4444	28.3333		24.44		17.22	13.89	17.2	15.5556	26.1111	20.8993		0.508	0	0		0		0	0	0	0	0	0.508
1962	8	5	----	40.5556	42.7778		37.22		40	35	36.7	33.8889	36.1111	37.7817		----	27.7778	30		26.67		17.22	20.56	21.1	16.1111	24.4444	22.9854		0	0	0		0		0	0	0	0	0.10414	0.10414
1962	8	6	----	40.5556	41.6667		37.22		40.56	35.56	35.6	35	36.6667	37.8536		----	29.4444	30		20.56		21.11	17.22	17.8	20.5556	25	22.7112		0	0	0		8.89		0	0	0	0	0	8.89
1962	8	7	----	38.3333	37.2222		36.67		36.11	30.56	33.3	35	38.3333	35.6911		----	21.6667	25		21.11		21.67	13.89	17.2	21.1111	23.8889	20.6921		0	0S	1.27		1.52		0	3	0	0	0	5.79
1962	8	8	----	36.6667	38.8889		35.56		35	22.78	33.3	35	36.6667	34.2328		----	25	26.1111		23.33		20.56	16.11	14.4	22.7778	23.8889	21.5222		0	0	0		0		0.762	2.5	0	0	0	3.262
1962	8	9	----	38.3333	39.4444		37.22		35.56	31.67	35.6	35.5556	36.1111	36.1868		----	27.2222	29.4444		24.44		20	18.89	16.7	20.5556	25.5556	22.851		0	0	0		0		0	0	0	0	0	0
1962	8	10	----	37.2222	38.8889		35.56		34.44	25.56	36.1	33.8889	36.6667	34.7908		----	23.3333	28.8889		21.11		19.44	15.56	17.2	16.6667	25	20.8999		0	2.54	0		1.02		0	2.8	0	0.508	5.334	12.202
1962	8	11	----	31.1111	36.1111		34.44		28.89	27.78	34.4	28.8889	37.7778	32.4249		----	20.5556	23.3333		21.67		19.44	14.44	18.3	15	25	19.7174		0	0S	0		0.25		3.556	0.8	0	0	0	4.606
1962	8	12	----	32.2222	36.1111		35.56		29.44	26.67	32.2	28.3333	36.1111	32.081		----	20.5556	25		21.67		15	15.56	15	16.1111	21.6667	18.8204		0.508	0S	0		0.01		2.286	0	0	0	0	2.804
1962	8	13	----	37.7778	40		37.22		35	30.56	32.8	32.2222	36.1111	35.2114		----	23.3333	28.3333		22.22		16.67	18.33	13.3	17.7778	22.2222	20.2733		0.508	0	0		0		1.016	0	0	0	0	1.524
1962	8	14	----	38.3333	39.4444		34.44		38.33	31.11	32.2	34.4444	35.5556	35.4822		----	26.6667	29.4444		21.67		21.67	16.67	14.4	20	23.8889	21.8013		0	0	0		0		0	0	0	0	0	0
1962	8	15	----	37.2222	38.8889		35.56		36.11	31.11	33.9	32.7778	36.6667	35.2794		----	27.2222	28.8889		23.33		18.33	17.78	19.4	18.3333	25	22.2856		0	0	0		0		0	0	0	0	0	0
1962	8	16	----	38.3333	41.1111		36.11		37.22	32.22	33.3	32.7778	33.3333	35.5507		----	28.8889	29.4444		25		21.11	17.78	21.1	17.2222	22.7778	22.9154		0	0	0		0		0	0	0.1	0	0.10414	0.20414
1962	8	17	----	38.3333	40		37.22		36.11	33.33	34.4	28.8889	35	35.4103		----	24.4444	28.8889		25		17.78	17.22	21.7	16.6667	23.8889	21.9486		0	0S	0		0		0	0	0	0	0	0
1962	8	18	----	33.8889	41.1111		39.44		37.22	34.44	35	30.5556	37.2222	36.1097		----	25	30		25		18.33	18.33	17.2	15.5556	27.2222	22.0797		0.254	0	0		0		0	0	0	0	0	0.254
1962	8	19	----	37.7778	42.2222		38.89		36.67	35	33.9	28.3333	36.6667	36.1825		----	24.4444	28.3333		21.11		23.89	19.44	21.1	15.5556	25	22.3592		0	0S	0		0		----	0	0	0	0	0
1962	8	20	----	37.2222	40		35.56		33.89	33.89	32.2	26.6667	36.6667	34.5119		----	16.1111	24.4444		21.11		18.33	16.11	17.2	16.1111	22.7778	19.0243		0	2.032	0		0		----	0.8	0	1.016	0	3.848
1962	8	21	----	28.8889	34.4444		31.11		29.44	25.56	31.7	26.6667	35	30.3513		----	17.7778	19.4444		16.67		16.67	14.44	16.7	14.4444	20.5556	17.0878		0	7.112	3.556		4.32		6.604	4.8	0	0	0	26.392
1962	8	22	----	24.4444	27.7778		31.11		23.33	21.11	32.8	20	35.5556	27.016		----	17.2222	19.4444		17.78		15	13.89	17.2	11.6667	20	16.5254		1.524	1.778	2.794		0		3.556	1	0	2.794	0	13.446
1962	8	23	----	31.6667	36.6667		34.44		28.33	25.56	33.3	27.2222	35.5556	31.5926		----	18.3333	22.7778		20		15	16.11	15.6	13.3333	22.2222	17.9221		0	0	0		0		0	0	0	0	0	0
1962	8	24	----	33.8889	37.2222		35		33.33	23.89	33.9	31.1111	35.5556	32.9872		----	20.5556	25		20.56		20	13.89	18.9	14.4444	21.6667	19.3771		0	0	0		0		0	0.5	0	0	0	0.5
1962	8	25	----	36.6667	40.5556		36.67		37.22	29.44	35	31.6667	36.1111	35.4163		----	22.2222	26.1111		23.33		13.89	14.44	19.4	16.1111	21.6667	19.6464		13.462	0	0		0		0	0	0	0	0	13.462
1962	8	26	----	38.8889	42.2222		38.89		39.44	31.11	36.7	33.3333	36.6667	37.1564		----	22.7778	28.3333		23.89		14.44	15.56	17.8	17.2222	23.8889	20.489		3.81	0	0		0		0	0	0	0	0	3.81
1962	8	27	----	38.3333	41.6667		37.22		38.33	33.33	36.1	33.3333	37.7778	37.0114		----	27.2222	29.4444		24.44		18.33	16.67	17.2	19.4444	25	22.2189		0	0	0		0		0	0	0	0	0	0
1962	8	28	----	35.5556	38.8889		33.89		35	28.89	33.9	30.5556	37.2222	34.2378		----	18.3333	26.6667		21.11		18.33	15.56	18.9	16.6667	22.2222	19.7236		0	0.762	1.524		0		2.286	0.5	0	0	21.59	26.662
1962	8	29	----	34.4444	36.6667		35.56		33.89	32.78	33.3	19.4444	33.8889	32.4968		----	20	26.1111		22.78		14.44	15.56	17.2	9.44444	22.7778	18.5392		0	0	0		0		0	0	0	0	0	0
1962	8	30	----	37.2222	40.5556		34.44		36.67	33.89	32.8	28.8889	33.8889	34.7944		----	25	27.2222		22.78		14.44	16.11	17.2	14.4444	22.2222	19.9274		0	0	0		0		0	0	0	0	0.10414	0.10414
1962	8	31	----	33.8889	33.8889		32.78		31.67	29.44	32.8	27.7778	33.8889	32.0168		----	19.4444	22.7778		19.44		17.78	13.89	17.2	12.7778	21.1111	18.0526		0	1.524	1.27		0.76		1.016	2	0	0	0	6.57
1962	9	1	----	31.1111	33.3333		30		28.33	20.56	32.2	26.1111	32.2222	29.2335		----	18.3333	18.3333		17.22		17.22	12.78	16.7	13.3333	19.4444	16.6706		1.778	0S	3.81		0.51		1.016	4	0	0	0	11.114
1962	9	2	----	26.1111	30.5556		33.89		27.22	24.44	31.7	24.4444	32.2222	28.8229		----	17.2222	18.8889		18.33		12.22	13.33	12.8	10	16.6667	14.9322		0.254	0	0		0		----	0	0	0	0	0.254
1962	9	3	----	34.4444	37.7778		35		33.33	26.11	31.7	28.3333	34.4444	32.6425		----	19.4444	23.8889		21.67		12.78	12.78	11.1	12.2222	18.3333	16.5274		0	0	0		0		0	0	0	0	0	0
1962	9	4	----	35.5556	38.3333		34.44		35.56	30	32.2	31.1111	34.4444	33.9556		----	21.1111	23.8889		22.22		13.89	13.33	10.6	13.3333	20	17.2967		0	0	0		0		0	0	0	0	0	0
1962	9	5	----	36.1111	38.8889		35.56		37.78	31.11	33.3	32.7778	35	35.066		----	22.2222	20		22.78		13.89	15.56	12.8	15.5556	20.5556	17.9204		1.016	0	0		0		0	0	0	0	0	1.016
1962	9	6	----	37.7778	38.8889		35		36.11	31.67	32.8	31.1111	35	34.7947		----	25	27.2222		22.22		19.44	15.56	11.7	13.3333	19.4444	19.24		0	0	0		0		0	0	0	0	0	0
1962	9	7	----	34.4444	36.1111		32.78		32.78	28.89	32.8	31.1111	35	32.9896		----	21.1111	23.8889		22.22		17.78	13.89	11.7	15.5556	20	18.2682		0	0	0.508		0		1.778	0	0	0	0	2.286
1962	9	8	----	30.5556	35		33.89		28.89	24.44	31.7	28.3333	34.4444	30.9067		----	20	23.3333		18.33		16.11	12.22	13.3	13.8889	20.5556	17.2172		0	0.508	0		0.01		0	0.3	0	0	0.10414	0.92214
1962	9	9	----	32.2222	35		34.44		30.56	22.78	32.2	27.2222	33.8889	31.0392		----	20.5556	23.8889		18.89		15.56	12.22	16.1	15	22.7778	18.124		0	0	0		0		0	0	0	0	0	0
1962	9	10	----	34.4444	33.8889		33.33		31.11	26.11	32.2	29.4444	32.7778	31.6632		----	21.1111	25.5556		19.44		15.56	13.33	13.9	16.1111	22.2222	18.4037		1.016	0	0		0		0	0.5	0	0	0	1.516
1962	9	11	----	35	35		33.33		31.67	24.44	31.1	28.3333	28.8889	30.9703		----	18.8889	21.1111		18.33		18.89	13.33	9.4	17.2222	18.8889	17.0076		5.08	0	0		1.78		----	0	0	0.254	0.10414	7.21814
1962	9	12	----	23.8889	27.2222		33.33		23.33	18.33	30	20	31.6667	25.971		----	17.7778	21.1111		16.67		16.11	12.22	10	13.3333	17.2222	15.5556		0	1.524	0		0.51		0.254	0.3	0	3.81	7.112	13.51
1962	9	13	----	32.2222	35		32.78		30	27.22	30.6	22.2222	28.3333	29.7972		----	19.4444	21.6667		17.22		13.33	12.78	16.1	11.6667	18.3333	16.3176		0	0	0		0		0	0	0	0	0	0
1962	9	14	----	35	37.2222		35		33.89	28.89	30.6	26.1111	22.2222	31.1169		----	19.4444	24.4444		20		11.67	12.22	17.2	11.6667	14.4444	16.3862		0	0	0		0		0	0	0	0	0	0
1962	9	15	----	35	38.3333		33.33		35	30	32.2	28.3333	23.3333	31.9413		----	19.4444	23.8889		20.56		11.67	14.44	15	12.2222	20	17.1532		0	0	0		0		0	0	0	0	0	0
1962	9	16	----	32.7778	36.6667		32.22		34.44	28.89	32.2	27.2222	23.3333	30.9688		----	22.2222	25.5556		20.56		15.56	15	11.1	16.6667	20	18.3331		0	0	0		0		0	0	0	0	0	0
1962	9	17	----	32.2222	35.5556		33.33		31.67	27.22	31.7	28.3333	33.8889	31.74		----	20.5556	23.8889		18.89		14.44	13.33	10	15	20	17.0131		0	0	0		0		----	0.3	0	0	0	0.3
1962	9	18	----	32.2222	35.5556		34.44		32.22	26.67	31.7	26.6667	23.3333	30.351		----	20	22.7778		18.89		13.33	14.44	13.3	15	20.5556	17.2867		0.762	0	0		0		0	0	0	0	0.10414	0.86614
1962	9	19	----	35	36.6667		34.44		32.78	28.89	31.7	30.5556	24.4444	31.8096		----	23.3333	24.4444		16.67		15	15.56	10	17.7778	18.8889	17.7093		0	0	0		1.27		0	0	0	0	0	1.27
1962	9	20	----	35	35		30.56		30.56	27.22	31.7	27.7778	32.2222	31.255		----	16.1111	20		17.78		13.89	14.44	11.7	12.7778	20	15.8374		0	4.318	0		0.01		0.508	0	0	2.286	0	7.122
1962	9	21	----	28.3333	34.4444		34.44		28.33	27.78	27.8	23.3333	30.5556	29.3771		----	17.7778	20.5556		16.11		17.22	15.56	6.7	10	18.3333	15.2821		0	0	0		0		0	0	0	0	0	0
1962	9	22	----	31.1111	35		31.67		32.22	31.11	23.9	23.8889	30	29.8625		----	19.4444	23.3333		16.11		11.11	16.67	6.7	10	18.3333	15.2126		0	0	0		0		0	0	0	5.588	0	5.588
1962	9	23	----	25.5556	31.1111		28.89		27.78	30.56	26.1	10.5556	31.1111	26.4579		----	18.3333	21.6667		17.78		16.67	15	6.1	8.88889	15.5556	14.9993		0	0S	0		0		----	0	0	15.748	0	15.748
1962	9	24	----	30	31.6667		21.11		28.89	26.67	26.1	17.7778	29.4444	26.4574		----	18.8889	20.5556		12.22		14.44	14.44	3.9	10	14.4444	13.6111		0	0	0		9.65		0	0	0	0	0	9.65
1962	9	25	----	27.7778	28.3333		20.56		24.44	20.56	23.9	20.5556	28.8889	24.3769		----	13.8889	15		12.22		11.67	13.89	3.9	9.44444	13.8889	11.7378		0	0S	0.254		4.32		1.016	0	0	0	0	5.59
1962	9	26	----	16.6667	18.8889		18.33		18.33	21.11	23.3	16.1111	27.2222	19.9949		----	10.5556	12.2222		10		9.44	13.33	6.7	8.33333	12.7778	10.4199		0	1.778	2.286		10.92		1.778	0	0	0	0	16.762
1962	9	27	----	20	20		18.33		17.22	21.67	20.6	12.7778	23.8889	19.3108		----	11.1111	12.2222		5.56		10.56	12.78	3.9	7.77778	12.7778	9.58611		0	2.794	5.334		1.27		3.81	0	0	4.064	0	17.272
1962	9	28	----	16.1111	19.4444		22.78		16.11	16.11	20	17.2222	23.3333	18.8889		----	11.1111	12.2222		8.33		8.89	13.33	3.3	7.22222	12.7778	9.64792		0	3.81	1.016		4.57		2.54	0.5	0	0	0	12.436
1962	9	29	----	21.1111	22.2222		28.33		18.33	18.33	21.1	16.6667	23.3333	21.1779		----	12.2222	11.1111		8.89		7.22	12.78	1.7	8.33333	11.6667	9.24042		0	0	0		0		0	0	0	0	0	0
1962	9	30	----	20	21.6667		27.78		20.56	23.89	22.8	16.1111	25.5556	22.2954		----	11.1111	12.7778		10		6.11	13.33	-0.6	7.22222	10	8.74389		0	0	0		0		0	0	0	0.254	0	0.254
1962	10	1	----	25.5556	28.3333		27.78		22.78	22.22	23.9	15	27.2222	24.0989		----	12.2222	12.7778		12.22		7.22	13.89	0	7.22222	9.44444	9.37458		0	0	0		0		0	0	0	0	0	0
1962	10	2	----	26.6667	29.4444		28.33		26.11	22.78	24.4	16.6667	27.7778	25.2719		----	13.8889	15.5556		12.78		8.33	14.44	0	7.77778	7.77778	10.0688		0	0	0		0		0	0	0	0.254	0	0.254
1962	10	3	----	27.7778	31.1111		30		26.11	22.22	23.3	20.5556	27.7778	26.1065		----	14.4444	17.2222		12.78		9.44	12.78	-0.6	7.22222	9.44444	10.3417		0	0	0		0		0	0	0	0	0	0
1962	10	4	----	26.6667	29.4444		28.33		25	19.44	22.8	18.3333	27.2222	24.6546		----	14.4444	15		12.78		7.22	12.78	-2.8	8.33333	11.1111	9.85861		0	0	0		0		0	0	0	0	0	0
1962	10	5	----	27.2222	28.8889		26.67		26.11	18.89	21.7	20	26.1111	24.449		----	12.7778	15		11.67		9.44	11.67	-2.8	6.66667	10	9.30306		0	0	0		0		0	0	0	0	0	0
1962	10	6	----	23.8889	27.7778		28.33		21.67	18.33	22.8	18.8889	26.1111	23.4746		----	12.2222	14.4444		12.22		6.11	11.11	-2.2	5	8.33333	8.405		0	0	0		0		0	0	0	0	0	0
1962	10	7	----	29.4444	28.8889		28.33		26.11	17.78	23.9	20	27.2222	25.2094		----	13.8889	14.4444		12.78		7.22	11.67	-1.7	5	8.33333	8.95458		0	0	0		0		0	0	0	0	0	0
1962	10	8	----	26.1111	30		28.89		25	18.33	25.6	18.8889	27.7778	25.0747		----	12.7778	13.8889		12.78		5	12.22	-2.2	5	8.33333	8.475		0	0	0		0		0	0	0	0	0	0
1962	10	9	----	26.6667	30.5556		30.56		26.11	18.89	26.1	20	28.8889	25.9714		----	13.3333	14.4444		13.33		5.56	12.78	-0.6	4.44444	7.77778	8.88375		0	0	0		0		0	0	0	0	0	0
1962	10	10	----	28.3333	31.6667		30		27.78	17.78	25.6	21.1111	27.7778	26.2561		----	13.8889	14.4444		13.89		5.56	12.78	1.1	5	8.33333	9.37458		3.81	0	0		0		0	0	0	0	0	3.81
1962	10	11	----	27.2222	30.5556		27.22		27.78	18.33	26.1	21.1111	27.2222	25.6926		----	13.8889	15		13.89		12.78	11.67	5.6	6.11111	9.44444	11.0481		0	0	0		0		0	0	0	0	0	0
1962	10	12	----	25.5556	30.5556		28.89		25	17.22	28.3	20	28.8889	25.5513		----	12.7778	15.5556		13.89		5.56	12.22	9.4	5	11.6667	10.7588		0	0	0		0		0	0	0	0	0	0
1962	10	13	----	25	29.4444		28.89		25.56	16.67	27.8	20.5556	26.6667	25.0733		----	13.8889	15		14.44		6.11	11.11	8.3	4.44444	13.3333	10.8283		0	0	0		0		0	0	0	0	0	0
1962	10	14	----	27.2222	28.8889		27.78		26.11	18.33	17.8	21.1111	21.6667	23.6136		----	13.8889	16.1111		10.56		8.89	6.67	1.7	6.11111	11.1111	9.38028		0	0	0		3.3		0	0	0	0	0	3.3
1962	10	15	----	26.1111	26.1111		12.22		23.89	15	21.1	20.5556	23.3333	21.0401		----	13.8889	12.7778		8.33		12.22	7.78	1.7	8.88889	11.1111	9.58708		0	0	0		17.02		0	2	0	0	0	19.02
1962	10	16	----	20.5556	22.7778		23.89		21.11	14.44	22.8	18.8889	23.8889	21.0439		----	12.7778	13.3333		9.44		4.44	5	1.7	7.22222	10.5556	8.05861		0	0	0		0		0	0.3	0	0	0	0.3
1962	10	17	----	22.7778	27.7778		25.56		23.89	17.22	24.4	18.8889	25	23.1893		----	11.6667	13.3333		10		3.89	6.11	2.8	3.88889	9.44444	7.64167		0	0	0		0		0	0	0	0	0	0
1962	10	18	----	25	28.8889		26.67		26.11	17.78	26.1	18.8889	27.7778	24.6519		----	11.6667	12.7778		10.56		3.89	5.56	2.8	3.88889	10	7.64292		0	0	0		0		0	0	0	0	0	0
1962	10	19	----	26.6667	28.8889		28.33		26.11	20.56	25	19.4444	26.6667	25.2083		----	11.1111	12.2222		11.11		3.89	6.11	1.7	2.77778	9.44444	7.29569		0	0	0		0		0	0	0	0	0	0
1962	10	20	----	27.7778	29.4444		30		26.11	21.11	25.6	19.4444	27.7778	25.9081		----	11.6667	12.2222		11.67		3.33	6.11	1.7	2.77778	9.44444	7.36514		0	0	0		0		0	0	0	0	0	0
1962	10	21	----	27.2222	30		28.89		26.11	21.67	25.6	20	27.7778	25.9087		----	12.7778	13.8889		11.67		9.44	5.56	3.3	2.22222	10.5556	8.67681		0	0	0		0		0	0.5	0	0	0	0.5
1962	10	22	----	25	26.1111		22.78		22.22	15.56	25	18.8889	26.6667	22.7783		----	11.1111	12.7778		10		8.33	6.67	4.4	6.11111	11.1111	8.81389		0	0	0		0.51		0.254	0	0	0	0	0.764
1962	10	23	----	23.8889	27.2222		24.44		24.44	17.78	25	19.4444	26.1111	23.5408		----	11.1111	12.2222		10		3.89	6.67	2.8	2.77778	11.1111	7.57278		0	0	0		0		0	0	0	0	0	0
1962	10	24	----	25.5556	29.4444		26.11		25	18.89	25.6	18.8889	27.7778	24.6583		----	11.1111	11.6667		11.11		3.33	5.56	3.9	1.66667	10.5556	7.3625		0	0	0		0		0	0	0	0	0	0
1962	10	25	----	25.5556	28.8889		28.89		25.56	18.33	25.6	18.3333	28.3333	24.9364		----	10.5556	11.6667		11.67		2.78	6.67	5	1.66667	10	7.50111		0	0	0		0		0	0	0	0	0	0
1962	10	26	----	25	28.8889		25.56		25	16.67	26.1	19.4444	27.7778	24.3051		----	11.1111	13.8889		10.56		8.33	5.56	4.4	2.77778	10.5556	8.39792		0	0	0		1.02		0	0	0	0	0	1.02
1962	10	27	----	23.8889	28.3333		25.56		23.33	16.67	25.6	16.1111	26.6667	23.27		----	12.7778	13.3333		10.56		11.67	5	3.9	3.88889	11.1111	9.03014		0	0	0		0		0	0.5	0	0	0	0.5
1962	10	28	----	21.1111	26.1111		22.78		21.11	16.67	23.9	16.1111	26.1111	21.7381		----	10.5556	11.6667		9.44		5.56	4.44	3.3	3.33333	12.2222	7.56472		0	0	0		0		0	0	0	0	0	0
1962	10	29	----	19.4444	25		24.44		20	16.67	22.2	15	25.5556	21.0387		----	9.44444	12.2222		10		2.22	4.44	3.9	3.33333	9.44444	6.87556		0	0	0.508		0		0	0	0	0	0	0.508
1962	10	30	----	20.5556	23.8889		25.56		21.11	15.56	20.6	13.3333	23.3333	20.4926		----	10.5556	11.6667		8.89		5	5.56	1.1	2.22222	8.33333	6.66597		0	0	0		0		0	0	0	0	0	0
1962	10	31	----	20.5556	25.5556		23.33		20.56	15	20	15.5556	22.2222	20.3474		----	9.44444	11.6667		8.33		2.22	5	-1.7	0.555556	10	5.68958		0	0	0		0		0	0	0	0	0	0
1962	11	1	----	21.6667	25		21.11		21.11	13.89	17.8	15.5556	21.6667	19.7249		----	9.44444	10		7.78		1.67	4.44	-4.4	0	5	4.24181		0.762	0	0		0		0	0	0	0	0	0.762
1962	11	2	----	21.1111	25.5556		22.22		20	15.56	18.9	15	21.6667	20.0017		----	9.44444	11.1111		7.78		6.11	3.33	-3.9	1.11111	5.55556	5.06778		0	0	0		0		0	0	0	0	0	0
1962	11	3	----	21.1111	25		23.33		21.11	15	20	15.5556	21.6667	20.3467		----	8.88889	8.88889		8.33		1.67	2.78	-2.8	-0.555556	6.66667	4.23361		0	0	0		0		0	0	0	0	0	0
1962	11	4	----	21.6667	25		25		21.11	15.56	19.4	15	22.2222	20.6199		----	8.33333	8.33333		8.33		0.56	3.33	-2.2	-1.11111	5.55556	3.89139		0	0	0		0		0	0	0	0	0	0
1962	11	5	----	22.2222	25		24.44		21.67	16.11	21.1	16.1111	22.2222	21.1094		----	8.88889	8.33333		8.33		0.56	2.78	-0.6	-1.66667	7.77778	4.30042		0	0	0		0		0	0	0	0	0	0
1962	11	6	----	21.1111	22.7778		23.33		20.56	15	21.7	13.8889	23.3333	20.2126		----	8.88889	9.44444		8.89		5	2.78	1.1	-0.555556	8.88889	5.55458		0	0	0		0		0	0	0	0	0	0
1962	11	7	----	21.1111	23.8889		22.78		20.56	11.67	22.2	12.7778	23.8889	19.8596		----	8.88889	8.33333		8.33		1.67	2.22	1.1	-1.11111	7.22222	4.58167		0	0	0		0		0	0	0	0	0	0
1962	11	8	----	20.5556	25		22.78		21.11	15.56	22.2	14.4444	24.4444	20.7618		----	8.33333	7.77778		8.33		0.56	1.67	0	-1.11111	6.66667	4.02833		0	0	0		0		0	0	0	0	0	0
1962	11	9	----	22.2222	25.5556		21.11		21.11	15	22.2	13.8889	24.4444	20.6914		----	7.77778	7.77778		9.44		0	2.22	-1.1	-2.22222	6.11111	3.75056		0	0	0		0		0	0	0	0	0	0
1962	11	10	----	21.6667	25.5556		22.22		21.67	15.56	22.8	14.4444	25.5556	21.184		----	7.22222	8.33333		9.44		-0.56	2.78	-1.1	-2.77778	6.11111	3.68111		0	0	0		0		0	0	0	0	0	0
1962	11	11	----	21.6667	25		23.89		21.11	15	22.2	14.4444	25	21.0389		----	6.11111	6.66667		8.89		-1.11	2.22	-0.6	-2.77778	6.66667	3.25833		0	0	0		0		0	0	0	0	0	0
1962	11	12	----	21.6667	25		23.89		21.11	16.11	22.2	14.4444	24.4444	21.1082		----	7.22222	8.33333		8.89		2.22	1.67	3.3	-2.22222	8.33333	4.71833		0	0	0		0		0	0	0	0	0	0
1962	11	13	----	18.8889	22.7778		20.56		19.44	14.44	21.7	15.5556	22.7778	19.5175		----	11.6667	10		7.22		7.22	2.22	1.1	3.88889	8.88889	6.52556		0	0	0		11.43		0	0	0	0	0	11.43
1962	11	14	----	20	18.8889		15		18.33	11.67	21.1	13.3333	22.7778	17.6375		----	10.5556	8.33333		6.11		8.33	1.67	1.1	3.88889	8.88889	6.10958		0	0	0		17.53		0	1.3	0	0	0	18.83
1962	11	15	----	16.6667	18.3333		16.67		17.78	10	19.4	12.2222	21.6667	16.5924		----	9.44444	7.22222		6.11		6.67	2.22	0	3.88889	6.11111	5.20833		0	0	0		4.06		0	1	0	0	0	5.06
1962	11	16	----	17.7778	17.7778		18.89		17.22	11.11	20.6	15	21.6667	17.5053		----	9.44444	7.77778		6.67		3.89	1.67	4.4	-0.555556	8.88889	5.27319		0	0	0		0		0	0	0	0	0	0
1962	11	17	----	16.6667	21.6667		16.67		18.89	12.78	20	13.8889	21.6667	17.7786		----	10	8.88889		6.67		5.56	2.22	5.6	0.555556	11.6667	6.39514		11.43	0	0		2.54		0	0	0.1	0	0	14.07
1962	11	18	----	15	16.6667		17.78		16.11	14.44	15.6	15	17.7778	16.0468		----	8.33333	7.77778		5.56		3.33	1.67	-1.7	2.77778	5.55556	4.16306		0.762	0	0		7.37		0	0	0	0	0	8.132
1962	11	19	----	17.7778	18.8889		16.11		17.78	15	16.1	9.44444	18.8889	16.2488		----	9.44444	8.88889		5.56		4.44	1.11	-3.9	2.77778	5.55556	4.23458		0	0	0		0.25		0	0	0	0	0.10414	0.35414
1962	11	20	----	11.6667	12.7778		8.89		10.56	10	11.7	5.55556	16.1111	10.9076		----	5.55556	6.11111		3.89		1.11	-0.56	-7.8	0.555556	0	1.10778		0	0	5.588		12.45		0.254	0	0	0.254	0	18.546
1962	11	21	----	12.2222	15		11.11		11.67	10	8.9	10	13.3333	11.5294		----	5.55556	6.66667		3.33		2.78	0	-9.4	-0.555556	2.22222	1.32486		0	0	0.762		0		0	0	0	0.254	0	1.016
1962	11	22	----	12.7778	14.4444		15.56		12.78	11.67	10.6	2.77778	15.5556	12.0207		----	4.44444	6.11111		2.22		-0.56	-0.56	-9.4	-5	-1.11111	-0.481944		0	0	0		0		0	0	0	0.254	0	0.254
1962	11	23	----	11.6667	15.5556		15.56		13.33	10.56	12.8	6.66667	17.7778	12.9896		----	4.44444	6.11111		2.78		0.56	-1.11	-5.6	-5	2.22222	0.550972		0	0	0		0		0	0	0	0	0	0
1962	11	24	----	9.44444	10.5556		10		10.56	6.67	11.1	4.44444	14.4444	9.65236		----	2.22222	3.33333		0.56		-0.56	-1.67	-9.4	-1.66667	0.555556	-0.828194		0	0	0		0		0	0	0	0	0	0
1962	11	25	----	13.3333	15		14.44		11.67	7.22	11.1	6.11111	16.1111	11.8732		----	2.22222	2.77778		0.56		-5	-1.11	-3.9	-6.66667	1.11111	-1.25069		0	0	0		0		0	0	0	0	0	0
1962	11	26	----	15	15		11.67		11.67	7.78	12.2	5.55556	16.1111	11.8733		----	0.555556	1.11111		0.56		-5.56	-1.67	-10	-8.33333	-1.11111	-3.05597		0	0	0		0		0	0	0	0	0	0
1962	11	27	----	12.7778	15		12.22		12.22	8.33	12.2	6.66667	16.1111	11.9407		----	0	1.66667		0.56		-5.56	-2.22	-11.7	-7.77778	-2.77778	-3.47611		1.524	0	0		0		0	0	0	0	0	1.524
1962	11	28	----	12.7778	14.4444		13.89		12.78	8.33	10	7.22222	15	11.8056		----	0	2.22222		0.56		-6.11	-2.78	-11.7	-6.66667	1.11111	-2.92042		5.588	0	0		0		0	0	0	0	0	5.588
1962	11	29	----	13.3333	15		12.78		12.78	8.89	8.3	8.88889	13.8889	11.7326		----	0	1.11111		0.56		-5.56	-2.78	-13.3	-7.22222	-3.88889	-3.885		0	0	0		0		0	0	0	0	0	0
1962	11	30	----	13.3333	15		12.22		12.78	7.22	7.8	8.33333	13.8889	11.3219		----	0.555556	1.11111		1.11		-5.56	-2.78	-13.3	-7.77778	-4.44444	-3.88569		0	0	0		0		0	0	0	0	0	0
1962	12	1	----	13.8889	15.5556		13.89		13.89	1.11	9.4	8.33333	14.4444	11.314		----	0.555556	0		1.11		-5.56	-3.33	-14.4	-8.33333	-5	-4.36972		0	0	0		0		0	0	0	0	0	0
1962	12	2	----	13.3333	17.2222		13.33		12.78	7.78	7.8	7.22222	13.3333	11.6001		----	0.555556	0.555556		1.67		-5	-3.33	-14.4	-7.77778	-4.44444	-4.02139		----	0	0		0		0	0	0	0	0	0
1962	12	3	----	13.3333	15.5556		13.89		13.89	7.22	10.6	8.33333	13.8889	12.0889		----	0.555556	1.11111		1.67		-5.56	-3.89	-7.2	-7.77778	-1.11111	-2.77528		----	0	0		0		0	0	0	0	0	0
1962	12	4	----	11.6667	16.6667		12.78		12.22	6.11	13.3	5.55556	16.1111	11.8013		----	1.11111	1.66667		2.22		-3.89	-3.33	-10.6	-7.77778	-1.66667	-2.78333		----	0	0		0		0	0	0	0	0	0
1962	12	5	----	8.33333	13.8889		13.33		10	6.67	12.2	5.55556	15.5556	10.6917		----	1.11111	2.22222		1.67		-3.33	-2.78	-11.7	-5.55556	-2.22222	-2.57306		----	0	0		0		0	0	0	0	0	0
1962	12	6	----	13.3333	16.1111		15		12.78	7.22	13.9	7.22222	15	12.5708		----	1.66667	1.11111		1.67		-4.44	-2.22	-8.9	-6.66667	-2.22222	-2.50014		----	0	0		0		0	0	0	0	0	0
1962	12	7	----	13.3333	16.6667		10		13.89	6.67	16.7	7.77778	16.1111	12.6436		----	0.555556	0		1.67		-5	-3.33	-9.4	-7.77778	-2.22222	-3.18806		----	0	0		0		0	0	0	0	0	0
1962	12	8	----	13.3333	15		13.89		12.78	5.56	15.6	7.77778	18.3333	12.7843		----	1.11111	0.555556		2.22		-3.33	-3.89	-8.9	-7.22222	-2.22222	-2.70972		----	0	0		0		0	0	0	0	0	0
1962	12	9	----	12.7778	13.8889		16.11		12.78	7.22	16.1	7.77778	17.2222	12.9846		----	2.22222	2.22222		2.22		-1.67	-3.33	-6.1	-6.66667	-2.22222	-1.66556		----	0	0		0		0	0	0	0	0	0
1962	12	10	----	13.3333	15		15.56		14.44	5.56	16.7	5	15.5556	12.6436		----	3.88889	2.22222		2.78		-1.11	-3.89	-0.6	-5	0	-0.213611		----	0	0		0		0	0	0	0	0	0
1962	12	11	----	11.6667	13.8889		9.44		12.22	5	16.7	5	16.1111	11.2533		----	3.88889	3.33333		2.78		0.56	-2.78	-3.9	-4.44444	1.11111	0.0686111		----	0	0		0		0	0	0	0	0	0
1962	12	12	----	12.2222	12.7778		16.67		12.22	5.56	16.1	5.55556	18.3333	12.4299		----	2.77778	1.66667		0		-2.78	-3.89	-1.1	-3.88889	3.33333	-0.485139		----	0	0		0		0	0	0	0	0	0
1962	12	13	----	12.2222	16.1111		11.67		11.67	4.44	15.6	6.11111	15.5556	11.6725		----	2.77778	1.66667		2.78		-2.22	-3.33	2.2	-4.44444	1.66667	0.137083		----	0	0		0		0	0	0.1	0	0	0.1
1962	12	14	----	9.44444	12.2222		9.44		8.33	5.56	10.6	2.77778	10.5556	8.61625		----	2.22222	2.77778		2.78		0.56	-4.44	-5	-5.55556	2.22222	-0.554167		----	0.762	0		0		1.778	0	0	5.842	1.778	10.16
1962	12	15	----	7.77778	12.2222		12.78		8.33	5	11.7	1.66667	14.4444	9.24014		----	2.22222	2.77778		1.11		0.56	-3.89	-1.7	-6.11111	1.11111	-0.49		----	0	0		0		0	0	0	0	0	0
1962	12	16	----	11.6667	13.8889		10.56		10.56	4.44	8.9	5.55556	12.2222	9.72417		----	2.77778	2.22222		1.11		-1.67	-3.89	3.9	-6.11111	5.55556	0.486806		----	0	0		0		0	0	1	0	0	1
1962	12	17	----	9.44444	10.5556		7.78		7.22	-0.56	6.1	2.22222	6.66667	6.17861		----	2.77778	2.77778		0		-1.11	-3.89	-1.7	-6.11111	2.22222	-0.629167		----	0	1.016		21.34		0	5.5	1.3	3.556	8.636	41.348
1962	12	18	----	5	7.77778		4.44		6.67	3.33	7.2	-1.11111	10	5.41333		----	1.66667	3.33333		0		1.11	-3.33	-0.6	-6.11111	-0.555556	-0.560833		----	0S	0.762		1.78		0	3.5	0	10.668	0	16.71
1962	12	19	----	8.33333	11.1111		8.89		8.89	2.78	9.4	-0.555556	10.5556	7.42556		----	2.22222	2.22222		0		-0.56	-4.44	-2.2	-8.33333	1.11111	-1.24722		----	0	0		0		0	0	0	0	0	0
1962	12	20	----	11.6667	14.4444		10		11.67	3.33	11.1	1.66667	15.5556	9.92917		----	2.77778	1.11111		1.67		-0.56	-5	-3.9	-6.66667	0.555556	-1.25153		----	0	0		0		0	0	0	1.524	0	1.524
1962	12	21	----	13.3333	15.5556		10.56		11.67	1.67	12.2	3.33333	15	10.4153		----	2.22222	0.555556		2.22		-0.56	-6.67	-3.3	-7.22222	-0.555556	-1.66375		----	0	0		0		0	0	0	1.27	0	1.27
1962	12	22	----	12.2222	15		11.67		11.11	1.11	13.9	3.88889	17.7778	10.8349		----	1.66667	-0.555556		1.67		-4.44	-7.78	-3.3	-7.22222	0	-2.49514		----	0	0		0		0	0	0	0	0	0
1962	12	23	----	11.6667	15		12.22		10	2.78	14.4	1.66667	17.2222	10.6194		----	1.11111	1.11111		2.22		-2.78	-7.78	-3.9	-11.6667	0.555556	-2.64111		----	0	0		0		0	0	0	0	0	0
1962	12	24	----	12.7778	14.4444		14.44		11.67	3.33	13.9	-0.555556	15.5556	10.6953		----	1.66667	1.11111		2.78		-3.89	-7.22	-1.1	-12.2222	4.44444	-1.80375		----	0	0		0		0	0	0	0	0	0
1962	12	25	----	7.77778	12.7778		11.67		7.78	2.22	15	-1.66667	16.1111	8.95875		----	2.22222	1.11111		3.33		-2.78	-4.44	0.6	-10	1.66667	-1.03625		----	0	0		0		0	0	0	0	0	0
1962	12	26	----	8.88889	12.7778		11.67		9.44	3.89	15	0	13.8889	9.44444		----	3.88889	1.66667		1.11		-2.22	-0.56	1.7	-7.77778	3.88889	0.212083		----	0	0		4.57		0	0	3.8	0	0.762	9.132
1962	12	27	----	7.77778	8.33333		3.89		7.78	3.89	12.2	-1.11111	12.2222	6.87278		----	2.22222	0.555556		1.11		2.22	-2.22	-2.2	-4.44444	3.33333	0.0720833		----	0S	0		5.08		----	0	0	3.302	3.302	11.684
1962	12	28	----	8.33333	11.6667		6.67		9.44	4.44	8.3	3.33333	11.6667	7.98125		----	2.77778	1.66667		-0.56		1.67	-2.22	-6.1	-11.6667	-1.66667	-2.01236		----	0	0		0		0	0	0	0	0	0
1962	12	29	----	11.6667	12.2222		8.33		9.44	2.78	8.3	3.33333	11.6667	8.46736		----	2.77778	0		-1.11		-3.33	-7.22	-6.1	-8.88889	-1.11111	-3.12278		----	0	0		0		0	0	0	0	0	0
1962	12	30	----	10	11.6667		6.67		8.89	0	9.4	3.88889	13.8889	8.05056		----	0.555556	0		-1.11		-1.67	-7.78	-8.3	-8.33333	-2.22222	-3.6075		----	0	0		0		0	0	0	0	0	0
1962	12	31	----	9.44444	12.2222		7.78		7.22	0	9.4	-1.11111	15	7.49444		----	-2.77778	-2.77778		-1.11		-7.78	-9.44	-6.7	-11.6667	-1.11111	-5.42042		----	0	0		0		0	0	0	0	0	0
1963	1	1	----	7.77778	11.6667		6.11		6.67	----	10.6	-2.77778	12.7778	7.54635		----	-2.77778	-2.77778		-0.56		-7.22	-8.89	-2.2	-11.1111	0.555556	-4.37264		----	0	0		0		0	0	0	0	0	0
1963	1	2	3.33333	6.11111	8.88889		6.67		5.56	-0.56	10.6	0	12.7778	5.93123		-9.44444	-0.555556	-1.66667		-1.11		-1.11	-7.78	-6.1	-9.44444	-0.555556	-4.1963		0	0	0		0		0	0	0	0	0	0
1963	1	3	-0.555556	10	12.2222		7.22		8.33	2.78	11.7	0.555556	13.3333	7.28728		-10	-1.11111	-2.77778		-1.11		-7.22	-7.78	-6.1	-12.7778	-2.22222	-5.67765		0	0	0		0		0	0	0	0	0	0
1963	1	4	-1.11111	10	10.5556		8.33		8.33	2.22	12.2	0.555556	14.4444	7.28049		-10.5556	-1.11111	-2.77778		1.67		-5	-7.22	-6.1	-10.5556	0.555556	-4.56605		0	0	0		0		0	0	0	0	0	0
1963	1	5	2.22222	10.5556	13.8889		10		9.44	2.22	12.8	1.11111	15.5556	8.6437		-10	-1.11111	-2.77778		1.67		-7.22	-7.78	-4.4	-15.5556	-1.11111	-5.36506		0	0	0		0		0	0	0	0	0	0
1963	1	6	0.555556	9.44444	12.7778		10		9.44	3.89	14.4	-1.66667	16.1111	8.32802		-7.22222	-1.11111	-2.77778		2.78		-6.11	-7.22	-2.2	-16.1111	1.11111	-4.3179		0	0	0		0		0	0	0	0	0	0
1963	1	7	2.22222	8.33333	11.6667		8.89		8.89	3.33	12.2	0.555556	16.6667	8.08383		-6.66667	-0.555556	-1.66667		2.78		-3.33	-2.78	0.6	-12.2222	5	-2.09346		0	0	0		0		0	0	0.1	0	0	0.1
1963	1	8	5.55556	10	12.7778		8.89		11.11	3.33	12.8	2.77778	15	9.1379		-7.22222	-0.555556	-1.66667		3.33		-2.78	-2.78	0	-11.6667	2.77778	-2.28481		0	0	0		0		0	0	0	0	0	0
1963	1	9	2.22222	11.6667	13.3333		6.67		11.67	6.67	12.8	2.77778	13.3333	9.01593		-7.77778	-0.555556	-2.22222		1.67		-6.11	-4.44	-3.9	-13.3333	2.22222	-3.82741		0	0	0		1.78		0	0	0	0	0	1.78
1963	1	10	7.22222	8.88889	12.7778		7.22		8.33	3.33	11.7	0	13.8889	8.15086		-7.77778	0.555556	-2.22222		0		-3.89	-5	-7.8	-13.3333	-1.11111	-4.50877		0	0	0		0		0	0	0.1	0	0	0.1
1963	1	11	6.11111	10	12.7778		5.56		10	2.78	10	3.33333	12.2222	8.08716		-5.55556	0	-2.22222		0		-5	-5	-9.4	-12.7778	0	-4.43951		0	0	0		0		0	0	0	0	0	0
1963	1	12	4.44444	11.6667	13.3333		8.33		10.56	3.89	10.6	1.11111	12.7778	8.5237		-2.22222	0	-2.22222		0.56		-4.44	-6.67	-10	-13.8889	-3.33333	-4.69074		0	0	0		0		0	0	0	0	0	0
1963	1	13	2.77778	10.5556	13.8889		8.89		9.44	3.89	12.2	0.555556	13.8889	8.45407		-3.88889	-0.555556	-2.22222		1.11		-2.78	-7.22	-8.9	-15.5556	-3.88889	-4.8779		0.254	0	0		0		0	0	0	0	0	0.254
1963	1	14	3.33333	8.88889	11.6667		9.44		8.89	1.67	10.6	-1.66667	13.8889	7.41235		-7.77778	-0.555556	-2.77778		0		-6.11	-6.67	-6.7	-15	-2.77778	-5.37432		0	0	0		0		0	0	0	0	0	0
1963	1	15	1.66667	7.77778	8.88889		9.44		8.33	1.67	10.6	-0.555556	11.6667	6.60938		-10	-1.11111	-2.22222		0		-7.22	-6.11	-7.2	-13.3333	-1.66667	-5.42926		0	0	0		0		0	0	0	0	0	0
1963	1	16	-0.555556	7.22222	9.44444		13.89		7.22	5	11.1	1.66667	14.4444	7.71469		-13.3333	-2.77778	-3.33333		0		-8.33	-7.78	-8.9	-12.2222	0	-6.29741		0	0	0		0		0	0	0	0	0	0
1963	1	17	-1.66667	9.44444	12.7778		11.11		10	6.11	12.8	0	15.5556	8.45901		-13.8889	-2.22222	-2.77778		0.56		-8.33	-7.22	-8.3	-15.5556	-2.22222	-6.66185		0	0	0		0		0	0	0	0	0	0
1963	1	18	-1.11111	10	13.8889		11.11		10	3.89	14.4	1.11111	17.2222	8.94568		-8.33333	-1.66667	-2.77778		1.67		-8.33	-8.89	-7.8	-14.4444	-1.66667	-5.80432		0.762	0	0		0		0	0	0	0	0	0.762
1963	1	19	-1.11111	10.5556	12.7778		11.67		10.56	5	15.6	2.22222	16.1111	9.26506		-8.33333	-3.33333	-2.77778		1.67		-8.33	-8.33	-7.2	-15	-1.11111	-5.86062		0.762	0	0		0		0	0	0	0	0	0.762
1963	1	20	2.22222	10.5556	13.8889		13.89		10.56	5	16.7	3.33333	18.8889	10.5599		-9.44444	-2.22222	-2.77778		1.67		-7.78	-8.33	-5	-15	0	-5.4316		0	0	0		0		0	0	0	0	0	0
1963	1	21	0.555556	11.1111	12.7778		13.33		11.67	4.44	16.1	1.66667	18.8889	10.06		-8.33333	-0.555556	-2.22222		2.22		-6.11	-5.56	-6.1	-14.4444	0	-4.56728		0	0	0		0		0	0	0	0	0	0
1963	1	22	3.88889	11.6667	14.4444		13.89		13.33	8.33	16.7	3.33333	20	11.7315		-10	0	-1.66667		3.33		-6.67	-6.67	-7.8	-14.4444	-0.555556	-4.94185		0	0	0		0		0	0	0	0	0	0
1963	1	23	2.77778	12.7778	16.1111		15		12.78	7.22	16.7	3.33333	20.5556	11.9173		-10	0	-1.66667		3.89		-6.67	-7.22	-5	-14.4444	1.66667	-4.38272		0	0	0		0		0	0	0	0	0	0
1963	1	24	4.44444	12.7778	16.1111		15		12.78	8.33	16.1	3.88889	19.4444	12.0974		-10	0	-1.11111		4.44		-6.67	-7.22	-6.7	-13.8889	-0.555556	-4.63395		0	0	0		0		0	0	0	0	0	0
1963	1	25	3.33333	13.3333	16.1111		15		13.33	8.89	17.2	3.88889	18.3333	12.1578		-9.44444	0.555556	-0.555556		2.78		-6.67	-6.11	-2.2	-13.8889	-2.77778	-4.25679		0	0	0		0		0	0	0	0	0	0
1963	1	26	2.77778	14.4444	15		14.44		12.78	8.33	17.2	3.33333	17.7778	11.787		-7.22222	0.555556	-0.555556		2.78		-6.11	-6.67	-5	-13.3333	1.11111	-3.82716		0	0	0		0		0	0	0	0	0	0
1963	1	27	3.33333	12.7778	15.5556		13.89		12.22	7.22	17.2	4.44444	20	11.849		-5.55556	0.555556	-0.555556		3.33		-5.56	-5.56	-5.6	-12.7778	2.22222	-3.2779		0	0	0		0		0	0	0	0	0	0
1963	1	28	1.66667	12.2222	16.1111		16.11		13.33	9.44	17.8	4.44444	21.1111	12.4706		-3.88889	0.555556	0		3.89		-6.67	-5	-3.9	-12.7778	5	-2.53235		0	0	0		0		0	0	0	0	0	0
1963	1	29	3.33333	13.8889	16.1111		17.78		13.33	10.56	18.9	5	21.1111	13.3349		-5	1.11111	0.555556		5		-6.67	-3.89	-4.4	-12.2222	2.77778	-2.52642		0	0	0		0		0	0	0	0	0	0
1963	1	30	4.44444	13.8889	16.1111		16.11		12.78	10.56	20.6	6.11111	20	13.4006		-5	1.11111	0		4.44		-6.67	-4.44	-2.2	-11.6667	2.77778	-2.40531		0.508	0	0		0		0	0	0	0	0	0.508
1963	1	31	6.11111	11.6667	17.2222		17.22		13.89	10	20	5.55556	19.4444	13.4567		-6.11111	1.11111	0.555556		3.33		-6.11	-5	-1.1	-11.6667	3.88889	-2.34469		0	0	0		0		0	0	0	0	0	0
1963	2	1	4.44444	11.6667	20		16.67		14.44	6.67	21.1	5.55556	20.5556	13.4558		-6.11111	1.11111	2.22222		3.33		-3.33	-4.44	1.7	-10.5556	3.88889	-1.35383		0	0	0		0		0	0	0	0	0	0
1963	2	2	3.88889	13.8889	18.3333		16.67		16.11	11.67	20.6	5	19.4444	13.9562		-6.11111	3.88889	2.77778		3.33		-3.33	-2.22	0.6	-9.44444	6.11111	-0.488642		0	0	0		0		0	0	0	0	0	0
1963	2	3	5.55556	15.5556	19.4444		17.22		16.67	10	18.3	6.11111	21.1111	14.4409		-7.22222	5	3.33333		5		0	-2.22	0	-9.44444	4.44444	-0.12321		0	0	0		1.02		0	0	0	0	0	1.02
1963	2	4	5	15	17.7778		12.78		15	8.89	19.4	5	20	13.2053		-6.11111	7.22222	6.11111		6.11		2.78	0.56	2.2	-6.66667	7.77778	2.22037		0	0	0		4.83		0	0	0.1	0	0	4.93
1963	2	5	3.33333	15	18.3333		9.44		16.11	6.11	15	5.55556	20	12.098		-3.88889	5.55556	4.44444		5		3.33	-1.67	3.9	-2.22222	8.88889	2.59309		0	0	0		6.6		0	0.5	0.1	0	0	7.2
1963	2	6	7.22222	16.1111	17.2222		13.89		15	6.67	15	6.11111	18.3333	12.84		-3.33333	5.55556	4.44444		3.33		-0.56	-1.67	-3.9	-3.33333	2.22222	0.306173		0	0	0		0.01		0	0.5	0	0	0	0.51
1963	2	7	6.11111	16.6667	19.4444		12.78		16.11	8.33	18.9	9.44444	19.4444	14.1368		-2.77778	6.11111	3.88889		3.33		0	-1.67	3.9	-2.22222	7.77778	2.03753		0	0	0		0		0	0	0.5	0	0	0.5
1963	2	8	5	15.5556	19.4444		16.11		17.78	8.89	10.6	7.77778	16.1111	13.0299		-1.11111	7.22222	5		5		3.33	-1.67	-5.6	-1.66667	3.88889	1.59926		0	0	0		0.25		0	0	0	0.508	0	0.758
1963	2	9	3.33333	15.5556	18.8889		15		14.44	9.44	12.2	7.22222	16.1111	12.4657		-5	4.44444	2.77778		2.22		-1.11	-1.67	-5.6	-2.77778	4.44444	-0.252346		2.032	0	0		0		0	0	0	0	0	2.032
1963	2	10	1.66667	13.8889	18.3333		12.22		15	8.89	12.8	8.33333	15.5556	11.8542		-3.88889	3.88889	1.66667		2.22		-2.78	-3.33	-0.6	-2.77778	7.22222	0.180123		10.414	0	0		0		0	0	0	0	0	10.414
1963	2	11	5	15	17.2222		16.67		15.56	6.67	15.6	8.33333	18.8889	13.216		-3.88889	3.88889	1.66667		2.22		-2.22	-3.89	2.2	-2.22222	6.66667	0.491235		0	0	0		0		0	0	1.3	0	1.27	2.57
1963	2	12	1.66667	15.5556	16.1111		15		15	8.33	11.7	6.66667	13.3333	11.4848		-1.66667	7.22222	3.33333		5		3.33	0	0	-1.66667	6.11111	2.40704		1.27	0	0		0		0	0	4.6	0	5.588	11.458
1963	2	13	4.44444	14.4444	18.3333		16.67		17.22	11.11	16.1	7.22222	16.1111	13.5173		-3.33333	7.22222	6.66667		5		2.78	0	4.4	-0.555556	5.55556	3.08173		0	0	0		0		0	0	0.1	0	0	0.1
1963	2	14	6.66667	17.2222	20.5556		16.67		18.89	12.78	16.7	10.5556	18.3333	15.3748		-7.22222	7.22222	6.66667		6.67		2.22	1.67	6.7	-1.11111	9.44444	3.58444		0	0	0.508		0.76		0	0	9.7	0	0.762	11.73
1963	2	15	7.22222	13.8889	13.8889		11.67		13.89	7.78	15	6.11111	12.2222	11.297		-6.11111	6.66667	6.11111		6.11		4.44	0	4.4	-1.11111	6.66667	3.01914		0	0S	14.478		2.79		1.524	1.3	11.2	4.572	6.858	42.722
1963	2	16	7.77778	7.77778	8.88889		12.22		7.78	6.67	12.8	3.88889	14.4444	9.13864		-5	5	5.55556		5		5	0.56	-0.6	-1.11111	4.44444	2.09432		0	5.08	0		0.76		1.524	0.5	0.3	1.27	----	9.434
1963	2	17	8.33333	9.44444	13.3333		18.89		11.67	12.22	13.9	6.11111	17.2222	12.3472		-4.44444	3.88889	6.11111		4.44		-1.11	-1.67	-1.1	-1.11111	3.33333	0.92642		0	3.302	0		0		0	0	0	0	0	3.302
1963	2	18	4.44444	15	16.6667		15.56		15.56	10.56	16.1	8.88889	17.7778	13.3953		-2.22222	3.88889	4.44444		4.44		-2.78	-4.44	2.2	-1.66667	5	0.984938		6.096	0	0		0		0	0	0	0	0	6.096
1963	2	19	3.88889	15	16.6667		16.11		15.56	9.44	17.8	8.88889	18.8889	13.5826		-3.88889	3.88889	3.33333		5.56		-2.78	-2.78	2.8	-3.33333	5	0.866667		0.762	0	0		0		0	0	0	0	0	0.762
1963	2	20	7.22222	15.5556	17.7778		16.11		16.11	11.11	16.1	9.44444	19.4444	14.3194		-4.44444	3.88889	3.33333		5.56		-2.22	-1.67	2.8	-3.88889	7.22222	1.17568		0	0	0		0		0	0	0	0	0	0
1963	2	21	7.77778	16.1111	18.8889		16.11		16.11	11.67	16.1	8.88889	17.2222	14.3199		-4.44444	4.44444	5		5.56		-1.67	-1.67	0.6	-1.66667	5	1.23926		0	0	0		0		0	0	0	0	0	0
1963	2	22	10	17.2222	20		20.56		17.22	12.78	16.7	9.44444	17.7778	15.7449		-4.44444	5.55556	4.44444		5		-2.22	-0.56	-1.7	-1.11111	5.55556	1.16889		0	0	0		0		0	0	0	0	0	0
1963	2	23	9.44444	17.7778	20.5556		16.67		17.22	11.67	17.2	10.5556	19.4444	15.6153		-3.88889	5	3.88889		5		-2.22	-1.11	-0.6	-3.33333	6.11111	0.983086		0	0	0		0		0	0	0	0	0	0
1963	2	24	8.88889	17.2222	20.5556		19.44		17.22	12.22	18.3	10.5556	19.4444	15.983		-3.88889	5	4.44444		5		-2.22	-1.67	1.1	-3.33333	5.55556	1.10975		0	0	0		0		0	0	0	0	0	0
1963	2	25	7.22222	17.7778	20.5556		17.78		17.78	12.78	19.4	10	21.1111	16.0452		-2.22222	5	6.11111		6.11		-2.22	-1.11	1.1	-3.88889	6.11111	1.66568		4.572	0	0		0		0	0	0	0	0	4.572
1963	2	26	8.33333	17.7778	17.7778		20		18.33	12.78	21.1	10.5556	23.3333	16.6653		-0.555556	5.55556	6.11111		7.22		-2.22	0	3.3	-3.33333	7.22222	2.58889		0	0	0		0		0	0	0	0	0	0
1963	2	27	6.11111	17.7778	22.7778		23.33		18.33	14.44	21.7	11.6667	23.3333	17.7185		-0.555556	5.55556	5		7.22		-1.67	0.56	6.7	-2.77778	8.88889	3.21346		0	0	0		0		0	0	0	0	0	0
1963	2	28	8.88889	19.4444	22.2222		22.78		19.44	13.89	23.3	12.2222	23.3333	18.3912		-2.77778	6.11111	5.55556		8.33		2.22	0.56	6.1	-2.22222	10	3.76407		0	0	***		0		0	0	0	0	0	0
1963	3	1	8.33333	19.4444	22.7778		20		20	14.44	23.3	12.2222	26.1111	18.5143		-3.88889	9.44444	9.44444		7.78		2.78	3.89	6.7	0.555556	10	5.18951		0	0	0		0		0	0	0	0	0	0
1963	3	2	8.88889	17.7778	25.5556		20.56		22.22	15	22.8	13.8889	25.5556	19.1385		-3.88889	10	11.6667		8.33		9.44	3.89	6.1	2.22222	12.7778	6.72642		0	0	0		6.35		0	0	0	0	0	6.35
1963	3	3	11.1111	18.8889	18.3333		15		16.11	7.22	23.3	10.5556	25	16.1688		0	8.33333	7.77778		7.78		7.78	3.33	12.2	2.77778	11.1111	6.78778		0	1.27	6.35		9.65		2.794	2.8	0	0.254	0	23.118
1963	3	4	9.44444	13.8889	12.7778		8.33		13.33	5	19.4	13.3333	21.1111	12.9573		1.11111	7.77778	6.66667		2.78		7.78	1.67	7.2	4.44444	10	5.49222		0	0	0.762		46.99		0	6.3	5.6	0	0	59.652
1963	3	5	3.88889	11.1111	9.44444		13.89		11.11	10	16.7	11.1111	17.2222	11.6086		0	5.55556	4.44444		2.78		6.11	2.22	7.2	2.77778	8.88889	4.44185		7.62	1.016	3.302		1.02		2.032	1	1	5.334	1.778	24.102
1963	3	6	4.44444	10.5556	12.2222		16.67		10.56	8.33	19.4	10.5556	21.1111	12.6499		-0.555556	5	5		6.11		2.22	1.11	5.6	2.22222	9.44444	4.01679		1.27	0	1.016		2.79		0.508	0	0	0	2.032	7.616
1963	3	7	6.66667	12.7778	15.5556		10		12.78	8.33	23.3	10.5556	23.3333	13.6999		-1.11111	5.55556	6.66667		4.44		3.89	1.11	12.2	1.11111	9.44444	4.81185		0.762	0	0		0		0	0	0	0	2.032	2.794
1963	3	8	8.33333	12.7778	13.8889		10		14.44	8.89	24.4	10	21.1111	13.7601		-1.11111	6.11111	5		2.78		6.11	1.11	8.3	1.66667	9.44444	4.37901		0	8.128	12.7		33.02		5.08	3.8	1.5	6.096	0	70.324
1963	3	9	7.22222	7.77778	6.66667		16.11		10	8.33	17.2	4.44444	21.6667	11.0464		-2.22222	2.22222	2.22222		3.89		3.33	-1.11	-1.1	0	8.33333	1.72951		0	17.272	30.734		9.14		6.858	5.5	0.5	27.94	0	97.944
1963	3	10	9.44444	7.22222	8.88889		9.44		8.33	8.33	7.2	2.77778	13.3333	8.32963		-5	3.88889	0.555556		2.22		3.89	0	-6.7	-2.77778	2.77778	-0.127284		0	0	2.032		3.81		0	0	0	5.08	0	10.922
1963	3	11	8.88889	12.7778	15		13.89		13.33	10	12.8	6.66667	15.5556	12.101		-4.44444	4.44444	3.88889		2.78		2.78	-2.78	-6.1	-2.22222	5	0.371852		0	0	0		0		0	0	0	0	0	0
1963	3	12	7.22222	13.8889	17.2222		11.67		14.44	7.78	17.8	6.11111	18.3333	12.7186		-4.44444	4.44444	5		3.33		1.67	-2.22	7.8	-1.66667	8.33333	2.47185		0	0	0		0		0	0	0.1	0	0	0.1
1963	3	13	10	13.8889	16.6667		16.67		13.89	8.89	18.9	5	18.8889	13.6438		-2.77778	5	4.44444		5		3.33	-1.11	4.4	-1.66667	7.77778	2.71086		0	0	0		0		0	0	0	0	0	0
1963	3	14	11.1111	16.6667	19.4444		15.56		17.22	10.56	19.4	8.33333	21.1111	15.4896		-2.77778	5.55556	4.44444		6.11		1.67	0	7.2	0	10.5556	3.63975		0	0	0		0		0	0	0.1	0	0	0.1
1963	3	15	10.5556	17.2222	19.4444		15		17.78	10.56	10.6	8.88889	14.4444	13.8328		0.555556	7.22222	7.22222		6.11		2.22	0.56	0	0.555556	7.77778	3.58037		0	0	0		0		0	0	7.1	0.254	10.16	17.514
1963	3	16	13.3333	17.2222	19.4444		17.78		18.33	11.67	10.6	7.22222	7.22222	13.6472		0	6.66667	7.22222		7.22		6.67	1.67	-1.7	0.555556	5	3.70049		0	1.016	5.08		0		----	0	1.5	5.842	6.604	20.042
1963	3	17	13.8889	12.2222	15		17.22		13.33	8.89	15.6	5	17.2222	13.1526		-0.555556	6.11111	7.77778		5		5.56	2.78	0.6	0.555556	9.44444	4.14148		0	0	0.508		0		----	0	0	1.016	0	1.524
1963	3	18	14.4444	18.3333	20.5556		20.56		17.78	12.78	20.6	10	18.8889	17.1047		-0.555556	6.11111	7.22222		5.56		6.11	1.11	1.7	1.66667	7.22222	4.0163		0	0	0		0		0	0	0	0	0	0
1963	3	19	15.5556	19.4444	22.7778		20.56		19.44	13.33	22.8	11.6667	22.7778	18.7058		1.11111	8.33333	7.22222		7.22		5	1.67	2.8	2.77778	7.77778	4.87914		0	0	0		0		0	0	0	0	0	0
1963	3	20	16.1111	20.5556	22.7778		20.56		20.56	15	23.9	12.2222	25	19.6319		1.66667	8.33333	7.77778		8.33		2.22	2.78	7.8	0.555556	10	5.49593		0	0	0		0		0	0	0	0	0	0
1963	3	21	15	21.1111	24.4444		22.78		20.56	15	24.4	12.2222	26.6667	20.2427		1.66667	10.5556	10		8.33		8.33	3.33	10.6	2.77778	15.5556	7.90506		0	0	0		5.08		0	0	0	0	9.398	14.478
1963	3	22	14.4444	19.4444	19.4444		13.33		17.78	11.11	25	12.2222	25.5556	17.5923		2.22222	8.33333	8.88889		7.22		7.78	3.33	8.3	1.11111	11.1111	6.47741		0	0	0		8.64		1.27	0.8	3	3.81	0	17.52
1963	3	23	15	14.4444	15		10		13.89	8.89	22.2	6.66667	19.4444	13.9484		1.11111	7.77778	6.66667		6.11		7.78	3.33	6.7	0	9.44444	5.43556		0	1.27	3.048		14.48		3.556	1.3	0	16.256	14.224	54.134
1963	3	24	15	12.7778	13.3333		7.22		12.78	8.33	13.3	5	17.2222	11.6626		1.11111	7.22222	6.11111		3.89		5.56	1.67	4.4	-0.555556	4.44444	3.76148		0	2.54	5.334		15.49		2.286	1.8	0	11.176	0	38.626
1963	3	25	12.7778	14.4444	15		13.89		16.11	10.56	16.7	10	17.7778	14.14		3.33333	7.77778	6.11111		5		5.56	0.56	-3.3	2.22222	3.88889	3.46148		0	0	0.254		0		0	0	0	0	0	0.254
1963	3	26	13.8889	18.8889	21.6667		16.11		19.44	12.78	20	11.6667	21.6667	17.3453		2.77778	7.77778	7.22222		5		4.44	1.11	0	2.22222	6.11111	4.07346		0	0	0		0		0	0	0	0	0	0
1963	3	27	13.8889	20.5556	23.3333		18.33		21.11	13.89	23.3	12.2222	23.8889	18.9465		4.44444	8.33333	7.77778		8.33		10	1.67	2.2	2.22222	7.77778	5.86173		0	0	0		0		0	0	0	0	0	0
1963	3	28	16.6667	21.6667	25		20		22.78	15.56	25	12.7778	25	20.4946		1.66667	9.44444	9.44444		9.44		8.89	0.56	8.3	1.66667	10	6.60136		0	0	0		0		0	0	0	0	0	0
1963	3	29	17.2222	22.2222	24.4444		21.67		21.67	16.11	20.6	13.3333	25.5556	20.3142		2.22222	10.5556	9.44444		10		4.44	3.89	13.9	2.77778	11.1111	7.59346		0	0	0		0		0	0	0	0	0	0
1963	3	30	17.7778	23.8889	26.1111		25.56		23.89	17.78	20	13.8889	21.1111	21.112		2.77778	11.1111	11.1111		11.11		5.56	5	6.1	2.77778	8.88889	7.15963		0	0	0		0		0	0	2.8	0	0	2.8
1963	3	31	18.3333	20.5556	21.1111		15		20	12.78	18.3	12.2222	20	17.5891		4.44444	11.1111	11.6667		5		8.89	4.44	5	3.33333	8.33333	6.91321		0	0	0		4.83		0	0	0	0	7.366	12.196
1963	4	1	17.2222	20.5556	21.1111		15		19.44	12.78	21.1	13.8889	21.6667	18.0849		5.55556	10	9.44444		6.67		8.89	3.33	8.3	4.44444	10	7.40383		0	0	0		6.86		2.286	0	0	0	7.366	16.512
1963	4	2	16.1111	23.3333	25		21.67		22.22	17.78	22.2	17.2222	24.4444	21.109		5	11.6667	11.1111		7.78		7.78	4.44	7.8	5	11.1111	7.96543		0	0	0		0		0	0	4.3	0	0	4.3
1963	4	3	15	19.4444	19.4444		11.67		18.33	11.11	21.7	13.3333	23.8889	17.1023		2.22222	11.6667	10.5556		6.11		9.44	3.89	4.4	5.55556	9.44444	7.0316		0	0	0		3.3		0.254	0.3	0.1	0	0	3.954
1963	4	4	15.5556	16.6667	20.5556		21.11		16.67	11.67	20.6	13.3333	23.3333	17.7216		2.22222	9.44444	10.5556		6.67		8.89	4.44	3.9	5	10	6.79136		0	2.032	0		0.01		1.016	0	0	0	0.254	3.312
1963	4	5	15	20.5556	23.3333		18.33		20	16.11	20	13.8889	22.7778	18.8884		2.77778	10.5556	11.6667		8.33		8.89	5.56	10.6	6.66667	12.7778	8.64716		0	0	0		0.01		0	0	2.8	0	7.112	9.922
1963	4	6	9.44444	20.5556	22.2222		15		18.89	14.44	16.1	15.5556	25	17.4675		3.88889	11.6667	11.1111		7.22		11.11	3.89	5	5	10	7.65407		0	0	0		9.65		----	3.8	6.1	0	124.46	144.01
1963	4	7	13.8889	16.6667	15.5556		16.11		12.78	10	18.9	11.6667	18.8889	14.9396		4.44444	9.44444	10.5556		7.22		9.44	3.89	5	4.44444	10	7.15988		0	7.62	0		1.52		0.254	1.8	0.8	0	0	11.994
1963	4	8	14.4444	15.5556	20.5556		21.67		16.11	16.11	21.7	16.1111	22.7778	18.3372		4.44444	9.44444	11.6667		9.44		6.11	6.11	5	7.22222	11.1111	7.83877		3.302	0S	0		0		----	0	0	0	0	3.302
1963	4	9	8.33333	22.2222	26.1111		26.11		24.44	19.44	24.4	16.1111	25.5556	21.4137		2.77778	11.1111	10		10		5.56	3.89	5.6	5	12.7778	7.41296		11.684	0	0		0		0	0	0	0	0	11.684
1963	4	10	3.88889	26.1111	29.4444		25.56		26.11	21.67	27.8	18.3333	28.3333	23.0279		0	12.2222	13.3333		12.78		6.11	7.78	9.4	5.55556	12.7778	8.88432		59.69	0	0		0		0	0	0	0	0	59.69
1963	4	11	5	27.7778	31.1111		28.33		27.22	21.67	28.9	19.4444	30.5556	24.4454		0	14.4444	14.4444		13.89		7.22	6.67	12.2	6.11111	13.8889	9.87432		5.334	0	0		0		0	0	0	0	0	5.334
1963	4	12	6.11111	28.3333	31.6667		31.11		28.89	22.22	29.4	21.1111	30.5556	25.4886		0	15	15		15		8.33	10	8.9	7.22222	14.4444	10.433		12.954	0	0		0		0	0	0	0	0	12.954
1963	4	13	9.44444	28.8889	32.7778		32.22		29.44	23.89	30	21.1111	31.6667	26.6043		1.11111	16.1111	16.1111		15.56		9.44	10.56	11.7	8.88889	15	11.6091		0.508	0	0		0		0	0	0	0	0	0.508
1963	4	14	12.2222	30	33.3333		31.67		30.56	24.44	29.4	21.6667	31.6667	27.2177		1.11111	15.5556	17.2222		12.78		14.44	12.78	13.9	9.44444	16.1111	12.5938		0	0	0		9.14		0	0	0	0	----	9.14
1963	4	15	14.4444	24.4444	25		22.22		23.89	16.67	26.7	20	30	22.5965		2.22222	15	13.8889		10.56		12.78	10	11.1	8.88889	16.6667	11.2341		1.524	0	0		18.29		0.254	0	1.8	0	0.254	22.122
1963	4	16	13.3333	21.6667	21.6667		18.89		23.89	17.22	27.2	20.5556	27.2222	21.2938		4.44444	12.7778	13.8889		11.11		10.56	8.33	14.4	8.88889	14.4444	10.9827		0	0.508	0.254		5.84		1.524	0	2	0	8.636	18.762
1963	4	17	13.8889	21.6667	25		18.89		21.67	19.44	23.9	21.1111	26.1111	21.2975		3.88889	13.3333	14.4444		9.44		11.11	9.44	8.9	9.44444	13.8889	10.4322		1.524	1.778	0		22.1		0	0	7.9	0	----	33.302
1963	4	18	13.8889	21.6667	22.2222		14.44		21.67	16.11	23.9	15.5556	26.1111	19.5072		5.55556	11.6667	12.2222		8.89		10.56	7.22	10	6.66667	14.4444	9.69173		0	0	0		5.59		1.27	0	0.1	0	----	6.96
1963	4	19	17.2222	22.7778	26.1111		18.89		21.67	18.33	21.1	18.8889	22.7778	20.8631		3.88889	13.8889	15		9.44		10.56	9.44	6.7	9.44444	13.3333	10.1884		0	0	0		0.01		0	0	0	0	0.254	0.264
1963	4	20	18.3333	20.5556	22.2222		20		17.78	18.33	24.4	15.5556	26.1111	20.3653		5	10	12.2222		9.44		10.56	6.11	6.1	10	12.7778	9.13444		0	5.588	0		0		2.032	2.3	0	0	0	9.92
1963	4	21	17.7778	21.6667	27.7778		25		22.78	20	26.7	17.7778	26.6667	22.9052		6.11111	10.5556	15.5556		12.22		8.33	8.89	13.3	6.66667	15	10.7365		0	0	0		0.51		0	0	0	0	0	0.51
1963	4	22	18.3333	22.2222	22.2222		21.11		21.11	14.44	27.8	19.4444	26.6667	21.4832		7.22222	11.6667	12.2222		11.67		7.78	7.78	11.1	6.66667	12.2222	9.81444		0	0	0		0.25		0	0	0	0	0.254	0.504
1963	4	23	20.5556	23.8889	23.8889		19.44		23.33	16.67	27.2	18.8889	28.8889	22.5279		7.22222	13.8889	13.3333		11.11		11.67	9.44	9.4	8.88889	14.4444	11.0442		0	0	0		7.37		----	0	3.56	0	2.032	12.962
1963	4	24	22.2222	17.2222	16.1111		20.56		17.78	15	25	15	25	19.3217		7.22222	10	10		10.56		9.44	6.67	8.3	5.55556	11.6667	8.82383		0	1.016	0		2.03		0.254	0	1.27	5.588	0	10.158
1963	4	25	22.7778	23.8889	27.2222		24.44		23.89	20	25	17.7778	27.7778	23.6416		9.44444	12.7778	13.3333		12.22		9.44	9.44	13.3	7.22222	17.2222	11.6		0	0	0		0		0	0	0.53	0.254	1.016	1.8
1963	4	26	15.5556	26.6667	30		25		27.22	21.67	28.9	21.1111	26.6667	24.7544		3.88889	15	17.2222		13.33		13.33	12.22	16.1	8.33333	21.6667	13.4546		21.082	0	0		0.01		0	0	0.1	0	0	21.192
1963	4	27	11.1111	27.7778	28.3333		23.89		27.22	20	21.1	22.7778	23.8889	22.8999		5	13.8889	13.8889		11.67		12.78	8.33	11.1	12.7778	13.8889	11.4805		16.764	0S	0		10.16		2.794	4	8.64	0	6.858	49.216
1963	4	28	18.3333	25	25		21.11		22.78	19.44	21.7	21.1111	23.8889	22.0404		5	12.7778	12.7778		11.11		13.33	8.89	7.8	11.1111	11.6667	10.4959		1.778	1.016	0.254		8.13		0.762	0	0.51	0	2.286	14.736
1963	4	29	19.4444	19.4444	23.3333		24.44		21.67	18.89	22.8	17.2222	25.5556	21.4222		6.11111	12.7778	13.8889		11.67		12.22	8.89	11.7	8.88889	12.2222	10.9299		0	2.032	1.778		0.01		1.27	0.5	0.51	0	0	6.1
1963	4	30	21.1111	21.1111	22.2222		17.78		20.56	16.11	21.1	16.6667	23.3333	19.9994		7.22222	13.3333	12.7778		11.11		12.22	8.33	10.6	8.33333	11.6667	10.6215		0	0	1.27		3.05		1.778	2.3	1.27	0.508	1.016	11.192
1963	5	1	21.1111	26.6667	28.3333		23.89		26.11	20	26.7	20.5556	25.5556	24.3247		9.44444	15.5556	16.1111		11.11		13.33	8.89	12.8	8.33333	13.3333	12.1009		0	0	0		0		0	0	0	0	0	0
1963	5	2	17.2222	31.1111	32.7778		28.33		28.89	22.78	25.6	23.3333	28.8889	26.5481		7.77778	16.6667	16.6667		11.11		11.67	11.11	12.2	9.44444	17.7778	12.7137		1.016	0	1.524		0		0	0	6.6	0	1.016	10.156
1963	5	3	14.4444	30.5556	32.7778		30		30.56	25	26.1	24.4444	25.5556	26.6042		5.55556	16.6667	19.4444		13.89		10.56	11.67	12.2	9.44444	17.2222	12.9615		0.508	0	0		0.01		0	0	0	0	0.762	1.28
1963	5	4	18.8889	31.6667	35		31.11		31.67	25.56	28.3	25	30	28.5773		6.66667	17.7778	19.4444		16.11		11.11	13.33	15.6	11.1111	16.1111	14.1401		0	0	0		0		0	0	0.1	0	0	0.1
1963	5	5	17.7778	32.7778	36.1111		31.11		32.22	26.11	28.9	26.1111	30.5556	29.0748		6.11111	20.5556	15.5556		11.67		17.78	12.22	10.6	13.3333	15.5556	13.709		1.016	0	0.508		14.22		0	0.3	0.1	0	0	16.144
1963	5	6	17.7778	28.8889	28.8889		25		28.33	22.78	28.9	22.7778	30	25.927		6.11111	15.5556	15		11.67		12.22	10.56	17.8	8.33333	16.6667	12.6574		0	0	0		0		----	0	0	0	0	0
1963	5	7	20	31.1111	33.3333		29.44		30.56	23.89	27.2	24.4444	30.5556	27.8372		5.55556	20.5556	21.6667		16.11		16.11	12.78	15	9.44444	16.6667	14.8765		0	0	0		0.01		0	0	8.4	0	4.572	12.982
1963	5	8	18.8889	30.5556	31.1111		21.11		28.33	21.11	26.1	25	25	25.2451		6.11111	17.7778	17.2222		12.78		15	9.44	13.9	12.2222	14.4444	13.2109		0.508	0	0		5.08		0.254	6	0.1	0	4.826	16.768
1963	5	9	20	23.8889	24.4444		17.22		26.11	17.22	26.1	20	27.7778	22.529		7.77778	15	15.5556		10.56		12.78	10.56	10.6	10.5556	18.3333	12.4136		0	0	0		35.56		0.508	4	0	0	1.27	41.338
1963	5	10	20.5556	23.8889	25.5556		22.78		20.56	24.44	26.7	18.3333	28.8889	23.5225		9.44444	14.4444	15.5556		11.67		12.22	7.78	11.7	9.44444	15	11.9177		0	0	0		0.01		2.286	0	0	0.508	0	2.804
1963	5	11	16.6667	28.3333	31.1111		28.33		27.78	21.11	27.2	21.6667	29.4444	25.738		6.66667	16.1111	17.7778		13.89		10.56	11.11	11.7	9.44444	16.6667	12.6585		1.016	0	0		0		0	0	0	0	4.318	5.334
1963	5	12	13.8889	28.3333	32.2222		26.11		30	23.33	27.8	21.6667	30.5556	25.9896		5.55556	18.3333	18.8889		13.33		11.67	12.78	14.4	9.44444	15	13.2669		0	0	0		3.56		0	0	1.5	0	18.034	23.094
1963	5	13	21.1111	30	32.7778		14.44		29.44	23.33	26.1	24.4444	22.7778	24.9357		8.88889	16.6667	15.5556		9.44		16.67	12.78	11.7	13.3333	11.6667	12.9668		0	0	0		14.22		0	0	0.1	0	0.762	15.082
1963	5	14	18.8889	26.1111	25.5556		11.67		27.22	18.33	21.7	23.3333	20.5556	21.4849		7.77778	15	14.4444		7.22		12.78	10	8.3	7.77778	13.8889	10.7988		0	0	0		64.26		----	0	3.6	0	3.81	71.67
1963	5	15	18.8889	23.8889	24.4444		19.44		22.78	16.67	20.6	15.5556	21.1111	20.3754		7.22222	14.4444	15		8.89		11.67	10	10.6	8.33333	12.7778	10.9931		2.794	0	0		9.91		0	1.3	2	0.508	4.572	21.084
1963	5	16	15	30.5556	25.5556		11.67		23.33	16.67	22.2	18.3333	18.3333	20.1831		5	16.6667	16.6667		8.89		12.22	7.22	7.2	8.88889	11.1111	10.4293		1.016	0	0		30.48		0	0.5	1.3	0	0	33.296
1963	5	17	20.5556	26.1111	26.6667		19.44		25	17.22	25.6	21.6667	24.4444	22.9672		6.11111	15.5556	16.1111		8.89		12.22	7.22	7.2	11.1111	12.7778	10.7996		0	0	0		3.05		0	0	0	0	0	3.05
1963	5	18	21.1111	26.6667	31.1111		26.11		27.22	21.67	28.9	21.1111	28.8889	25.8654		7.77778	15	17.2222		12.78		9.44	10	12.2	7.22222	16.1111	11.9726		0	0	0		0		0	0	0	0	0	0
1963	5	19	24.4444	30	32.7778		23.89		30	22.78	27.2	23.8889	28.8889	27.0967		5.55556	16.6667	17.2222		11.67		15.56	12.78	12.2	12.7778	17.2222	13.5172		5.334	0	0		9.14		0	0	16	0	0	30.474
1963	5	20	13.8889	26.1111	26.6667		15.56		26.67	21.11	25.6	22.7778	24.4444	22.5365		7.22222	13.3333	15		10.56		12.78	12.22	10	11.1111	13.8889	11.7906		0.508	1.27	0		6.86		0	0.3	0	0	2.032	10.97
1963	5	21	14.4444	23.3333	27.2222		13.89		23.89	20	26.1	19.4444	28.3333	21.8509		4.44444	12.2222	13.8889		9.44		8.89	7.78	7.8	10	17.2222	10.1875		0.762	1.016	0		6.35		0.508	0	0	0	0	8.636
1963	5	22	19.4444	23.3333	30.5556		27.22		26.67	22.22	27.8	20.5556	29.4444	25.2493		7.22222	15.5556	18.3333		12.22		10.56	10.56	9.4	8.33333	13.8889	11.7859		0	0	0.254		0		0	0	0	0	0	0.254
1963	5	23	23.3333	28.8889	33.8889		29.44		30.56	25	30	21.1111	32.2222	28.2716		8.88889	15.5556	18.3333		13.33		8.89	12.22	13.3	8.88889	16.6667	12.897		0	0	0		0		0	0	0	0	0	0
1963	5	24	24.4444	31.6667	34.4444		30.56		32.22	26.11	31.1	25	31.6667	29.6902		9.44444	17.2222	18.3333		15		8.89	12.78	12.8	10	15.5556	13.3362		0	0	0		0		0	0	0.5	0	----	0.5
1963	5	25	24.4444	33.3333	35.5556		32.22		32.78	26.67	32.8	25	33.8889	30.7436		9.44444	17.2222	20		16.11		10.56	13.33	13.3	11.1111	19.4444	14.5025		0	0	0		0		0	0	0	0	0	0
1963	5	26	20.5556	32.7778	37.2222		29.44		33.33	27.78	32.8	26.1111	34.4444	30.4957		7.22222	17.7778	20.5556		16.11		10	13.33	12.2	10	19.4444	14.0711		1.27	0	0		0		0	0	0	0	0	1.27
1963	5	27	22.7778	33.8889	36.6667		33.89		33.33	27.22	33.9	25	35.5556	31.3588		8.88889	20	21.1111		20		11.11	15	18.3	11.1111	20.5556	16.2307		0	0	0		0		0	1.3	0	0	0	1.3
1963	5	28	23.3333	31.6667	34.4444		31.11		30.56	25	33.9	25.5556	36.6667	30.2485		8.33333	16.6667	17.7778		16.11		12.78	11.11	12.8	10.5556	22.7778	14.3235		1.524	0S	0.254		0.25		0.762	0	0	0	0	2.79
1963	5	29	23.8889	32.2222	35.5556		33.33		32.78	27.22	34.4	23.8889	36.6667	31.1058		8.88889	17.2222	20.5556		17.78		11.11	12.78	12.8	10.5556	18.8889	14.509		0	0	0		0		0	0	0	0	0	0
1963	5	30	23.3333	35.5556	38.3333		33.89		36.11	30	35.6	27.7778	36.6667	33.0296		10	20	22.7778		22.22		21.11	16.11	12.8	11.6667	20.5556	17.4711		0	0	0		0		0	0	0	0	0	0
1963	5	31	25	36.6667	39.4444		33.89		37.78	30.56	36.7	27.2222	37.7778	33.8935		11.1111	17.7778	22.2222		19.44		13.89	15.56	18.3	13.3333	21.1111	16.9717		0	0	0		0		0	0	0	0	0	0
1963	6	1	18.8889	37.7778	40.5556		37.22		38.89	31.11	36.7	31.1111	39.4444	34.6331		6.11111	18.8889	23.8889		21.67		13.89	17.22	21.1	13.3333	23.8889	17.7768		8.128	0	0		0		0	0	0	0	0	8.128
1963	6	2	15.5556	39.4444	41.1111		36.11		38.33	32.22	36.7	31.1111	38.8889	34.3857		6.11111	21.1111	27.2222		19.44		22.22	16.11	14.4	18.3333	24.4444	18.8214		4.572	0	0		1.78		0	0	0	0	0	6.352
1963	6	3	17.7778	28.8889	35.5556		33.33		28.89	30	36.1	26.1111	37.2222	30.4306		1.66667	17.7778	22.2222		21.67		12.78	18.89	11.1	10.5556	21.1111	15.3081		0.254	0	0		0		1.778	0	0	0.254	0	2.286
1963	6	4	18.3333	36.6667	38.8889		33.89		37.22	30.56	35.6	30.5556	37.2222	33.2152		7.22222	20.5556	22.7778		21.67		12.78	16.67	12.2	13.8889	19.4444	16.3565		0	0	0		0		0	0	0	0	0	0
1963	6	5	18.8889	37.2222	39.4444		35.56		37.78	31.11	36.1	30	37.7778	33.7648		6.66667	21.1111	25		20.56		13.33	17.22	13.9	13.8889	23.3333	17.2233		0.762	0	0		0		0	0	0	0	0	0.762
1963	6	6	20.5556	37.2222	39.4444		33.89		37.78	30	36.7	29.4444	38.3333	33.7078		7.77778	21.1111	25.5556		23.33		13.89	19.44	13.3	13.8889	25.5556	18.2054		0	0	0		0		0	0	0	0	0	0
1963	6	7	25	36.6667	40		34.44		36.67	29.44	36.1	28.8889	37.7778	33.887		9.44444	20.5556	24.4444		21.67		13.33	18.33	14.4	13.3333	22.7778	17.5873		0	0	0		0		0	0	0	0	0	0
1963	6	8	26.6667	37.2222	40		36.67		37.22	30	35.6	29.4444	38.3333	34.573		10.5556	20	25		20.56		12.22	17.22	13.3	13.3333	23.3333	17.2802		0	0	0		0		0	0	0	0	0	0
1963	6	9	27.7778	38.3333	40.5556		35		38.33	31.11	36.1	30.5556	38.8889	35.1835		11.6667	21.1111	26.6667		22.22		13.33	18.33	12.2	13.8889	23.8889	18.1447		0	0	0		0		0	0	0	0	0	0
1963	6	10	28.8889	37.2222	40.5556		37.78		38.33	32.22	37.2	29.4444	38.3333	35.5527		12.2222	22.7778	26.1111		24.44		13.89	17.78	13.9	16.1111	25	19.1369		0	0	0		0		0	0	0	0	0	0
1963	6	11	28.3333	35	40.5556		37.78		38.33	31.67	37.2	28.8889	38.8889	35.183		12.2222	22.2222	26.6667		23.89		13.33	20.56	14.4	13.3333	24.4444	19.0077		0	0	0		0		0	0	0	0	0	0
1963	6	12	31.1111	37.7778	40.5556		35		38.89	30	37.2	31.6667	38.3333	35.6149		13.8889	22.7778	26.1111		23.89		13.89	19.44	14.4	15	21.1111	18.9454		0	0	0		0		0	0	0	0	0	0
1963	6	13	30.5556	40	41.6667		38.89		40.56	32.78	38.3	32.2222	38.3333	37.0342		15	24.4444	28.3333		22.22		14.44	20	15.6	15.5556	26.1111	20.1894		4.826	0	0		0		0	0	0	0	0	4.826
1963	6	14	22.2222	40	41.6667		37.22		40	32.78	37.8	32.2222	39.4444	35.9284		11.6667	25.5556	28.3333		22.22		17.78	17.78	20.6	18.3333	26.6667	20.9928		0	0	0		0		0	0	0	0	0	0
1963	6	15	19.4444	35.5556	41.1111		37.78		35.56	31.11	36.1	28.8889	39.4444	33.8883		7.77778	24.4444	25		23.33		16.11	20	18.3	15.5556	25.5556	19.5637		5.588	0	0		0		0	0	0	0	0	5.588
1963	6	16	16.1111	35	40		38.33		36.67	31.67	34.4	27.2222	37.7778	33.0201		6.11111	25	25.5556		22.78		21.11	18.89	13.9	13.8889	25	19.1373		2.286	0	0		0		0	0	0	0	0	2.286
1963	6	17	18.3333	37.2222	40.5556		38.33		37.78	31.67	35	29.4444	37.7778	34.0126		7.77778	25	26.1111		22.22		15	17.78	12.2	15	22.2222	18.1457		0	0	0		0		0	0	0	0	0	0
1963	6	18	23.8889	38.3333	41.1111		38.33		40	32.78	36.1	31.6667	38.3333	35.6159		9.44444	26.6667	28.3333		25		15.56	19.44	16.1	16.1111	25	20.184		0	0	0		0		0	0	0	0	0	0
1963	6	19	26.6667	38.3333	40		35		37.78	32.22	36.7	32.2222	39.4444	35.3741		11.6667	22.7778	23.3333		20		23.89	11.67	21.7	16.1111	25.5556	19.6338		0	0	0		4.83		0	0.3	0	0	0	5.13
1963	6	20	28.3333	36.1111	36.1111		37.22		35	32.78	35.6	28.8889	38.8889	34.3259		13.3333	22.2222	22.2222		22.22		15.56	18.33	18.3	13.8889	26.1111	19.132		0	0	0		0		0	0	0	0	0	0
1963	6	21	29.4444	35	38.3333		32.78		35.56	30.56	35	28.3333	37.7778	33.6432		15	25	25.5556		20.56		17.78	18.89	15	16.1111	26.1111	20.0009		0	0	0		0		0	0	0	0	0	0
1963	6	22	25	35	38.3333		35.56		34.44	28.89	35	25.5556	35	32.531		13.8889	20.5556	22.7778		22.22		16.11	16.67	18.3	16.1111	23.8889	18.9469		0	0	0.254		0		0	0	0	0	0	0.254
1963	6	23	23.8889	33.8889	38.8889		36.11		34.44	31.67	35.6	28.8889	37.2222	33.3998		12.2222	23.8889	26.1111		22.22		15	18.33	16.1	14.4444	23.3333	19.0722		2.54	0	0		0		0	0	0	0	0	2.54
1963	6	24	26.6667	35	38.8889		38.33		36.11	31.67	35.6	27.2222	38.3333	34.2023		15.5556	23.3333	26.1111		22.78		15.56	20.56	18.9	13.3333	23.8889	20.0025		0	0	0		0		0	0	0	0	0	0
1963	6	25	27.7778	36.6667	41.1111		38.89		38.89	31.11	36.7	31.6667	37.2222	35.5594		15	24.4444	27.7778		23.89		15.56	20	21.1	15.5556	21.6667	20.5549		0	0	0		0		0	0	0	0	0.508	0.508
1963	6	26	25.5556	38.3333	41.6667		36.67		40	34.44	37.8	32.2222	36.1111	35.8665		13.3333	27.2222	27.7778		23.89		22.78	20.56	20.6	17.2222	19.4444	21.4256		0	0	0		0		0	0	0	0	0	0
1963	6	27	28.8889	37.7778	41.1111		37.22		37.78	32.22	35.6	34.4444	36.6667	35.7454		14.4444	24.4444	26.6667		25		17.78	18.89	18.3	16.1111	23.3333	20.5522		0.508	0	0		0		0	0	0	0	0	0.508
1963	6	28	27.2222	37.7778	41.6667		37.22		39.44	35.56	37.2	34.4444	37.2222	36.417		12.7778	24.4444	28.3333		23.89		17.78	18.89	16.1	17.2222	22.2222	20.1844		0	0	0		0		0	0	0	0	2.032	2.032
1963	6	29	17.7778	37.7778	42.7778		38.33		39.44	34.44	37.2	33.3333	38.3333	35.49		9.44444	25	27.7778		20.56		23.89	21.67	16.1	18.8889	23.8889	20.8022		8.89	0S	0		2.54		0	0	0	0	0	11.43
1963	6	30	24.4444	34.4444	40		37.22		32.22	32.22	35.6	30	37.7778	33.7696		11.6667	24.4444	27.7778		22.22		16.11	18.89	19.4	17.2222	23.3333	20.1183		0	0	0		0		0	0	0	0	0	0
1963	7	1	26.1111	26.6667	33.8889		33.89		26.67	26.11	33.9	21.1111	36.1111	29.3843		11.1111	17.7778	18.8889		22.22		13.89	15.56	16.7	12.7778	24.4444	17.0411		0.508	0	0		0		----	0	0	0	0	0.508
1963	7	2	16.6667	34.4444	36.1111		30		33.89	26.11	33.3	29.4444	37.2222	30.7988		10	21.6667	22.7778		17.22		16.11	15	15	13.8889	25.5556	17.4688		1.778	0	0		1.02		0	0.8	0	0	0	3.598
1963	7	3	22.2222	36.1111	39.4444		27.78		36.11	26.67	33.9	30.5556	36.6667	32.1622		9.44444	21.1111	24.4444		17.22		18.33	15.56	15	15.5556	24.4444	17.9011		0	0	0		3.05		0	0	0	0	0	3.05
1963	7	4	23.3333	33.8889	37.7778		35.56		33.33	28.89	32.8	31.1111	37.2222	32.657		11.1111	21.1111	25.5556		21.11		14.44	16.11	11.7	13.8889	22.2222	17.4721		0	0	0		0		0	0	0	0	0	0
1963	7	5	21.6667	37.7778	40.5556		37.78		36.67	31.67	36.1	30.5556	38.8889	34.6294		11.1111	25.5556	27.7778		21.67		17.22	16.11	15	16.1111	23.8889	19.3827		2.032	0	0		0		0	0	0	0	0	2.032
1963	7	6	25	38.3333	40.5556		38.89		38.33	33.89	36.7	30.5556	39.4444	35.7443		11.6667	23.3333	27.7778		23.89		16.67	19.44	17.2	16.1111	23.3333	19.9358		0	0	0		0		0	0	0	0	0	0
1963	7	7	27.2222	38.8889	42.7778		38.89		38.33	34.44	37.2	32.7778	39.4444	36.6635		11.6667	25.5556	30		25		17.22	21.11	16.7	18.8889	26.6667	21.4231		0	0	0		0		0	0	0	0	0	0
1963	7	8	30	38.3333	41.6667		38.89		39.44	35	38.3	33.3333	39.4444	37.1564		14.4444	26.6667	30		24.44		17.78	21.11	17.2	21.6667	27.2222	22.2811		0	0	0		0		0	0	0	0	0	0
1963	7	9	30.5556	40	43.8889		38.89		40	37.22	38.3	33.8889	38.3333	37.8974		17.7778	28.8889	31.1111		24.44		18.89	22.78	19.4	18.3333	25.5556	23.0196		0	0	0		0		0	0	0	0	0	0
1963	7	10	26.6667	40.5556	43.8889		40.56		41.67	37.78	38.3	36.1111	40	38.3925		16.1111	31.1111	32.2222		24.44		23.33	24.44	16.7	23.3333	27.7778	24.3851		0	0	0		0		0	0	0	0	0	0
1963	7	11	27.2222	41.1111	42.7778		41.11		40	37.78	38.3	37.2222	41.6667	38.5767		15.5556	30.5556	31.1111		25.56		18.89	25	18.9	24.4444	26.6667	24.0759		0	0	0		0		0	0	0	0	0	0
1963	7	12	26.1111	41.1111	42.2222		38.89		40	37.22	36.7	36.6667	41.1111	37.7814		13.3333	28.3333	27.2222		25.56		27.22	25	22.2	22.7778	26.1111	24.1953		0.508	0	0		0		0	0	0	0	0	0.508
1963	7	13	25	38.8889	39.4444		36.67		33.33	25	35.6	30.5556	40	33.8321		13.8889	26.6667	26.6667		20.56		21.11	12.22	21.1	15.5556	25.5556	20.3693		0	0	0		0.01		0	0	0	0	8.89	8.9
1963	7	14	29.4444	36.1111	39.4444		33.89		32.78	29.44	34.4	29.4444	37.7778	33.6369		17.2222	21.6667	24.4444		22.78		17.78	17.78	17.8	17.7778	22.7778	20.0032		0	0	0		0.01		0	0	0	0	0	0.01
1963	7	15	26.1111	36.1111	38.3333		33.33		36.11	26.11	34.4	30.5556	35.5556	32.9574		16.1111	23.8889	24.4444		21.67		19.44	13.89	18.9	15	22.7778	19.5691		0	0	0		0		----	3	0	0	0	3
1963	7	16	27.7778	37.7778	41.1111		37.78		38.33	30.56	35.6	32.2222	37.2222	35.3757		15	23.8889	28.3333		23.89		16.67	16.67	19.4	16.1111	25.5556	20.6132		0	0	0		0		0	0	0	0	0	0
1963	7	17	28.8889	41.6667	43.8889		40		41.67	35	37.8	35.5556	37.7778	38.0275		15.5556	26.1111	31.1111		25		17.22	20	20	17.2222	26.1111	22.0368		0	0	0		0		0	0	0	0	0	0
1963	7	18	30	42.7778	45		40		42.22	37.78	38.3	36.6667	38.3333	39.0086		18.3333	29.4444	31.1111		26.67		18.33	22.78	23.3	18.3333	27.2222	23.9472		0	0	0		0		0	0	0	0	0	0
1963	7	19	27.7778	41.6667	45		40.56		42.78	36.11	39.4	37.2222	39.4444	38.8846		15.5556	30	31.1111		26.11		19.44	11.67	22.2	20	25.5556	22.4047		0	0	0		0		0	0	0	0	0	0
1963	7	20	21.1111	42.2222	44.4444		41.11		43.33	37.22	38.9	36.6667	41.6667	38.519		14.4444	30.5556	31.1111		26.11		20.56	25.56	21.7	20.5556	27.7778	24.2638		0.508	0	0		0		0	0	0	0	0	0.508
1963	7	21	22.2222	38.3333	42.2222		40.56		42.78	37.22	36.7	31.6667	41.1111	36.9795		15	23.8889	28.3333		19.44		23.89	22.22	20.6	16.1111	26.6667	21.7944		1.524	0S	0		15.49		----	0	0	0	13.716	30.73
1963	7	22	17.7778	31.1111	35.5556		33.89		31.11	29.44	35.6	22.2222	35.5556	30.2514		12.2222	21.1111	23.3333		19.44		18.33	13.33	23.9	15	19.4444	18.4568		9.652	0	0		0.01		1.778	4	0	0	0	15.44
1963	7	23	16.1111	25.5556	31.1111		32.78		26.11	22.78	31.7	23.3333	30.5556	26.6707		12.2222	17.7778	22.2222		20.56		16.11	15	19.4	12.7778	18.3333	17.1559		2.032	0	1.27		0		----	0	0.1	0	8.128	11.53
1963	7	24	21.1111	31.6667	37.7778		35.56		32.22	28.89	32.2	27.2222	32.7778	31.0473		13.3333	20	25		22.78		15	15.56	18.3	13.3333	21.6667	18.3304		0	0	0		0		0	0	0.1	0	0	0.1
1963	7	25	26.6667	38.3333	40		36.11		35.56	28.89	33.9	30	36.1111	33.9523		15.5556	21.1111	24.4444		20.56		22.22	15.56	15	15.5556	22.2222	19.1365		0	0	0		0		0	0	0	0	0	0
1963	7	26	30	38.8889	42.2222		38.89		38.89	33.33	36.1	33.8889	38.3333	36.727		16.6667	24.4444	27.7778		23.89		16.67	17.22	17.2	17.2222	22.2222	20.3681		0	0	0		0		0	0	0	0	0	0
1963	7	27	30	42.2222	43.3333		38.33		42.22	36.11	37.2	35.5556	38.3333	38.1449		16.6667	27.7778	30.5556		23.89		17.22	20	15.6	18.3333	25	21.6715		0	0	0		0		0	0	0	0	1.016	1.016
1963	7	28	30	41.6667	41.1111		38.89		42.22	37.78	38.3	35	37.7778	38.0828		17.2222	30.5556	30.5556		26.67		21.67	22.78	19.4	20	25.5556	23.8232		0	0	0		0		0	0	0	0	0	0
1963	7	29	30.5556	35.5556	36.1111		37.78		36.11	33.33	38.3	33.3333	36.6667	35.3047		13.8889	23.8889	26.6667		26.11		20.56	20.56	22.2	15.5556	25.5556	21.6651		0	0	0		0		----	0	0	0	----	0
1963	7	30	24.4444	41.1111	40.5556		36.67		38.89	33.33	37.8	31.6667	36.6667	35.6816		15.5556	25.5556	27.2222		22.78		23.33	19.44	22.2	12.7778	23.3333	21.3549		0	0	0		0.76		0	0	0	0.508	----	1.268
1963	7	31	23.3333	29.4444	35		36.11		31.67	32.78	37.2	26.6667	36.1111	32.0351		15	22.2222	26.6667		24.44		16.67	19.44	23.3	14.4444	24.4444	20.7364		0	0	0		0		0.254	0	0	0	0	0.254
1963	8	1	23.8889	38.3333	41.1111		36.11		36.11	33.33	36.7	28.8889	35	34.3858		13.8889	23.8889	24.4444		16.67		23.33	21.11	22.2	18.3333	23.3333	20.7999		0	0	0.508		27.18		0	0	0	0	2.032	29.72
1963	8	2	26.6667	36.1111	38.8889		31.67		33.89	28.33	36.1	26.1111	35	32.5298		15	22.2222	26.1111		21.11		18.89	15.56	21.7	12.7778	21.6667	19.4486		0	0	0		0.51		1.016	2.3	0	0	2.032	5.858
1963	8	3	30	33.8889	38.3333		33.33		32.78	30	35.6	31.1111	34.4444	33.2764		16.1111	21.1111	25.5556		22.22		15.56	16.67	19.4	15	22.2222	19.3167		0	0	0		0		0	0	0	0	0	0
1963	8	4	20.5556	40	43.3333		39.44		38.33	33.33	37.2	35	38.3333	36.1691		12.7778	21.6667	29.4444		24.44		15.56	18.33	16.7	16.6667	22.7778	19.8181		3.81	0	0		0		0	0	0	0	0	3.81
1963	8	5	27.2222	40.5556	43.3333		37.78		40	35.56	38.9	36.1111	37.7778	37.4711		13.3333	25	30		26.11		21.11	21.11	23.9	19.4444	26.1111	22.9021		0	0	0		0		0	0	0	0	0	0
1963	8	6	30	42.2222	42.7778		37.22		40	36.11	36.1	36.1111	35	37.2823		16.1111	25	30		26.67		22.78	21.67	22.2	20.5556	25.5556	23.3936		0	0	0		0		0	0	0.1	0	0	0.1
1963	8	7	30.5556	41.1111	43.3333		38.89		40	37.22	37.2	37.2222	37.2222	38.0838		19.4444	26.1111	30.5556		26.67		22.22	22.78	20.6	20.5556	25.5556	23.8325		0	0	0		0		0	0	0	0	0	0
1963	8	8	32.2222	41.1111	43.3333		38.89		41.67	38.33	37.2	36.1111	40	38.7631		15.5556	28.3333	30		26.11		22.22	23.33	18.3	20	25	23.2054		0	0	0		0		0	0	0	0	0	0
1963	8	9	27.7778	40	42.2222		40		41.67	35.56	36.1	35.5556	39.4444	37.5922		17.2222	28.3333	30		26.11		23.78	22.78	15.6	19.4444	27.2222	23.388		0	0	0		0		0	0	0	0	0	0
1963	8	10	27.7778	40.5556	42.2222		37.22		40.56	35	36.7	36.6667	38.3333	37.2262		17.7778	28.3333	30		26.11		21.67	22.78	17.2	20	25.5556	23.2696		0	0	0		0		0	0	0	0	0	0
1963	8	11	28.8889	38.8889	42.7778		38.33		40.56	36.67	36.1	35	38.8889	37.3449		17.7778	28.3333	30.5556		26.67		28.89	23.89	16.7	19.4444	25.5556	24.2019		0.508	0	0		0		0	0	0	0	0	0.508
1963	8	12	24.4444	37.2222	42.7778		37.78		36.67	35.56	36.7	35	38.8889	36.1159		15	27.2222	30		18.89		23.89	22.22	18.3	18.3333	25	22.0951		0	0	0		19.05		0	0	0	0	7.62	26.67
1963	8	13	22.2222	33.3333	39.4444		32.78		33.33	30.56	36.1	25	34.4444	31.9127		13.3333	19.4444	21.6667		19.44		18.33	16.67	23.9	13.8889	20	18.5193		0	0	3.048		0.01		1.778	0	0	0	0	4.836
1963	8	14	26.6667	32.2222	35.5556		35.56		32.78	28.33	34.4	26.6667	33.3333	31.7238		15.5556	21.1111	22.7778		21.67		15	17.22	20	12.7778	22.2222	18.7038		0	0	0		0		----	0	0	0	0	0
1963	8	15	28.8889	38.8889	42.2222		38.33		39.44	33.33	35.6	32.7778	34.4444	35.9914		17.2222	22.2222	28.8889		23.89		15	18.89	18.3	15.5556	23.8889	20.4286		0	0	0		0		0	0	0	0	0	0
1963	8	16	30.5556	40.5556	43.8889		38.33		41.67	34.44	37.2	35.5556	35.5556	37.5279		17.2222	23.3333	30.5556		25.56		15.56	18.89	15.6	15.5556	25	20.8085		0	0	0		0		0	0	0	0	0	0
1963	8	17	27.7778	39.4444	43.3333		38.33		41.67	36.11	37.2	36.1111	37.7778	37.5283		17.7778	24.4444	30.5556		25.56		16.67	21.67	18.3	17.2222	25.5556	21.9728		0	0	0		0		0	0	0	0	0	0
1963	8	18	29.4444	41.6667	43.8889		38.89		42.22	37.22	37.8	37.2222	37.2222	38.3972		16.6667	26.1111	31.1111		27.22		17.22	22.22	21.7	18.3333	25.5556	22.9042		0	0	0		0		0	0	0	0	0	0
1963	8	19	28.3333	41.6667	43.8889		38.89		42.22	37.22	37.8	37.2222	36.6667	38.212		16.6667	26.6667	31.1111		26.67		19.44	22.22	21.7	21.1111	25	23.3984		0	0	0		0		0	0	0	0	----	0
1963	8	20	29.4444	37.7778	42.7778		37.78		36.11	38.33	36.7	33.3333	37.2222	36.6084		14.4444	23.8889	30.5556		22.78		18.33	23.89	21.7	19.4444	24.4444	22.1642		0.254	0	0		0		0.762	0	0	0	16.51	17.526
1963	8	21	25.5556	29.4444	40		35.56		30	28.33	34.4	29.4444	37.2222	32.2174		12.7778	18.8889	24.4444		23.33		16.11	17.22	20	13.3333	21.1111	18.5795		0.762	0S	0		0		----	0	0	0	0	0.762
1963	8	22	22.7778	36.6667	40.5556		36.11		36.11	31.67	35	29.4444	32.7778	33.4569		12.7778	21.1111	28.3333		23.89		16.67	18.33	20	15.5556	21.6667	19.8149		7.112	0	0		0		0	0	0	0	0	7.112
1963	8	23	20.5556	37.2222	38.8889		35		35.56	32.22	33.9	31.6667	33.8889	33.2114		11.1111	18.8889	25.5556		20.56		18.89	11.67	21.1	13.8889	20.5556	18.0244		1.524	2.54	0		0		2.794	8	0	0	0	14.858
1963	8	24	22.2222	29.4444	32.2222		31.11		26.11	22.78	32.8	31.6667	33.3333	29.0765		10.5556	19.4444	22.7778		18.33		16.11	9.44	19.4	11.6667	21.1111	16.5373		0	0S	0		0		6.604	3.8	0	0	0	10.404
1963	8	25	25.5556	31.6667	35		35		29.44	23.89	32.8	28.8889	34.4444	30.7428		12.2222	20	24.4444		20		16.11	13.89	13.3	13.3333	20	17.0333		0	0	0		0		0	3	0	0	0	3
1963	8	26	26.6667	34.4444	36.6667		35		30	21.67	32.8	30.5556	35	31.4226		13.8889	20	25.5556		17.78		15	12.78	11.7	16.1111	21.6667	17.1647		0	0	0		0		0.762	0.8	0	0	0	1.562
1963	8	27	27.7778	35.5556	38.8889		35		35	27.78	33.3	30	35	33.1447		15	21.1111	27.2222		18.89		20	12.78	13.3	20.5556	21.1111	18.8856		0	0	0		0		0	1.5	0	0	0	1.5
1963	8	28	28.8889	33.3333	36.1111		33.33		32.78	25	33.3	28.3333	35.5556	31.848		16.6667	20.5556	24.4444		19.44		19.44	13.89	16.1	17.7778	22.2222	18.9485		0	0	0		0.01		0	0	0	0	0	0.01
1963	8	29	27.2222	36.1111	38.8889		35.56		35.56	28.89	33.3	31.1111	34.4444	33.4542		12.7778	21.1111	25.5556		21.11		13.89	15.56	14.4	13.8889	22.2222	17.8351		4.826	0	0		0		0	0	0	0	0	4.826
1963	8	30	22.2222	38.3333	40.5556		36.11		37.22	30.56	33.9	32.7778	35	34.0754		11.1111	22.2222	27.7778		22.78		14.44	17.22	16.7	16.1111	22.7778	19.0156		0	0	0		0		0	0	0	0	0	0
1963	8	31	26.1111	38.3333	40.5556		35.56		38.33	30	35	33.8889	32.7778	34.5063		14.4444	22.2222	28.8889		23.89		15	17.78	17.2	17.7778	23.3333	20.0596		0	0	0		0		0	0	0	0	0	0
1963	9	1	27.2222	38.3333	41.1111		37.22		39.44	32.78	34.4	33.3333	36.1111	35.5501		13.3333	23.3333	29.4444		23.89		17.22	19.44	12.8	18.3333	21.6667	19.9401		0	0	0		0		0	0	0	0	0	0
1963	9	2	21.6667	37.7778	42.2222		37.22		39.44	32.78	35	32.7778	36.6667	35.0612		12.2222	26.6667	28.8889		24.44		16.11	21.11	12.2	17.2222	22.7778	20.182		0.254	0	0		0		0	0	0	0	0	0.254
1963	9	3	18.8889	34.4444	38.3333		36.67		36.11	32.22	34.4	31.6667	37.2222	33.3284		9.44444	21.6667	23.3333		22.22		16.11	17.78	11.7	17.2222	22.2222	17.9665		0	0	0		0		0	0	0	0.762	----	0.762
1963	9	4	24.4444	36.1111	39.4444		35		35	31.67	33.9	25.5556	36.1111	33.0263		11.6667	22.2222	27.2222		22.78		15.56	17.78	11.1	13.8889	20.5556	18.0862		0	0	0		0		0	0	0	0	0	0
1963	9	5	26.1111	33.3333	38.8889		35		33.33	33.89	33.3	27.7778	36.1111	33.0825		12.2222	22.7778	22.7778		22.22		13.33	20	12.8	12.7778	22.2222	17.9031		0	0	0		0		0	0	0	0	0	0
1963	9	6	26.6667	36.6667	38.3333		35.56		35	32.22	34.4	28.8889	35	33.6373		14.4444	21.1111	26.6667		22.78		13.89	17.22	16.7	15.5556	23.8889	19.1396		0	0	0		0		0	0	0	0	0	0
1963	9	7	27.2222	38.3333	39.4444		35.56		37.78	31.67	34.4	32.2222	32.7778	34.3789		17.2222	22.2222	27.2222		22.78		14.44	17.78	17.2	15	22.7778	19.6272		0	0	0		0		0	0	0	0	0	0
1963	9	8	27.7778	38.3333	40		36.11		37.22	32.22	34.4	33.3333	33.8889	34.8093		13.8889	22.7778	28.3333		23.89		15	17.78	17.2	17.7778	23.3333	19.9979		0.254	0	0		0		0	0	0	0	0	0.254
1963	9	9	22.7778	37.7778	39.4444		35		36.11	31.67	34.4	32.7778	35.5556	33.9459		12.2222	18.3333	21.6667		21.11		16.11	18.33	12.8	15.5556	22.7778	17.6562		0	0	0.254		0.01		0	0	0	0	0	0.264
1963	9	10	25	36.1111	37.2222		35.56		36.11	28.89	34.4	29.4444	35	33.082		11.6667	21.6667	26.6667		20.56		19.44	17.22	16.1	20.5556	20.5556	19.3812		0	0	0		0.01		0	1.3	0	0	0	1.31
1963	9	11	24.4444	37.2222	38.3333		35		35	28.89	34.4	30	34.4444	33.0816		12.7778	22.2222	26.1111		20		16.11	16.11	21.7	18.3333	19.4444	19.201		0	0	0		0		0	0	0	0	0	0
1963	9	12	28.3333	36.1111	38.3333		33.33		35	26.67	33.3	31.6667	35	33.0827		12.7778	22.7778	24.4444		17.22		20.56	17.22	17.2	18.3333	20.5556	19.0099		4.318	0	0		1.02		0	0	0	0	0	5.338
1963	9	13	17.2222	32.7778	33.3333		29.44		31.11	23.89	31.1	26.1111	33.3333	28.702		11.6667	21.1111	22.7778		16.11		15	10.56	11.1	12.2222	20	15.6164		3.048	0	0		4.57		0	0	0	0	0	7.618
1963	9	14	18.3333	28.8889	30.5556		32.78		27.22	21.11	29.4	23.8889	32.7778	27.2172		11.1111	16.6667	18.3333		16.67		12.78	10.56	8.3	13.8889	19.4444	14.1949		1.524	0	0		0		1.524	0.5	0	0	0	3.548
1963	9	15	23.3333	29.4444	32.7778		32.22		28.33	25	29.4	22.2222	32.7778	28.3895		12.7778	17.2222	21.6667		17.22		12.22	11.11	6.7	8.33333	18.3333	13.9537		0	0	0		0		----	0	0	0	0	0
1963	9	16	25	30.5556	35.5556		33.33		30.56	25	29.4	25.5556	32.7778	29.7483		11.6667	17.2222	20.5556		17.78		10	11.67	5	10	15.5556	13.2722		0	0	0		0		0	0	0	0	0	0
1963	9	17	25	31.6667	35		33.89		28.89	26.67	28.9	26.6667	33.3333	30.0019		13.3333	16.6667	21.1111		14.44		17.22	10.56	2.2	8.88889	18.3333	13.6393		0	0	0		14.22		----	1	0	0	0	15.22
1963	9	18	27.7778	26.6667	31.6667		28.89		23.89	24.44	28.3	19.4444	30.5556	26.8479		12.2222	14.4444	19.4444		16.11		8.33	10.56	4.4	6.11111	15.5556	11.9086		0	0	0		0		----	0	0	0	0	0
1963	9	19	22.2222	31.6667	34.4444		31.67		31.11	25	29.4	23.8889	31.6667	29.0077		11.1111	16.1111	21.1111		16.67		8.33	11.67	6.1	7.77778	17.2222	12.9004		0	0	0		0		0	0	0	0	0	0
1963	9	20	24.4444	31.6667	33.3333		30.56		29.44	26.11	29.4	22.7778	32.2222	28.8838		11.6667	16.6667	21.6667		16.67		14.44	11.11	8.3	6.11111	16.1111	13.638		0	0	0		0		----	0	0	0	0	0
1963	9	21	27.7778	23.8889	28.3333		30.56		23.33	23.89	30.6	21.6667	31.6667	26.857		10	13.3333	16.6667		16.67		7.78	11.11	9.4	8.88889	17.2222	12.3412		2.286	0	0		0		----	0	0	0	0	2.286
1963	9	22	19.4444	29.4444	32.2222		31.11		28.33	23.89	31.1	22.7778	31.6667	27.7762		8.33333	14.4444	18.8889		17.22		8.33	11.11	10	7.22222	17.7778	12.5919		0	0	0		0		0	0	0	0	0	0
1963	9	23	20.5556	32.2222	35.5556		33.89		33.33	26.67	31.7	24.4444	32.7778	30.1273		9.44444	15.5556	20		17.78		8.33	13.33	8.9	8.88889	17.7778	13.3341		0	0	0		0		0	0	0	0	0	0
1963	9	24	12.2222	35	37.2222		37.78		35.56	27.78	32.8	26.1111	34.4444	30.9911		7.77778	16.1111	22.2222		17.78		8.33	12.22	7.2	9.44444	16.6667	13.0836		10.922	0	0		0		0	0	0	0	0	10.922
1963	9	25	21.6667	36.1111	37.7778		38.33		36.67	28.89	32.8	28.3333	35	32.8421		10	16.6667	23.3333		18.89		8.33	12.78	8.9	9.44444	18.8889	14.137		0	0	0		0		0	0	0	0	0	0
1963	9	26	20.5556	32.2222	34.4444		33.33		29.44	26.11	30	25	33.3333	29.3817		8.33333	15.5556	17.2222		18.33		12.78	12.22	12.2	9.44444	20	14.0095		0	0	1.27		0		0	0	0	0	0	1.27
1963	9	27	12.7778	25.5556	31.6667		30.56		25	27.22	27.8	15	30.5556	25.1262		5	15.5556	18.3333		15		13.33	12.78	8.3	9.44444	13.8889	12.4036		6.858	0	0		0.01		----	0	0	0	0	6.868
1963	9	28	7.77778	22.7778	24.4444		27.22		22.22	21.11	29.4	17.2222	27.2222	22.1549		1.66667	12.7778	14.4444		15		8.33	9.44	14.4	8.33333	13.8889	10.9201		11.43	0	0.762		0		0	0	0	0.508	----	12.7
1963	9	29	12.7778	27.2222	31.1111		30		27.78	26.11	28.9	20.5556	31.1111	26.1742		5.55556	13.8889	16.1111		15		7.78	10	6.1	6.11111	17.7778	10.9249		0	0	0		0		0	0	0	0	0	0
1963	9	30	11.6667	31.6667	33.8889		32.22		29.44	23.89	28.9	23.3333	30	27.2228		5.55556	13.3333	20		16.11		11.11	11.67	7.2	8.88889	17.7778	12.4051		0.508	0	0		0		0	0	0	0	0	0.508
1963	10	1	10	31.1111	30.5556		27.78		28.33	22.78	30	23.3333	31.1111	26.1112		3.33333	16.1111	16.6667		13.89		10.56	9.44	10.6	7.77778	17.2222	11.7335		0.254	0	0		0.01		0	0	0	0	0	0.264
1963	10	2	15.5556	27.7778	30.5556		28.89		27.78	20.56	28.9	22.2222	30.5556	25.8663		3.33333	16.1111	17.7778		13.89		11.11	8.89	5	7.77778	13.8889	10.8643		0	0	0		0		0	0	0	0	0	0
1963	10	3	18.3333	27.7778	32.7778		31.11		28.33	20	29.4	20	27.7778	26.1674		5	15.5556	18.3333		15.56		7.22	10.56	6.7	7.22222	15	11.239		0	0	0		0		0	0	0	0	0	0
1963	10	4	19.4444	28.3333	34.4444		32.22		27.78	23.89	29.4	23.3333	31.6667	27.8347		5	16.6667	21.1111		16.11		12.78	11.11	6.1	7.22222	14.4444	12.2827		0	0	0		0		0	0	0	0	0	0
1963	10	5	17.2222	28.3333	33.8889		30.56		27.22	22.78	29.4	22.7778	31.6667	27.0943		5.55556	15	18.8889		14.44		9.44	11.11	6.1	6.66667	15	11.3557		0	0	0		2.79		0	0	0	0	0	2.79
1963	10	6	17.2222	29.4444	33.8889		30		28.33	23.33	27.8	22.7778	30.5556	27.0388		3.88889	15.5556	19.4444		14.44		8.33	10	5.6	9.44444	13.3333	11.1152		3.556	0	0		0		0	0	0	0	0	3.556
1963	10	7	17.7778	29.4444	33.3333		31.11		29.44	23.33	27.8	23.8889	30	27.3472		3.88889	18.3333	20.5556		15.56		11.11	11.67	6.7	10.5556	13.3333	12.4119		0	0	0		0		0	0	0	0	0	0
1963	10	8	17.7778	25.5556	29.4444		30		26.11	21.67	28.3	22.2222	31.1111	25.799		3.88889	12.2222	17.7778		15		11.67	7.78	6.7	7.22222	12.2222	10.4981		0	0	0		0		0.508	2	0	0	0	2.508
1963	10	9	17.2222	20	27.2222		27.78		20.56	18.33	28.3	18.3333	30.5556	23.1448		3.33333	12.2222	13.3333		14.44		8.89	9.44	7.2	5.55556	13.3333	9.74975		0	0	0.508		0		0.508	0	0	0	0	1.016
1963	10	10	20	22.7778	25.5556		26.67		22.78	18.33	28.3	17.2222	30	23.5151		2.22222	12.7778	13.8889		13.89		9.44	7.78	8.3	3.88889	13.8889	9.56407		0	0	0		0		0	0	0	0	0	0
1963	10	11	20.5556	22.7778	27.2222		27.22		23.33	17.22	27.2	18.3333	28.8889	23.6386		3.88889	14.4444	15		13.89		8.33	7.22	6.7	5	15	9.94148		0	0	0		0		----	0	0	0	0	0
1963	10	12	20.5556	23.3333	27.7778		22.78		23.33	16.67	27.2	17.7778	28.3333	23.0842		4.44444	12.7778	15.5556		12.22		7.78	8.33	8.3	5.55556	12.7778	9.74901		0	0	0		0.01		0	0	0	0	0	0.01
1963	10	13	17.2222	22.2222	27.7778		26.67		25	17.78	25.6	26.1111	28.8889	24.1414		3.88889	13.8889	15.5556		10.56		11.67	6.11	4.4	6.66667	13.8889	9.62543		0	0	0		0.25		----	1.8	0	0	0	2.05
1963	10	14	21.1111	21.6667	26.6667		25		21.67	16.11	24.4	16.6667	26.6667	22.2175		4.44444	12.2222	13.8889		10		5.56	6.11	2.8	3.88889	8.88889	7.5337		0	0S	0		1.52		0	0	0	0	0	1.52
1963	10	15	18.8889	23.8889	28.8889		26.67		26.11	18.89	24.4	18.3333	26.6667	23.6374		5	11.6667	13.3333		10		3.89	5.56	0.6	3.33333	9.44444	6.98086		0	0	0		0		0	0	0	0	0	0
1963	10	16	20	27.2222	29.4444		29.44		27.22	18.33	25.6	18.3333	27.7778	24.8186		5	11.6667	13.3333		11.67		4.44	7.22	1.1	2.77778	8.88889	7.34407		1.27	0	0		0		0	0	0	0	0	1.27
1963	10	17	15.5556	27.7778	30.5556		30		27.22	18.89	26.7	20	27.7778	24.9419		4.44444	12.7778	13.3333		12.78		4.44	7.22	1.7	3.33333	9.44444	7.71926		0	0	0		0		0	0	0	0	0	0
1963	10	18	13.3333	28.3333	31.6667		30		27.78	20	26.7	20.5556	28.8889	25.2509		3.33333	12.7778	14.4444		13.33		4.44	7.22	2.2	3.88889	9.44444	7.89765		0	0	0		0		0	0	0	0	0	0
1963	10	19	15	28.8889	31.1111		30		28.33	21.67	26.7	21.1111	29.4444	25.8062		2.77778	12.2222	14.4444		13.89		5	7.78	3.3	3.33333	10	8.08309		0	0	0		0		0	0	0	0	0	0
1963	10	20	16.1111	28.8889	31.6667		29.44		27.22	18.89	27.2	19.4444	29.4444	25.3673		2.77778	12.7778	15.5556		13.89		8.89	8.33	3.9	3.88889	11.1111	9.01346		0	0	0		0		0	0	0	0	0	0
1963	10	21	15.5556	29.4444	30		29.44		26.67	18.89	26.7	19.4444	28.8889	25.0037		2.77778	13.3333	15		14.44		5.56	8.33	5	3.88889	11.1111	8.82679		0	0	0		0		0	0	0	0	0	0
1963	10	22	17.2222	27.7778	31.1111		29.44		27.22	17.78	27.2	20	28.8889	25.1822		3.33333	13.8889	14.4444		14.44		6.67	8.89	4.4	3.33333	11.6667	9.00741		0	0	0		0		0	0	0	0	0	0
1963	10	23	15.5556	27.7778	31.6667		30.56		28.89	20.56	27.2	21.6667	28.8889	25.8628		2.77778	12.2222	13.8889		14.44		4.44	8.89	5	2.77778	11.1111	8.3942		0.254	0	0		0		0	0	0	0	0	0.254
1963	10	24	17.2222	28.8889	32.2222		31.67		29.44	21.11	27.2	20	29.4444	26.3553		2.22222	12.7778	13.3333		14.44		3.89	7.78	5	2.77778	11.1111	8.14802		0	0	0		0		0	0	0	0	0	0
1963	10	25	14.4444	28.3333	32.2222		31.11		28.89	22.78	27.2	21.6667	30.5556	26.3558		2.22222	12.2222	13.3333		13.89		3.89	7.22	4.4	2.22222	11.1111	7.83457		0	0	0		0		0	0	0	0	0	0
1963	10	26	15	28.8889	31.1111		28.89		27.78	23.33	28.3	21.6667	30	26.1074		2.77778	12.2222	15.5556		14.44		4.44	7.78	3.9	2.22222	11.6667	8.33383		0	0	0		0		0	0	0	0	0	0
1963	10	27	17.2222	28.8889	30.5556		28.33		28.33	22.78	28.3	21.6667	30	26.2304		3.33333	13.3333	17.2222		14.44		9.44	9.44	4.4	1.66667	11.1111	9.3763		0	0	0		0		0	0	0	0	0	0
1963	10	28	15.5556	25.5556	28.8889		28.89		26.67	22.78	28.3	21.6667	30	25.3674		3.33333	13.3333	16.6667		15		8.33	8.33	5	1.66667	11.6667	9.25852		0	0	0		0		0	0	0	0	0	0
1963	10	29	14.4444	25.5556	28.3333		27.22		23.89	20	27.8	18.8889	30	24.0147		3.88889	13.8889	17.2222		14.44		11.67	8.33	5.6	4.44444	11.6667	10.1279		0.254	1.524	0		0.01		----	0	0	0	0	1.788
1963	10	30	13.8889	21.6667	26.1111		24.44		21.67	17.78	27.2	18.3333	28.8889	22.2199		3.33333	12.7778	14.4444		11.67		10.56	7.22	8.9	4.44444	15.5556	9.8784		0	3.81	0		0.01		0	0.5	0	0	0	4.32
1963	10	31	13.3333	20	25.5556		23.33		20.56	17.22	26.1	15.5556	26.1111	20.8628		2.77778	12.2222	12.7778		11.67		6.67	6.67	5.6	2.77778	12.2222	8.1542		0	0	0		0.25		0	0.5	0	0	0	0.75
1963	11	1	14.4444	22.7778	24.4444		17.78		20.56	15	25	17.7778	26.6667	20.4946		1.66667	12.2222	13.8889		9.44		8.33	6.11	7.2	2.77778	11.6667	8.14469		0	0	0		7.87		0	0	0	0	0	7.87
1963	11	2	12.2222	18.3333	20		19.44		16.67	13.89	23.9	14.4444	24.4444	18.1494		1.11111	10.5556	12.2222		9.44		6.67	2.22	5.6	4.44444	10	6.91815		0	0	0		0		0	3	0	0	0	3
1963	11	3	12.2222	20	23.8889		23.33		21.11	15	24.4	16.1111	26.1111	20.2415		1.11111	9.44444	10.5556		8.89		2.78	2.22	3.9	3.33333	14.4444	6.29765		0	0	0		0		0	0	0	0	0	0
1963	11	4	15	22.7778	25		24.44		22.78	15.56	24.4	15.5556	26.6667	21.3533		0.555556	8.88889	10		8.89		2.78	2.78	2.8	0.555556	14.4444	5.74383		0	0	0		0		0	0	0	0	0	0
1963	11	5	15.5556	22.2222	26.1111		21.11		22.22	15	24.4	16.6667	27.7778	21.2293		0.555556	9.44444	11.1111		10		3.33	3.33	3.9	1.11111	10	5.86469		0	0	0		0		0	0	0	0	0	0
1963	11	6	15.5556	21.1111	23.8889		22.22		21.11	16.11	23.9	15.5556	25	20.4946		0.555556	10.5556	12.7778		8.89		5.56	2.78	6.1	3.88889	10	6.78975		0	0	0		7.87		0	0	0	0	0	7.87
1963	11	7	16.1111	17.2222	17.2222		16.67		15	8.89	23.3	12.7778	26.1111	17.0338		0.555556	8.33333	8.33333		6.11		3.33	1.67	3.3	2.22222	11.1111	4.99617		0	0S	0.762		3.81		0.508	8.3	0	2.54	0	15.92
1963	11	8	10	18.8889	21.6667		17.78		18.33	12.78	19.4	12.2222	22.7778	17.094		0.555556	6.66667	6.66667		6.11		0	-0.56	2.8	1.11111	7.22222	3.39691		0	0	0		0		0	0	0	0	0	0
1963	11	9	13.3333	19.4444	22.2222		20.56		18.33	12.78	21.1	12.7778	20.5556	17.9004		0	7.22222	10		6.67		5.56	0	8.9	2.77778	13.3333	6.05148		0	0	0		0		0	0	0.1	0	0	0.1
1963	11	10	12.2222	18.3333	22.2222		17.78		17.22	11.67	19.4	11.1111	20.5556	16.7238		-0.555556	9.44444	11.1111		8.33		5.56	2.22	5	2.77778	13.3333	6.3579		0	0	0		0		0	0	0	0	0	0
1963	11	11	12.7778	18.8889	21.1111		16.11		18.33	11.67	20.6	12.7778	21.1111	17.0419		-0.555556	9.44444	10		6.11		6.11	3.33	3.9	1.66667	6.66667	5.1858		0	0	0		0.01		0	0	0	0	0	0.01
1963	11	12	12.2222	18.8889	23.8889		20.56		19.44	15	21.1	13.3333	22.2222	18.5173		0.555556	7.77778	8.88889		6.11		1.11	0.56	1.1	-1.66667	6.66667	3.4558		0	0	0		0		0	0	0	0	0	0
1963	11	13	15.5556	18.8889	22.7778		21.67		20.56	12.78	21.1	12.7778	22.7778	18.7653		2.77778	7.77778	10		6.67		1.67	1.11	7.2	-1.11111	10	5.1216		0	0	0		0		0	0	0	0	0	0
1963	11	14	10.5556	17.2222	18.8889		13.89		16.67	11.11	17.2	8.88889	18.3333	14.751		2.77778	8.88889	11.6667		6.11		6.11	2.22	2.2	1.66667	8.88889	5.61432		0	0	0		7.11		----	2	3.3	0	7.112	19.522
1963	11	15	8.88889	13.3333	16.6667		11.11		12.22	8.33	15	3.33333	17.2222	11.7894		0.555556	6.66667	7.22222		5.56		7.22	2.22	-1.1	0.555556	7.77778	4.07531		1.016	0	2.794		4.06		----	0.5	0	2.54	0	10.91
1963	11	16	8.33333	13.3333	17.7778		17.78		15	13.33	13.9	10.5556	17.7778	14.1986		0.555556	7.22222	7.77778		5		3.33	-1.67	-2.2	1.66667	4.44444	2.90296		0.254	0	0		0		1.27	0	0	0	0	1.524
1963	11	17	12.7778	16.6667	20.5556		16.67		16.11	10.56	16.7	8.88889	18.3333	15.2514		2.77778	5	9.44444		5		-1.67	-1.67	1.7	-2.22222	5	2.59556		0	0	0		0		0	0	0	0	0	0
1963	11	18	12.7778	16.1111	18.8889		18.89		16.11	11.67	18.3	10	18.8889	15.7374		3.88889	4.44444	7.22222		4.44		-2.22	-2.78	1.7	-3.88889	3.88889	1.85506		0	0	0		0		0	0	0	0	0	0
1963	11	19	7.22222	16.6667	18.8889		17.22		16.67	10.56	17.2	8.33333	18.3333	14.566		0	4.44444	8.33333		5		0	-1.11	1.1	-3.33333	5	2.15938		0	0	0		0		0	0	0	0	0	0
1963	11	20	10	15	21.1111		19.44		15	10	15.6	7.77778	18.3333	14.6958		0	3.88889	6.66667		5		-2.78	-1.67	0	-2.77778	7.22222	1.72778		0.254	0	0		0		0	0	0.1	0	8.128	8.482
1963	11	21	2.22222	16.6667	17.7778		19.44		16.11	10.56	11.7	9.44444	15.5556	13.2752		-1.66667	3.88889	7.22222		4.44		-0.56	-1.67	-3.9	-2.22222	3.88889	1.04679		8.89	0	0		0		0	0	0	0	0	8.89
1963	11	22	3.88889	15.5556	18.8889		18.33		16.67	11.11	16.7	8.88889	17.2222	14.1394		-2.77778	5	5.55556		4.44		-2.78	-2.22	0.6	-1.66667	3.33333	1.05383		2.794	0	0		0		0	0	0	0	0	2.794
1963	11	23	4.44444	17.2222	20.5556		16.67		16.67	12.22	16.7	12.2222	18.3333	15.0042		-3.88889	4.44444	5		4.44		-2.78	-1.67	-1.1	-3.33333	2.22222	0.370494		1.27	0	0		0		0	0	0	0	0	1.27
1963	11	24	4.44444	16.6667	20		16.67		17.22	11.11	17.8	10.5556	20	14.9407		-3.88889	5	4.44444		5		-2.78	-2.22	-1.7	-4.44444	3.88889	0.366667		0	0	0		0		0	0	0	0	0	0
1963	11	25	2.77778	15.5556	18.3333		16.67		16.67	10.56	17.8	10	20	14.263		-4.44444	5	5		5		-0.56	-1.11	3.3	-5	6.66667	1.53914		0	0	0		0		0	0	0	0	0	0
1963	11	26	4.44444	17.7778	19.4444		18.89		19.44	14.44	21.7	9.44444	21.1111	16.2991		-7.77778	8.33333	9.44444		7.78		4.44	3.33	3.9	-2.22222	6.66667	3.76605		0	0	0		0		0	0	0.1	0	0	0.1
1963	11	27	5	15.5556	17.7778		15.56		15.56	9.44	20	7.77778	20	14.0746		-7.77778	7.77778	7.77778		6.67		6.67	3.89	7.8	-0.555556	8.33333	4.50951		0	1.524	1.016		2.79		1.016	0	0.1	0	0	6.446
1963	11	28	7.77778	13.3333	15		12.22		12.78	9.44	15	7.22222	12.2222	11.6662		-6.11111	5	7.22222		5		6.11	2.22	4.4	0	7.22222	3.45148		0	0	0		0		0	0	0.1	1.016	5.588	6.704
1963	11	29	7.77778	14.4444	16.6667		15		13.89	10.56	12.2	8.33333	16.1111	12.7759		-6.11111	7.22222	6.11111		3.89		---	0.56	-2.8	1.66667	3.88889	1.80347		0	0	0		0		----	0	3.81	0	0	3.81
1963	11	30	5.55556	12.7778	16.6667		17.22		13.89	10	12.2	7.22222	15.5556	12.3431		-4.44444	5	4.44444		3.89		-2.22	0.56	-5	0	1.66667	0.432963		0	0	0		0		0	0	0.1	0	0	0.1
1963	12	1	9.44444	13.3333	15		12.78		14.44	7.22	12.2	7.22222	15	11.8489		-4.44444	6.66667	4.44444		2.22		0.56	-2.22	-5	-1.11111	1.66667	0.309136		0	0	0		0		0	0	0	0	0	0
1963	12	2	9.44444	14.4444	16.1111		14.44		15	10.56	16.1	8.33333	16.1111	13.3938		-5	4.44444	2.77778		1.67		-3.33	-2.22	-2.8	-4.44444	0	-0.989136		0	0	0		0		0	0	0	0	0	0
1963	12	3	6.11111	14.4444	17.2222		14.44		13.89	5	16.1	8.33333	17.2222	12.5293		-5	3.33333	2.22222		2.22		-3.89	-2.78	-3.9	-5	0.555556	-1.35988		0	0	0		0		0	0	0	0	0	0
1963	12	4	8.33333	14.4444	16.1111		15		13.89	8.33	16.1	6.66667	17.2222	12.8998		-6.66667	3.33333	2.22222		4.44		-3.89	-2.78	-2.8	-6.66667	-0.555556	-1.48481		0	0	0		0		0	0	0	0	0	0
1963	12	5	6.66667	15.5556	16.6667		16.11		13.89	7.78	17.2	7.77778	19.4444	13.4546		-6.66667	3.33333	1.66667		4.44		-4.44	-2.78	-2.2	-7.22222	2.77778	-1.23235		0	0	0		0		0	0	0	0	0	0
1963	12	6	5	15	16.1111		17.22		13.89	8.33	19.4	6.11111	21.6667	13.6365		-4.44444	-1.66667	2.22222		4.44		-4.44	-2.78	1.1	-7.22222	5	-0.865679		0	0	0		0		0	0	0	0	0	0
1963	12	7	7.22222	14.4444	15		14.44		14.44	8.89	20	6.66667	22.7778	13.7646		-5	-1.11111	2.22222		4.44		-1.11	-2.22	2.2	-5	7.22222	0.182593		0	0	0		0		0	0	0	0	0	0
1963	12	8	7.22222	14.4444	17.7778		16.11		15	10	15	8.88889	17.2222	13.5184		-6.11111	2.77778	3.88889		8.33		0.56	0.56	-2.2	-2.22222	2.77778	0.929012		0	0	0		0		0	0	0	0	0	0
1963	12	9	7.77778	15.5556	20		15.56		16.11	10	16.1	8.88889	18.3333	14.2584		-5.55556	1.66667	3.33333		8.33		-0.56	-1.67	0	-4.44444	7.22222	0.924691		0	0	0		0		0	0	0	0	0	0
1963	12	10	6.11111	13.3333	16.6667		15.56		14.44	7.78	21.7	6.66667	22.2222	13.8311		-4.44444	0.555556	2.22222		6.11		-2.78	-2.22	1.7	-5.55556	7.22222	0.312222		0	0	0		0		0	0	0	0	0	0
1963	12	11	6.11111	12.7778	16.1111		16.67		13.89	7.22	18.9	6.66667	23.3333	13.52		-2.77778	0.555556	2.77778		6.11		-2.78	-2.78	3.3	-5	6.11111	0.612963		0	0	0		0		0	0	0	0	0	0
1963	12	12	8.33333	11.6667	14.4444		16.11		11.11	5.56	----	5	17.2222	11.1808		-1.66667	0.555556	4.44444		5		-1.11	-1.11	----	-3.33333	5	0.9725		0	0	0		4.32		0	0.5	0.5	0.508	0	5.828
1963	12	13	5	5	6.66667		6.11		5.56	0.56	----	0.555556	7.77778	4.65375		-4.44444	-1.11111	0.555556		3.89		2.78	-1.11	----	-2.77778	2.77778	0.07		0	4.318	29.21		12.7		10.922	8	2.5	12.192	7.874	87.716
1963	12	14	7.22222	5	5.55556		6.11		6.11	2.22	12.8	1.11111	11.6667	6.42173		-4.44444	-1.11111	1.66667		2.22		0	-5	-7.2	-3.88889	-0.555556	-2.03481		0	0	0		6.86		0.762	5.8	0	0	0	13.422
1963	12	15	3.33333	6.11111	12.7778		12.22		8.89	1.67	11.7	3.88889	14.4444	8.33728		-4.44444	0	3.33333		2.22		3.33	-5.56	-6.1	-4.44444	-0.555556	-1.3579		5.08	0	0		0		0	0	0	0	0	5.08
1963	12	16	1.11111	7.77778	12.2222		10.56		7.78	3.89	11.7	1.11111	15	7.9058		-7.77778	0	3.88889		1.67		0	-4.44	-7.8	-6.66667	-1.11111	-2.47074		1.016	0	0		0		0	0	0	0	0	1.016
1963	12	17	2.77778	10.5556	12.7778		10		10	2.78	13.3	2.22222	15	8.8237		-7.22222	-1.66667	1.66667		2.22		1.67	-7.78	-7.8	-6.11111	-1.66667	-2.96556		0	0	0		0		0	0	0	0	0	0
1963	12	18	1.66667	10.5556	12.2222		10.56		8.33	0.56	13.3	1.66667	15	8.20679		-5	0	0		1.67		1.67	-8.33	-7.2	-10	-1.11111	-3.14457		3.302	0	0		0		0	0	0	0	0	3.302
1963	12	19	0	10	12.2222		13.33		7.78	0	16.7	2.22222	15	8.58383		-6.66667	0	-1.11111		2.22		-2.78	-8.33	-1.1	-11.6667	-1.66667	-3.45568		6.35	0	0		0		0	0	0	0	0	6.35
1963	12	20	4.44444	7.77778	10.5556		11.11		7.78	-0.56	14.4	1.11111	16.1111	8.08111		-6.11111	0.555556	-1.11111		2.22		-2.78	-7.78	-6.7	-11.6667	-1.66667	-3.89333		0	0	0		0		0	0	0	0	0	0
1963	12	21	3.88889	10.5556	11.1111		15.56		9.44	0.56	12.2	3.88889	15	9.13383		-5.55556	0	-1.11111		2.22		-3.33	-7.78	-8.3	-11.1111	-1.11111	-4.00877		0	0	0		0		0	0	0	0	0	0
1963	12	22	5.55556	10	11.1111		13.89		10.56	2.78	12.2	-0.555556	13.8889	8.82556		-7.22222	0	1.66667		1.67		-2.22	-6.11	-7.8	-9.44444	2.22222	-3.02642		0	0	0		0		0	0	0	0.508	0	0.508
1963	12	23	2.77778	8.88889	11.6667		14.44		9.44	1.67	12.8	-1.11111	16.1111	8.52037		-9.44444	-0.555556	-1.11111		0.56		-5.56	-7.22	-9.4	-10	0.555556	-4.68617		0	0	0		0		0	0	0	2.54	0	2.54
1963	12	24	2.77778	10	13.3333		12.78		9.44	0.56	11.1	-1.11111	15.5556	8.27062		-9.44444	-0.555556	-0.555556		0.56		-3.89	-8.33	-8.9	-6.66667	-1.11111	-4.32148		0	0	0		0		0	0	0	0.254	0	0.254
1963	12	25	4.44444	11.1111	13.8889		10.56		8.89	0	12.8	2.22222	15.5556	8.83025		-6.66667	-0.555556	-1.66667		1.67		-3.33	-8.89	-6.1	-11.1111	-2.77778	-4.38086		0	0	0		0		0	0	0	0	0	0
1963	12	26	1.11111	10	13.3333		13.33		9.44	0	15.6	3.88889	16.1111	9.2016		-5.55556	0	-1.11111		1.67		-3.89	-8.33	-3.3	-11.6667	-2.22222	-3.82284		0	0	0		0		0	0	0	0	0	0
1963	12	27	2.77778	10.5556	13.8889		11.11		12.22	2.78	15	0.555556	16.1111	9.44432		-2.22222	-1.66667	-1.11111		3.89		-3.33	-6.67	-3.9	-12.2222	2.77778	-2.71716		0	0	0		0		0	0	0	0	0	0
1963	12	28	1.11111	11.1111	12.2222		11.67		10.56	3.89	15	2.77778	15.5556	9.32198		-2.22222	2.22222	0		3.33		-3.33	-4.44	2.2	-10	1.11111	-1.23654		4.572	0	0		0		0	0	0.3	0	0	4.872
1963	12	29	4.44444	10.5556	12.2222		8.33		9.44	3.33	7.8	0.555556	9.44444	7.34691		-6.66667	1.11111	0.555556		1.67		0	-3.89	1.1	-6.66667	-3.33333	-1.79111		0.508	0	0		4.83		0	0	6.1	0.254	1.27	12.962
1963	12	30	3.33333	9.44444	10		7.22		9.44	2.78	5.6	-1.11111	11.6667	6.48593		-11.6667	1.11111	1.66667		0		-0.56	-4.44	-5	-5	-3.33333	-3.02469		0	0	0		4.32		0	0	0	5.334	0	9.654
1963	12	31	-2.22222	9.44444	12.2222		8.33		11.67	3.33	7.2	2.22222	12.2222	7.15765		-13.8889	0.555556	0.555556		0		2.22	-7.22	-6.7	-8.88889	-3.33333	-4.07778		0	0	0		0		0	0	0	0	0	0
1964	1	1	-1.66667	11.6667	15		8.33		10	2.22	10.56	2.22222	16.1111	8.27148		-13.8889	0	-0.555556		0		1.11	-8.33	-4.44	-12.7778	-3.33333	-4.69062		0	0	0		0		0	0	0	0	0	0
1964	1	2	-1.66667	10	13.3333		10.56		9.44	0.56	11.67	0	15.5556	7.71691		-13.8889	1.66667	-0.555556		0		-1.11	-8.33	0	-12.7778	2.77778	-3.57975		0	0	0		0		0	0	0.1	0	0	0.1
1964	1	3	-0.555556	10.5556	12.7778		8.89		9.44	1.11	14.44	-0.555556	15	7.90025		-10	3.33333	1.66667		2.78		0	-5	-1.67	-9.44444	2.22222	-1.79025		0	0	0		4.06		0	1.8	0	0.254	0	6.114
1964	1	4	2.22222	10.5556	10		10		8.89	3.33	10.56	2.22222	13.3333	7.90148		-10.5556	3.88889	1.66667		0.56		-1.11	-3.89	1.67	-6.11111	0.555556	-1.48062		0	0	0		0		0	0	0	2.032	0	2.032
1964	1	5	2.22222	11.1111	12.7778		8.33		11.11	3.89	10	2.77778	11.1111	8.14778		-10	5.55556	1.66667		0.56		0	-2.78	2.78	-6.66667	4.44444	-0.493333		0	0	0		4.57		0	0	11.18	0	39.116	54.866
1964	1	6	2.22222	8.88889	12.7778		5		10	3.33	12.22	3.33333	5	6.97469		-12.2222	4.44444	3.33333		1.67		2.78	-1.11	3.89	-6.11111	2.77778	-0.0608642		0	0	0.508		7.11		1.778	0	29.46	1.27	3.302	43.428
1964	1	7	1.66667	7.22222	11.6667		3.33		6.11	1.67	12.22	1.66667	3.33333	5.43173		-11.6667	3.88889	1.66667		1.67		3.89	0	3.89	-1.11111	3.33333	0.617901		0	0	1.778		17.27		1.524	0	29.97	4.826	0	55.368
1964	1	8	1.66667	7.77778	12.2222		5.56		7.78	4.44	5	2.77778	8.33333	6.17309		-10	3.88889	1.66667		2.22		3.33	0	0	-1.11111	1.66667	0.184568		0	0	2.54		5.59		0.762	0	0.76	2.54	0	12.192
1964	1	9	2.77778	6.66667	12.7778		11.67		6.67	6.67	6.11	4.44444	10	7.53185		-6.11111	3.88889	1.66667		0.56		0.56	-4.44	0.56	-1.66667	0	-0.55358		0	0.508	2.032		0		***	0	0	0	0	2.54
1964	1	10	5	11.6667	13.8889		11.11		10	2.22	5	3.33333	10.5556	8.08605		-7.77778	1.11111	2.77778		0		0.56	-5	-0.56	-3.88889	-2.22222	-1.66667		0	0	0		0		0	0	0	0	0	0
1964	1	11	2.22222	7.77778	12.7778		8.33		6.67	2.22	1.11	2.77778	6.11111	5.55519		-7.22222	0	1.11111		-1.67		-1.67	-4.44	-2.22	-3.88889	-2.77778	-2.53086		0	0	0		0		0	0	0	3.81	0	3.81
1964	1	12	4.44444	8.33333	14.4444		6.67		7.78	2.22	1.67	3.33333	6.11111	6.11185		-7.22222	1.11111	0		-1.67		-2.78	-6.67	-5.56	-10.5556	-3.33333	-4.07556		0	0	0		0		0	0	0	0	0	0
1964	1	13	3.33333	9.44444	16.6667		7.78		8.33	1.11	2.78	1.66667	6.66667	6.41975		-10.5556	0.555556	2.22222		-1.67		-2.78	-6.11	-6.67	-10.5556	-5	-4.50704		0	0	0		0		0	0	0	0	0	0
1964	1	14	2.22222	8.88889	17.2222		7.78		7.22	1.67	1.67	-1.11111	7.77778	5.92667		-10.5556	0	-0.555556		-2.78		-2.22	-6.67	-6.67	-9.44444	-1.66667	-4.50691		0	0	0		2.79		0	0	0	0	0	2.79
1964	1	15	1.11111	3.88889	17.7778		1.67		5	-0.56	0	-4.44444	3.88889	3.14802		-10	-1.11111	0		-4.44		-2.22	-7.22	-9.44	-10.5556	-6.66667	-5.73926		0	0	0		2.54		0	0	0	0	0	2.54
1964	1	16	1.11111	7.22222	14.4444		6.67		6.67	1.11	6.11	0	7.77778	5.67951		-10	-1.11111	-1.11111		-4.44		-2.78	-9.44	-5	-13.3333	-4.44444	-5.74		0	0	0		0		0	0	0	0	0	0
1964	1	17	2.22222	7.22222	12.2222		3.89		6.67	-0.56	2.78	-0.555556	5	4.32123		-10.5556	-1.11111	-1.11111		-3.89		-1.11	-9.44	-2.22	-12.2222	-2.77778	-4.93753		0	0	0		0		0	0	0.51	0	0	0.51
1964	1	18	3.33333	7.77778	12.7778		6.67		6.67	0	8.33	-1.66667	10.5556	6.04975		-11.1111	-0.555556	0.555556		-2.22		-1.67	-6.67	-6.11	-12.2222	-1.66667	-4.63		0	0	0		0		0	0	0	0	0	0
1964	1	19	2.77778	8.88889	13.8889		6.11		8.33	2.22	9.44	0	11.6667	7.0358		-11.1111	-1.11111	-1.66667		-2.78		-5.56	-8.33	-3.89	-11.6667	-3.33333	-5.49432		0	0	0		0		0	0	0	0	0	0
1964	1	20	3.33333	7.22222	6.66667		7.22		7.78	2.22	9.44	-2.22222	10	5.74		-11.1111	-1.11111	-1.11111		-2.78		-5	-8.33	2.22	-11.1111	0.555556	-4.19765		0	0	0		0		0	0	1.78	0	0	1.78
1964	1	21	4.44444	5.55556	12.7778		2.78		4.44	-1.67	8.89	-3.88889	2.22222	3.95012		-10.5556	-1.11111	1.11111		-0.56		-1.11	-3.89	-13.33	-7.22222	-3.33333	-4.44457		0	0	0		17.02		0	0	12.19	0.762	8.89	38.862
1964	1	22	4.44444	2.22222	7.77778		2.78		3.89	1.11	5	-3.88889	0	2.59284		-9.44444	-0.555556	0.555556		-1.67		-0.56	-3.89	-12.22	-7.22222	-6.66667	-4.63037		0	0.254	8.89		7.62		3.302	0	0	4.064	0	24.13
1964	1	23	4.44444	2.77778	13.3333		7.22		4.44	2.78	-4.44	-2.22222	0.555556	3.20988		-8.33333	0	0.555556		-3.33		-3.89	-6.67	-14.44	-11.6667	-8.33333	-6.2342		0	0S	0		0.01		***	0	0	0	0	0.01
1964	1	24	5.55556	5	11.6667		4.44		5	1.11	-1.11	-3.33333	2.22222	3.39457		-8.33333	-1.11111	-0.555556		-4.44		-5	-8.33	-12.78	-11.6667	-7.77778	-6.66605		0	0	0		0		0	0	0	0	0	0
1964	1	25	5.55556	4.44444	13.3333		4.44		5	2.22	-0.56	-3.33333	5	4.01111		-8.88889	-1.11111	-3.33333		-5		-6.67	-9.44	-11.67	-12.2222	-5	-7.03728		0	0	0		0		0	0	0	0	0	0
1964	1	26	5.55556	6.11111	13.8889		4.44		5.56	0.56	1.67	0	4.44444	4.69222		-8.33333	-1.11111	-3.33333		-5		-7.78	-9.44	-8.33	-15.5556	-7.22222	-7.34506		0	0	0		0		0	0	0	0	0	0
1964	1	27	6.11111	6.66667	13.8889		5		6.67	0.56	5.56	-2.77778	8.88889	5.61864		-8.33333	-2.22222	-3.33333		-5		-7.78	-9.44	-3.89	-16.1111	-2.77778	-6.54309		0	0	0		0		0	0	0	0	0	0
1964	1	28	6.11111	7.22222	15		5.56		7.22	1.11	7.22	-1.66667	10	6.41963		-8.33333	-2.22222	-3.33333		-5		-8.33	-9.44	-3.89	-16.1111	-5	-6.85111		0	0	0		0		0	0	0	0	0	0
1964	1	29	6.11111	6.11111	17.7778		5		6.11	1.67	6.67	-2.22222	9.44444	6.29691		-8.33333	-1.66667	-3.33333		-3.89		-8.33	-10	-3.89	-17.2222	-5	-6.85173		0	0	0		0		0	0	0	0	0	0
1964	1	30	6.66667	7.22222	11.6667		5		7.22	1.67	7.22	-3.33333	10	5.9258		-7.77778	-1.66667	-2.77778		-3.89		-8.33	-9.44	-2.22	-17.2222	-5	-6.48049		0	0	0		0		0	0	0	0	0	0
1964	1	31	7.77778	7.22222	15.5556		5.56		7.22	2.22	9.44	-2.77778	11.1111	7.03654		-7.77778	-2.77778	-3.33333		-3.89		-7.78	-10	-3.89	-17.7778	-1.11111	-6.48198		0	0	0		0		0	0	0	0	0	0
1964	2	1	7.77778	7.77778	17.7778		6.67		7.22	0.56	9.44	-5	8.33333	6.72852		-7.77778	-2.22222	-2.77778		-3.89		-8.89	-10	-7.22	-16.1111	-1.66667	-6.7284		0	0	0		0		0	0	0	0	0	0
1964	2	2	7.22222	6.66667	17.2222		6.11		6.67	1.67	6.11	-3.88889	10	6.42025		-6.66667	-1.11111	0.555556		-3.33		-7.78	-8.89	-6.67	-15.5556	-2.22222	-5.74111		0	0	0		0		0	0	0	0	0	0
1964	2	3	7.22222	8.88889	15		7.78		8.33	3.33	7.22	0	8.33333	7.34494		-5.55556	-1.11111	-1.66667		-1.11		-6.11	-8.89	-1.67	-16.1111	-1.66667	-4.87679		0	0	0		0		0	0	0	0	0	0
1964	2	4	8.33333	6.11111	11.1111		7.78		8.33	2.78	13.33	-2.22222	13.8889	7.7158		-6.66667	-1.11111	-1.66667		-1.67		-6.67	-8.33	-1.67	-15.5556	-1.11111	-4.93901		0	0	0		0		0	0	0	0	0	0
1964	2	5	7.22222	7.22222	11.1111		9.44		8.89	3.89	16.11	-1.66667	14.4444	8.51815		-0.555556	-0.555556	2.77778		-1.11		-4.44	-6.67	0	-14.4444	-1.11111	-2.90099		0	0	0		0		0	0	0	0	0	0
1964	2	6	4.44444	6.11111	13.8889		11.67		6.11	1.67	18.33	-1.11111	13.8889	8.33358		0	-1.11111	1.66667		1.11		-3.89	-4.44	-1.11	-10.5556	0	-2.03667		1.27	0	0		0		0	0	0	0	0	1.27
1964	2	7	7.22222	9.44444	15		12.78		10.56	6.11	17.78	1.66667	16.6667	10.8033		-2.22222	-0.555556	1.11111		-1.67		-5	-4.44	2.78	-11.1111	0.555556	-2.28358		0	0	0		0		0	0	0	0	0	0
1964	2	8	8.88889	10	13.8889		15.56		12.78	7.22	13.33	3.88889	13.8889	11.0495		-1.66667	1.11111	1.66667		1.11		-5	-3.33	5.56	-11.1111	5	-0.74		0	0	0		0.51		0	0	5.08	0	0.762	6.352
1964	2	9	7.22222	12.7778	12.7778		10		11.67	6.11	11.67	5	14.4444	10.1858		-1.11111	0.555556	2.22222		1.11		-1.11	-2.78	-1.67	-6.11111	0.555556	-0.926543		0	0	0		1.52		0	0	0	0	0	1.52
1964	2	10	6.66667	14.4444	14.4444		13.89		13.89	8.89	12.22	5	15	11.6051		-3.88889	3.88889	2.77778		-5.56		-0.56	-3.89	-0.56	-7.77778	0.555556	-1.66827		1.016	0	0		0		0	0	0	0	0	1.016
1964	2	11	6.11111	15	11.6667		12.78		14.44	5.56	15.56	5.55556	17.2222	11.544		-3.33333	2.77778	2.22222		0.56		-3.33	-3.33	3.89	-9.44444	2.22222	-0.86284		0	0	0		0		0	0	0	0	0	0
1964	2	12	9.44444	12.2222	12.7778		11.11		12.22	6.11	12.78	2.77778	15	10.4936		-2.77778	3.33333	3.33333		1.67		-1.67	-3.33	3.89	-8.33333	3.33333	-0.0612346		0	0	0		0		0	0	0	0	0	0
1964	2	13	5	12.2222	10.5556		9.44		12.78	6.67	15.56	2.77778	17.2222	10.2475		-1.11111	5	4.44444		2.78		2.78	-1.11	6.67	-5	4.44444	2.09975		0	0	0		0.01		0	0	0	0	----	0.01
1964	2	14	5.55556	11.6667	11.6667		8.33		11.67	5.56	13.33	3.33333	17.2222	9.81494		-0.555556	0.555556	5.55556		1.67		3.33	-0.56	5.56	-3.33333	7.77778	2.22222		0	0.508	0		8.38		1.016	0.8	1.52	1.778	0.254	14.256
1964	2	15	10.5556	10.5556	16.1111		5.56		10	3.89	13.33	3.88889	12.7778	9.62988		-1.11111	1.11111	6.11111		1.11		5	-0.56	6.67	-1.66667	7.22222	2.65407		0	0S	0		7.11		1.524	0	0	3.81	5.08	17.524
1964	2	16	3.88889	14.4444	14.4444		12.78		14.44	10.56	17.22	3.33333	15	11.7901		-0.555556	6.66667	6.66667		2.78		2.78	0.56	8.33	-1.66667	7.77778	3.70432		1.778	0	0		0.01		0	0	0	0.762	0.508	3.058
1964	2	17	2.22222	12.7778	11.6667		10		11.67	5.56	11.11	3.88889	10	8.76617		-0.555556	6.66667	6.11111		-0.56		2.78	0	2.22	-1.11111	5.55556	2.34519		33.274	0S	4.572		27.94		1.27	3.5	0	12.954	13.208	96.718
1964	2	18	4.44444	8.33333	6.66667		3.33		8.89	3.89	6.11	1.66667	12.7778	6.23432		-2.77778	3.88889	3.88889		-0.56		3.89	-1.67	-0.56	-0.555556	1.11111	0.739506		1.016	6.35	11.684		19.3		2.032	7.5	0	17.018	0	64.9
1964	2	19	5.55556	9.44444	10		10.56		11.67	6.67	8.89	6.66667	13.8889	9.26062		-8.88889	2.77778	3.33333		1.11		-1.67	-4.44	-0.56	-6.11111	1.66667	-1.42025		0	0	0		0		0	0	0	0	0	0
1964	2	20	3.88889	12.7778	8.88889		8.89		12.22	4.44	17.22	3.88889	16.6667	9.87568		-7.77778	3.33333	3.88889		1.11		1.67	-3.89	2.78	-2.77778	3.88889	0.247284		0	0	0		0		0	0	0	0	0	0
1964	2	21	6.11111	10.5556	12.2222		8.89		11.67	4.44	14.44	3.88889	16.1111	9.81432		-7.22222	5	4.44444		1.67		2.78	-1.11	4.44	-2.77778	6.66667	1.54346		0	0	0		10.16		0	0	0	0.254	0	10.414
1964	2	22	5.55556	13.3333	12.7778		13.89		11.67	5	10	3.33333	14.4444	10.0005		-6.66667	6.11111	6.11111		1.67		5.56	-1.67	0.56	-2.22222	2.22222	1.29728		0	0	0		1.02		0	0	0	0	0	1.02
1964	2	23	8.88889	11.6667	13.3333		13.33		11.11	7.22	9.44	6.66667	13.8889	10.616		-4.44444	4.44444	5		1.11		2.78	-2.22	-2.78	-3.88889	2.77778	0.308765		0	0	0		0		0	0	0	0	0	0
1964	2	24	9.44444	12.7778	13.3333		11.67		13.33	6.67	11.11	3.88889	14.4444	10.741		-5.55556	3.88889	3.88889		1.67		3.89	-4.44	-4.44	-3.88889	0	-0.554074		0	0	0		0		0	0	0	0	0	0
1964	2	25	8.33333	15	13.3333		10.56		13.89	6.11	17.22	5.55556	17.7778	11.9756		-5.55556	2.77778	3.88889		2.22		3.89	-4.44	-2.78	-6.66667	1.11111	-0.61716		0	0	0		0		0	0	0	0	0	0
1964	2	26	7.77778	15	14.4444		12.22		13.89	7.22	19.44	6.11111	20.5556	12.9621		-5.55556	3.33333	2.77778		1.67		2.22	-4.44	-1.11	-6.66667	2.77778	-0.554815		0	0	0		0		0	0	0	0	0	0
1964	2	27	8.33333	15.5556	13.8889		15		15.56	8.33	17.78	3.88889	20.5556	13.2102		-5.55556	5	3.88889		1.67		0.56	-3.33	3.33	-5.55556	4.44444	0.494691		0	0	0		0		0	0	0	0	0	0
1964	2	28	10	13.3333	16.6667		14.44		15.56	8.33	11.67	5.55556	19.4444	12.7778		-4.44444	5.55556	6.66667		3.89		2.22	-1.67	6.67	-1.66667	11.1111	3.14802		0	0	0		2.29		0	0	5.08	0	0	7.37
1964	2	29	10	13.8889	***		6.11		13.33	7.22	13.89	6.11111	18.3333	11.1104		-3.88889	6.66667	***		0		4.44	-2.22	-1.67	-1.11111	3.88889	0.763194		0	0	0		27.18		***	0	0	0	0	27.18
1964	3	1	11.1111	16.1111	16.1111		12.22		16.67	10.56	13.89	7.22222	17.2222	13.4575		-1.66667	4.44444	3.33333		0		3.89	-2.22	0.56	-3.33333	2.22222	0.803333		0	0	0		0		0	0	0	0	0	0
1964	3	2	13.3333	17.2222	15.5556		12.78		16.11	9.44	17.78	7.22222	20.5556	14.4443		0.555556	6.11111	6.66667		2.22		5.56	-1.67	6.67	-2.22222	8.88889	3.64222		0.762	0	0		0		0	0	8.89	0	2.54	12.192
1964	3	3	4.44444	12.2222	17.7778		11.11		12.22	6.67	9.44	5	15.5556	10.4933		1.11111	5.55556	6.11111		2.78		4.44	0	1.11	-1.66667	6.11111	2.83914		7.112	0	1.016		6.86		3.048	1	8.13	3.302	2.286	32.754
1964	3	4	6.66667	11.6667	18.3333		13.33		12.22	9.44	13.33	4.44444	17.2222	11.8504		1.66667	4.44444	6.11111		2.78		1.11	0.56	0	-2.22222	5	2.16111		1.524	0	0.762		0.25		0.254	0	0	1.27	0	4.06
1964	3	5	4.44444	16.6667	18.8889		15		17.22	11.11	16.67	8.88889	18.8889	14.1975		0	5.55556	6.66667		3.89		2.22	1.11	3.89	-1.11111	6.66667	3.20975		29.21	0	0		0		0	0	0	0	----	29.21
1964	3	6	5.55556	15	20		8.89		14.44	8.33	18.33	7.22222	21.1111	13.2088		-1.11111	6.66667	5		2.22		3.89	1.67	1.11	0	7.77778	3.02481		1.778	0	0		0.01		0	0	0	0	0	1.788
1964	3	7	6.66667	17.7778	22.2222		17.78		17.78	11.67	18.33	9.44444	21.1111	15.8647		0	6.11111	5		2.78		0	1.11	1.67	-2.22222	6.66667	2.34617		0	0	0		0		0	0	0	0	0	0
1964	3	8	6.11111	18.3333	22.7778		16.11		17.78	11.67	22.78	8.88889	23.3333	16.4205		0	8.33333	6.66667		2.78		4.44	0.56	----	-0.555556	7.77778	3.75028		19.812	0	0		0		0	0	0	0	0	19.812
1964	3	9	3.33333	17.7778	19.4444		15		18.33	11.67	23.89	9.44444	25.5556	16.0495		-1.11111	8.88889	8.33333		5		8.33	3.33	5.56	1.11111	9.44444	5.43185		34.29	0	0		3.81		0	0	0	0.508	0	38.608
1964	3	10	3.33333	18.3333	19.4444		13.33		18.33	12.22	23.33	7.77778	23.3333	15.4925		-3.33333	8.33333	7.22222		5.56		8.89	2.22	7.22	1.66667	10	5.30877		3.81	0	3.048		8.89		0.254	2.8	0	3.048	1.778	23.628
1964	3	11	6.11111	14.4444	20.5556		17.22		12.22	8.89	21.11	4.44444	22.7778	14.197		-9.44444	6.66667	7.22222		5.56		2.22	0	5	0	8.88889	2.90148		0	2.54	5.842		0.01		0.762	0	0	4.826	0	13.98
1964	3	12	3.33333	18.3333	22.7778		16.11		18.89	12.22	21.67	10.5556	23.3333	16.3581		-9.44444	6.66667	7.22222		6.11		3.89	0.56	8.33	1.11111	9.44444	3.76556		0	0	0		0		0	0	0	0	0	0
1964	3	13	5.55556	20	23.3333		17.78		20	12.78	24.44	10.5556	25	17.716		-6.11111	7.22222	7.77778		7.78		3.33	1.11	7.22	-0.555556	11.6667	4.38222		0	0	0		0		0	0	0	0	0	0
1964	3	14	4.44444	26.1111	25		20		20.56	15	23.89	12.2222	27.2222	19.3833		-6.11111	8.33333	9.44444		10.56		2.22	2.22	10	0	12.2222	5.4321		0	0	0		0		0	0	0	0	0	0
1964	3	15	6.11111	21.1111	23.3333		22.22		20	15	21.11	11.6667	27.7778	18.7033		-5	5.55556	10.5556		10.56		7.22	4.44	8.33	1.11111	12.7778	6.17222		0	0	0		0.01		0	0	0	0	0	0.01
1964	3	16	7.22222	23.3333	23.8889		18.33		23.33	16.67	22.78	14.4444	26.1111	19.5678		-1.11111	7.77778	12.7778		8.33		11.11	6.67	3.89	4.44444	10.5556	7.16049		20.32	0	0		0.76		***	0	0	0	0	21.08
1964	3	17	6.11111	26.1111	16.1111		23.33		21.11	16.67	23.33	14.4444	26.1111	19.2588		-3.33333	10.5556	10.5556		8.33		5	6.11	10.56	1.66667	10.5556	6.66667		3.556	0	0		0		0	0	0	0	0	3.556
1964	3	18	6.11111	25.5556	10.5556		22.78		22.22	17.22	18.33	15	23.8889	17.9623		-4.44444	13.3333	15.5556		6.67		7.22	5	5.56	4.44444	9.44444	6.97593		0	0	0		4.83		0	0	2.79	0	2.794	10.414
1964	3	19	6.66667	18.3333	12.7778		9.44		16.67	10	17.78	9.44444	20	13.4569		-4.44444	8.33333	8.88889		6.11		8.33	3.89	4.44	2.22222	10	5.30778		0	1.778	2.794		7.11		1.016	0	0	1.524	0.762	14.984
1964	3	20	8.33333	20.5556	11.6667		22.78		20.56	17.22	16.67	11.6667	21.6667	16.791		-3.88889	8.88889	10		6.67		8.33	3.33	2.78	3.33333	8.88889	5.37025		0	0	0		0		0	0	0	0.254	0	0.254
1964	3	21	8.88889	22.7778	16.1111		21.67		21.67	15	21.67	14.4444	25	18.5814		-3.33333	11.6667	11.1111		7.22		5	3.89	4.44	3.88889	9.44444	5.92531		0	0	0		0		0	0	0	0	0	0
1964	3	22	8.88889	23.3333	16.6667		23.89		22.78	17.78	24.44	14.4444	25.5556	19.7532		0	12.7778	10.5556		7.22		5	5	7.22	2.22222	10.5556	6.7279		1.016	0	0		0		0	0	0	0	0	1.016
1964	3	23	7.22222	21.1111	17.2222		20.56		21.11	15	24.44	14.4444	27.2222	18.7036		0.555556	12.2222	12.2222		9.44		5.56	6.11	10.56	5	13.3333	8.3337		13.97	0	0		0		0	0	0.1	0	0	14.07
1964	3	24	5.55556	25	18.3333		18.33		24.44	12.22	20.56	16.6667	23.3333	18.271		0	15	13.3333		5.56		11.67	6.67	7.78	6.66667	12.2222	8.76691		10.16	0	0		18.03		0	0	3.81	0	0.508	32.508
1964	3	25	8.33333	18.3333	21.1111		18.89		18.89	18.33	17.78	13.8889	22.7778	17.5927		-0.555556	10.5556	10.5556		5.56		7.78	3.33	3.33	3.33333	9.44444	5.92593		0	0	0		12.95		***	5.3	0	1.016	0	19.266
1964	3	26	10	19.4444	20		20		20	13.89	21.11	15	23.3333	18.0864		-2.22222	10	10.5556		6.11		6.11	5	3.33	5	9.44444	5.92531		0	0	0		0		0	0	0	0	0	0
1964	3	27	10.5556	23.8889	20		19.44		22.78	16.67	23.33	14.4444	25	19.5677		-2.77778	10.5556	11.1111		6.67		5.56	5	2.78	7.77778	10.5556	6.35914		0	0	0		0		0	0	0	0	0	0
1964	3	28	10.5556	24.4444	20.5556		23.89		23.89	17.22	23.89	15.5556	26.6667	20.7409		-2.22222	11.1111	11.6667		8.89		5.56	5.56	2.78	2.77778	12.2222	6.48284		0	0	0		0		0	0	0	0	0	0
1964	3	29	12.2222	27.2222	21.6667		23.89		25.56	19.44	25	16.6667	28.3333	22.2223		-1.66667	12.7778	12.2222		9.44		5	6.11	7.22	3.33333	11.6667	7.34481		0	0	0		0		0	0	0	0	0	0
1964	3	30	10.5556	25	23.8889		26.11		25.56	17.78	25.56	17.7778	28.8889	22.3468		-0.555556	15	15.5556		10.56		10.56	7.22	13.33	7.22222	16.1111	10.5559		0	0	0		0		0	0	0	0	0	0
1964	3	31	10	25	18.8889		18.89		25	18.33	21.11	17.7778	26.6667	20.1848		1.66667	15.5556	15.5556		8.33		13.33	8.89	5	5	10	9.25864		0	0	0		1.78		0	0	14.48	0	0	16.26
1964	4	1	11.6667	24.4444	16.1111		21.67		23.33	18.89	18.33	16.1111	23.8889	19.3825		1.11111	10.5556	14.4444		8.89		7.78	8.89	8.89	6.11111	12.7778	8.82778		4.826	0	0		0.76		0	0	0	0	0	5.586
1964	4	2	12.7778	26.1111	19.4444		23.89		25	20.56	21.11	19.4444	25	21.482		1.11111	14.4444	16.6667		8.33		11.67	10.56	9.44	6.11111	14.4444	10.3086		0	0	0		12.7		0	0	11.68	0	0	24.38
1964	4	3	9.44444	26.6667	20		10		23.89	15	17.22	20	20	18.0246		2.22222	11.1111	12.2222		3.33		11.67	6.67	3.89	7.22222	10	7.59309		3.556	0	0		45.21		0.762	0	0	1.016	0.762	51.306
1964	4	4	7.77778	22.2222	24.4444		20.56		22.22	17.78	19.44	15	24.4444	19.321		1.66667	11.6667	12.7778		5		6.67	6.11	2.22	3.33333	11.6667	6.79012		0.762	0	0.254		0		0	0	0	0	0	1.016
1964	4	5	11.6667	25	22.7778		23.33		25	18.33	23.33	17.2222	26.1111	21.4186		2.22222	12.2222	12.2222		6.67		4.44	6.67	8.33	5	12.7778	7.83938		0	0	0		0		0	0	0	0	0	0
1964	4	6	12.7778	25	20.5556		22.78		25	18.33	22.78	18.3333	27.2222	21.4199		3.33333	13.3333	15.5556		9.44		12.22	8.33	10	8.33333	16.6667	10.8014		0	0	0		1.52		0	0	1.27	0	0	2.79
1964	4	7	7.77778	20	15.5556		10.56		18.33	11.11	18.89	13.8889	22.7778	15.4322		1.66667	12.2222	12.7778		7.22		9.44	6.67	5.56	5.55556	11.1111	8.02481		4.318	0	0		11.68		0	0	0	0	0	15.998
1964	4	8	10	26.1111	21.1111		23.33		25.56	20	23.89	19.4444	26.6667	21.7904		2.77778	13.3333	13.8889		8.33		7.22	8.89	13.33	6.11111	13.3333	9.69049		4.572	0	0		0		***	0	0	0	0	4.572
1964	4	9	15	27.2222	22.2222		20		26.11	20	23.89	19.4444	28.3333	22.4691		1.11111	15	17.2222		8.89		14.44	7.22	12.78	9.44444	13.3333	11.049		0	0	0		10.16		0.254	0	0	0	0	10.414
1964	4	10	15.5556	21.1111	23.8889		19.44		20	15.56	24.44	17.7778	27.2222	20.5551		1.66667	12.7778	12.7778		7.22		13.33	7.22	18.89	7.22222	18.8889	11.1104		0	0	2.032		17.27		0.254	0	0	1.524	0	21.08
1964	4	11	18.3333	16.1111	27.7778		12.22		16.11	11.11	23.33	12.2222	25	18.0238		3.33333	10.5556	11.1111		7.78		11.11	7.22	15	6.11111	14.4444	9.62951		0	5.842	14.986		7.11		***	2.8	0	16.002	----	46.74
1964	4	12	17.2222	20	21.1111		18.89		21.67	15.56	25.56	14.4444	26.6667	20.1249		2.77778	11.1111	11.1111		9.44		12.78	6.67	14.44	6.11111	12.2222	9.62926		0	0S	0		1.02		2.286	1	0	1.016	----	5.322
1964	4	13	18.3333	20.5556	17.7778		17.22		17.22	13.89	----	14.4444	27.7778	18.4024		4.44444	10.5556	10.5556		9.44		10	6.67	10	6.66667	14.4444	9.19741		0	0	6.604		6.35		0.762	0.5	15.24	1.524	3.302	34.282
1964	4	14	18.8889	19.4444	23.3333		20.56		20	19.44	23.89	17.7778	27.7778	21.2347		5.55556	12.7778	12.2222		9.44		11.11	7.22	8.89	7.22222	12.2222	9.62889		0	0	0.762		11.18		3.556	0	0	0	0	15.498
1964	4	15	12.7778	18.8889	27.2222		21.11		19.44	16.67	25	12.2222	28.3333	20.1849		5.55556	11.1111	10.5556		8.89		10.56	6.67	15	5.55556	17.7778	10.1862		1.524	0S	6.604		8.89		7.874	0.8	0	0	0.762	26.454
1964	4	16	16.1111	18.3333	29.4444		12.22		13.89	12.22	26.11	10.5556	25	18.2094		5.55556	7.77778	7.22222		5		8.33	5.56	12.78	4.44444	16.1111	8.08679		1.524	4.064	10.668		23.88		***	0.5	0	9.398	0	50.034
1964	4	17	17.7778	16.6667	22.2222		18.33		16.67	16.11	19.44	13.3333	24.4444	18.3327		5	9.44444	8.33333		5		7.22	5	8.89	5.55556	11.6667	7.34556		0.508	0	0		0.01		***	0	0	0	25.4	25.918
1964	4	18	8.33333	18.8889	23.3333		21.11		17.78	12.78	21.11	11.6667	25	17.778		3.88889	8.33333	8.88889		6.11		3.33	4.44	5.56	1.11111	11.1111	5.8637		11.684	0	0		0		0	0	0	0	0	11.684
1964	4	19	14.4444	22.2222	13.3333		22.78		22.22	15.56	25.56	15	27.2222	19.8158		4.44444	12.7778	12.7778		9.44		8.33	6.67	9.44	5	15	9.32		0	0	0		0		0	0	0	0	0	0
1964	4	20	16.6667	25	20.5556		23.89		24.44	18.89	27.78	18.3333	30	22.8395		5.55556	14.4444	15		11.67		10	8.33	13.89	7.77778	15.5556	11.3581		0	0	0		0.01		1.016	0	0	0	1.016	2.042
1964	4	21	12.7778	18.3333	25.5556		16.67		16.67	13.89	27.78	12.7778	28.3333	19.1986		5	12.7778	10.5556		10.56		9.44	4.44	11.67	3.33333	15.5556	9.25914		0	0	0		0.01		2.032	0	0	3.048	0.254	5.344
1964	4	22	15.5556	23.8889	28.3333		27.22		23.89	18.33	28.33	17.2222	27.2222	23.3325		4.44444	13.3333	15		12.22		11.11	6.11	11.11	6.66667	13.8889	10.4315		0	0	0		0		0	0	0	0	0	0
1964	4	23	15.5556	27.2222	25.5556		25		27.22	21.67	30	20	31.6667	24.8767		4.44444	14.4444	16.1111		13.33		7.78	10.56	11.67	6.11111	15.5556	11.1119		0.508	0	0		0		0	0	0	0	0	0.508
1964	4	24	7.77778	28.3333	16.6667		21.11		25.56	20	30.56	20.5556	33.3333	22.6552		2.77778	15.5556	17.2222		11.11		13.33	10	13.89	11.1111	19.4444	12.7157		10.16	0	0		2.03		6.604	0	0	0	----	18.794
1964	4	25	16.1111	26.6667	11.6667		20		23.33	16.11	28.89	17.7778	34.4444	21.6663		4.44444	13.3333	12.7778		8.33		12.22	8.33	7.22	7.22222	17.7778	10.184		0	0	10.922		42.67		4.826	0.8	0	15.24	0	74.458
1964	4	26	17.7778	16.6667	23.3333		15		20	12.78	22.78	10	30	18.7042		5.55556	9.44444	10		7.22		9.44	6.11	2.78	5.55556	13.3333	7.71543		0	0S	5.588		11.18		0	0.8	0	5.842	0	23.41
1964	4	27	19.4444	21.1111	26.6667		25.56		22.22	18.33	25	17.7778	29.4444	22.8394		6.11111	11.6667	11.6667		10.56		8.33	7.22	3.33	7.77778	15.5556	9.13531		6.858	0	0		0		0	0	0	0	0	6.858
1964	4	28	14.4444	23.3333	28.3333		21.11		22.78	16.67	25	17.7778	29.4444	22.0993		6.11111	13.3333	11.6667		11.11		9.44	8.33	5.56	8.33333	13.8889	9.75259		4.064	0	0		0.51		0	0	0	0	0	4.574
1964	4	29	13.8889	27.7778	29.4444		19.44		24.44	18.33	25.56	19.4444	30	23.1473		5.55556	12.2222	13.8889		9.44		11.67	7.22	4.44	8.33333	14.4444	9.69049		3.556	0	0		8.38		2.032	0.8	0	0	0	14.768
1964	4	30	11.6667	20.5556	30		19.44		19.44	15.56	25.56	13.3333	29.4444	20.5556		5	10	12.7778		10.56		7.22	7.22	3.89	5.55556	15.5556	8.6421		3.302	8.128	6.096		0.01		7.62	0	0	10.922	0	36.078
1964	5	1	17.2222	23.3333	30.5556		23.89		23.89	20	28.33	16.6667	30.5556	23.827		7.22222	13.3333	13.3333		10.56		7.22	8.89	7.22	7.77778	12.7778	9.81494		0	0	0		0		0	0	0	0	0	0
1964	5	2	20	27.7778	30.5556		28.33		26.67	21.11	30	20	32.7778	26.3579		6.66667	15.5556	16.1111		15		10	11.67	11.67	7.77778	16.1111	12.2847		0	0	0		0		0	0	0	0	0	0
1964	5	3	20.5556	30.5556	31.6667		28.33		28.89	22.78	30.56	22.7778	35	27.9017		7.22222	16.1111	15.5556		12.78		14.44	9.44	12.78	8.33333	19.4444	12.9007		0	0	0		3.56		0.254	2.5	0	2.032	0	8.346
1964	5	4	22.2222	25.5556	32.7778		28.33		26.11	23.33	30.56	16.1111	32.7778	26.4194		4.44444	15	15.5556		12.78		10.56	10.56	6.11	7.22222	15	10.8036		0	0	0		0.76		***	0	0	11.684	0	12.444
1964	5	5	24.4444	24.4444	33.8889		25		23.33	18.33	28.33	17.2222	31.1111	25.1223		10.5556	11.1111	14.4444		12.22		7.78	8.89	3.89	6.66667	14.4444	10.0002		0	3.302	0		0.01		***	2	0	0	0	5.312
1964	5	6	19.4444	23.3333	32.7778		30		27.22	21.11	28.89	21.1111	31.6667	26.1726		6.11111	12.2222	17.2222		13.33		10.56	10	5	7.77778	17.7778	11.1112		3.81	0	0		0		0	0	0	0	0	3.81
1964	5	7	21.1111	27.2222	26.1111		27.22		27.22	21.67	31.11	20	32.7778	26.0491		8.33333	13.8889	16.6667		13.89		7.22	10	6.11	7.22222	16.1111	11.0491		0	0	0		0		***	0	0	0	0	0
1964	5	8	22.7778	30	28.8889		27.78		28.89	22.78	32.22	22.7778	35.5556	27.9633		8.33333	16.1111	17.2222		15.56		8.33	12.22	8.33	7.77778	17.7778	12.4069		1.778	0	0		0		0	0	0	0	0	1.778
1964	5	9	15.5556	27.7778	26.1111		23.89		27.78	21.67	31.11	21.6667	34.4444	25.5562		8.88889	15	15		15.56		13.89	10	6.67	10.5556	17.7778	12.5936		0	0	1.016		0.01		0	0	0	0	0	1.026
1964	5	10	12.2222	28.3333	29.4444		30.56		29.44	22.22	30.56	21.6667	33.8889	26.4817		7.22222	15.5556	16.1111		15.56		10	10.56	12.78	9.44444	16.1111	12.5938		2.794	0	0		0		0	0	0	0	0	2.794
1964	5	11	20	28.8889	30		31.67		29.44	22.78	28.89	19.4444	33.8889	27.2225		6.66667	16.1111	20		17.78		10	12.22	8.33	9.44444	20.5556	13.4564		0	0	0		0		0	0	0	0	0	0
1964	5	12	20.5556	28.8889	27.7778		30		29.44	23.89	28.89	20.5556	32.7778	26.9751		8.33333	16.1111	17.7778		15		10	13.33	6.11	6.11111	19.4444	12.4686		0	0	0		0		0	0	0	0	0	0
1964	5	13	21.1111	31.1111	31.6667		32.78		20.56	26.11	31.11	22.7778	33.3333	27.84		8.33333	17.2222	17.7778		16.67		8.89	12.78	10	10	21.6667	13.7044		0.508	0	0		0		0	0	0	0	0	0.508
1964	5	14	20	31.6667	32.2222		29.44		32.78	25.56	31.11	23.8889	30.5556	28.5804		7.22222	20	20		12.78		18.33	11.11	20	14.4444	17.2222	15.6788		0.254	0	0		0.01		0	0	0	0	----	0.264
1964	5	15	13.3333	27.7778	32.7778		27.78		29.44	22.78	27.22	21.1111	26.6667	25.4319		6.66667	15.5556	18.8889		14.44		10.56	12.22	16.11	8.88889	17.2222	13.3947		1.016	0	0		0		0	0	0	0	2.794	3.81
1964	5	16	14.4444	28.8889	33.3333		30		26.67	22.22	30.56	21.6667	30.5556	26.4821		8.33333	15	17.7778		16.11		10	11.11	7.22	9.44444	16.6667	12.4069		0	0	0		0		0	0	0	0	0	0
1964	5	17	20	28.8889	34.4444		29.44		28.89	23.33	31.67	20	33.3333	27.7774		7.77778	15	17.7778		15.56		8.89	11.67	6.67	6.11111	16.6667	11.7915		0	0	0		0		0	0	0	0	0	0
1964	5	18	20.5556	29.4444	35		26.67		28.89	21.11	32.22	19.4444	33.8889	27.4693		6.66667	15	17.2222		15		17.22	10.56	8.89	7.77778	16.6667	12.7781		0	0	0		0		0	0	0	0	0	0
1964	5	19	21.6667	29.4444	36.1111		28.33		29.44	22.78	33.33	21.6667	35.5556	28.7027		9.44444	17.2222	20		17.22		10	11.67	12.78	6.66667	19.4444	13.8275		0	0	0		0		0	0	0	0	0	0
1964	5	20	18.8889	25	37.7778		30		24.44	21.67	32.22	21.1111	33.8889	27.2219		4.44444	16.1111	18.3333		10		13.89	8.89	16.11	8.33333	22.7778	13.21		19.812	0	0		12.7		8.636	0.8	0.1	7.112	----	49.16
1964	5	21	16.1111	23.3333	38.3333		16.11		21.67	9.44	29.44	14.4444	34.4444	22.5919		3.88889	10.5556	11.6667		7.78		10	6.67	9.44	6.66667	18.8889	9.5063		1.27	9.652	10.922		24.13		0.508	18.5	0	0	0	64.982
1964	5	22	18.3333	21.6667	17.2222		23.89		19.44	13.89	27.22	17.7778	30.5556	21.1106		6.11111	11.6667	12.7778		11.67		8.33	7.78	12.22	5.55556	15	10.1235		0	0	0		1.02		0	0	0	0	0	1.02
1964	5	23	19.4444	22.2222	16.1111		24.44		20.56	14.44	27.22	15.5556	28.8889	20.9869		6.11111	13.8889	15		11.67		8.89	7.22	6.67	7.22222	13.3333	10.0006		0	0	0		0		***	0	0	0	0	0
1964	5	24	22.2222	23.8889	23.8889		25.56		22.22	21.11	29.44	17.7778	32.7778	24.3206		7.22222	13.3333	15		12.78		10.56	6.67	7.78	8.33333	13.8889	10.6186		0	0	0		0		0	0	0	0	0	0
1964	5	25	22.7778	25.5556	26.6667		28.33		23.33	21.11	31.11	16.6667	32.7778	25.3694		5.55556	13.3333	16.6667		13.33		7.78	9.44	9.44	6.66667	16.6667	10.9865		0	0	0		0		0	0	0	0	0	0
1964	5	26	24.4444	27.7778	31.1111		27.22		28.33	22.78	32.22	18.3333	35	27.4685		8.33333	14.4444	17.2222		15		7.78	11.11	10	7.22222	15.5556	11.852		0	0	0		0		0	0	0	0	0	0
1964	5	27	23.8889	29.4444	32.2222		31.11		29.44	23.89	31.67	21.6667	32.2222	28.3949		8.88889	16.1111	18.3333		16.11		8.33	11.67	16.11	8.33333	17.7778	13.5183		0	0	0		0		0	0	0	0	0	0
1964	5	28	22.2222	27.7778	34.4444		31.67		28.33	23.89	31.11	20	32.2222	27.963		8.33333	16.6667	18.3333		16.11		9.44	12.22	7.22	9.44444	21.6667	13.2705		1.016	0	0		0		0	0	0	0	0	1.016
1964	5	29	21.6667	27.2222	33.8889		31.67		28.33	23.89	32.22	18.3333	33.8889	27.9011		8.33333	16.6667	17.7778		15.56		8.89	12.22	13.89	6.66667	18.3333	13.1486		0	0	0		0		0	0	0	0	----	0
1964	5	30	24.4444	31.6667	35		33.33		31.67	25.56	31.67	23.8889	31.6667	29.8774		9.44444	17.7778	20		18.33		8.89	13.33	14.44	10	22.2222	14.9372		0	0	0		0.01		0	0	0.1	0	0	0.11
1964	5	31	26.1111	33.3333	35		20		31.11	21.67	31.11	24.4444	30	28.0865		10.5556	18.8889	18.3333		13.33		17.22	8.89	12.22	11.6667	16.1111	14.1351		0	0	0		7.37		***	3.5	0.1	0	0	10.97
1964	6	1	27.7778	29.4444	36.1111		20.56		25	14.44	30.56	27.2222	30	26.7906		11.1111	16.6667	18.3333		13.33		13.89	10	17.22	14.4444	18.3333	14.8143		0	0	0		1.52		1.016	2.8	0.1	0	0	5.436
1964	6	2	30	28.8889	36.6667		17.78		26.67	23.33	29.44	25.5556	31.1111	27.7158		15.5556	17.2222	19.4444		12.78		15	11.11	15.56	12.2222	16.1111	15.0006		0	0	0		3.56		0.762	0	0.1	0	0	4.422
1964	6	3	22.7778	28.8889	35		25		26.67	18.89	31.67	26.1111	31.6667	27.4083		8.88889	17.2222	19.4444		13.89		14.44	11.67	15	12.7778	16.6667	14.4444		1.016	0	0		1.78		0.508	2	0	0	----	5.304
1964	6	4	25.5556	27.7778	34.4444		21.67		25	18.33	30.56	22.7778	31.6667	26.4202		11.1111	15	18.8889		13.33		13.33	10.56	10	12.7778	16.1111	13.4565		0	1.524	0		0.76		1.778	0.5	0	0	0	4.562
1964	6	5	27.2222	26.1111	32.7778		28.89		26.11	22.78	31.67	22.7778	34.4444	28.087		11.6667	16.6667	19.4444		13.89		12.78	12.22	10.56	10	18.3333	13.9512		0	0	0		1.78		0.762	0	0	0	0	2.542
1964	6	6	27.7778	25	26.1111		30.56		25	18.89	30.56	22.2222	33.8889	26.6678		11.6667	12.2222	16.1111		16.11		8.89	8.33	10	7.77778	17.7778	12.0984		0	1.27	0.762		0		2.286	0	0	0	0	4.318
1964	6	7	27.2222	26.1111	27.7778		31.11		26.67	22.78	31.11	21.6667	34.4444	27.6547		11.1111	16.6667	18.8889		15.56		13.89	12.22	11.67	12.2222	18.8889	14.5686		0	0	0		0		0	0	0	0	0	0
1964	6	8	27.2222	28.8889	32.7778		32.22		28.33	25	31.11	18.8889	33.8889	28.703		10.5556	15.5556	18.3333		17.22		10.56	12.22	14.44	9.44444	21.1111	14.3822		0	0	0		0		0	0	0	0	0	0
1964	6	9	26.6667	31.1111	35		32.78		31.67	25.56	31.67	23.8889	33.8889	30.2484		11.6667	16.6667	20		16.67		11.11	13.33	17.78	10	19.4444	15.1853		0	0	0		1.27		0	0	0	0	----	1.27
1964	6	10	27.2222	31.6667	31.6667		29.44		31.11	25.56	31.67	25	35	29.8151		12.2222	17.7778	19.4444		16.11		11.11	12.78	15.56	10	21.1111	15.124		0	0	0		0		0	0	0	0	0	0
1964	6	11	26.1111	33.8889	34.4444		33.89		33.89	27.22	32.78	26.6667	32.2222	31.2348		11.1111	20.5556	22.2222		18.89		13.33	14.44	18.33	12.2222	17.7778	16.5421		0.254	0	0		0		0	0	0	0	----	0.254
1964	6	12	27.7778	31.6667	37.2222		33.89		31.67	26.67	30.56	27.7778	33.8889	31.2359		12.2222	21.1111	23.3333		17.78		16.11	14.44	17.22	13.8889	21.1111	17.4685		0	0	0		0		0.762	0	0	0	----	0.762
1964	6	13	29.4444	32.2222	39.4444		32.22		31.67	25.56	32.78	27.2222	32.7778	31.4823		13.3333	18.8889	22.7778		18.89		14.44	13.89	18.89	13.3333	19.4444	17.0986		0	0	0		0		2.794	0	0	0	4.572	7.366
1964	6	14	28.8889	29.4444	37.7778		32.78		30.56	27.78	31.67	22.2222	27.2222	29.8162		15.5556	16.1111	17.2222		16.11		15.56	14.44	16.67	9.44444	18.3333	15.4941		0	5.08	3.048		1.52		0.508	0	0	20.574	0	30.73
1964	6	15	25.5556	26.1111	38.8889		33.89		25.56	26.11	32.78	12.7778	34.4444	28.4575		12.7778	16.1111	18.3333		18.89		15.56	13.89	12.22	8.88889	18.8889	15.0622		0	0	6.858		0.76		0.508	0	0	11.43	0	19.556
1964	6	16	27.7778	27.2222	35		33.89		22.78	25.56	33.89	20.5556	35.5556	29.1368		12.2222	15	20		20		10.56	13.89	10.56	10	21.1111	14.8159		0	0	0		0		0	0	0	0	0	0
1964	6	17	27.2222	31.6667	36.6667		35		31.11	27.22	35.56	23.8889	36.6667	31.6668		12.7778	17.7778	21.1111		20		11.67	15.56	10.56	11.1111	23.8889	16.0507		0	0	0		0		0	0	0	0	0	0
1964	6	18	28.3333	35	37.7778		36.11		35.56	29.44	35	26.6667	37.2222	33.4567		13.3333	20	23.3333		18.33		12.22	15.56	12.22	12.7778	22.7778	16.728		0	0	0		0		0	0	0	0	0	0
1964	6	19	28.3333	35.5556	39.4444		36.11		35	28.89	35	26.6667	38.3333	33.7037		13.3333	21.6667	23.3333		20.56		16.11	18.33	10.56	12.2222	25	17.9017		0	0	0		0		0	0	0	0	0	0
1964	6	20	26.1111	32.2222	40.5556		34.44		33.33	28.33	35.56	26.6667	35.5556	32.5301		10.5556	19.4444	21.6667		20		13.33	16.11	13.33	13.3333	23.3333	16.7893		0.508	0S	0		0		0	0	0	0	0	0.508
1964	6	21	25	35	41.6667		33.89		33.33	26.67	36.11	27.2222	37.7778	32.963		13.3333	20.5556	23.3333		20.56		20.56	13.89	13.33	13.8889	23.8889	18.1489		0	0	0		0		0	0	0	0	0	0
1964	6	22	25	35.5556	41.6667		35		35.56	28.33	36.67	27.7778	38.3333	33.7659		12.2222	22.7778	24.4444		20.56		16.67	16.67	15	16.1111	25	18.8284		0	0S	0		0.01		0	0	0	0	0	0.01
1964	6	23	23.3333	30.5556	38.3333		36.67		32.78	29.44	37.22	26.1111	38.3333	32.5307		12.2222	19.4444	22.7778		21.11		13.89	16.11	16.11	12.2222	25	17.6541		0	0S	0		0		0	0	0	0	0	0
1964	6	24	25.5556	36.1111	36.6667		38.33		37.22	30.56	37.22	28.3333	40.5556	34.5058		11.6667	23.3333	25		22.22		14.44	17.22	17.22	15.5556	25.5556	19.1346		0	0	0		0		0	0	0	0	0	0
1964	6	25	26.1111	34.4444	36.6667		36.67		34.44	30	36.11	27.2222	39.4444	33.4565		7.22222	21.6667	25		23.33		16.11	16.67	13.89	14.4444	25.5556	18.2099		0	0S	0		0		0	0	0	0	0	0
1964	6	26	28.8889	31.6667	38.3333		37.22		31.11	28.33	36.67	23.3333	36.6667	32.4688		16.1111	20	22.2222		22.22		13.89	16.11	16.67	10.5556	26.1111	18.21		0	0S	0		0		0	0	0	0	0	0
1964	6	27	29.4444	36.1111	39.4444		38.33		35	30	37.22	27.7778	39.4444	34.7525		14.4444	21.6667	25.5556		23.33		14.44	17.22	17.78	13.8889	26.1111	19.3819		0	0	0		0		0	0	0	0	0	0
1964	6	28	33.3333	38.3333	40.5556		39.44		38.33	32.22	37.78	29.4444	39.4444	36.5423		15.5556	22.2222	27.2222		23.33		14.44	18.33	19.44	15	26.6667	20.2452		0	0	0		0		0	0	0	0	0	0
1964	6	29	29.4444	38.8889	40		42.78		40	33.33	38.33	30.5556	41.1111	37.16		16.1111	22.7778	26.1111		25		15	19.44	15	14.4444	24.4444	19.8143		0	0	0		0		0	0	0	0	0	0
1964	6	30	26.1111	40.5556	40		42.22		40	33.33	39.44	32.2222	41.6667	37.2828		11.1111	23.8889	27.7778		23.89		14.44	19.44	20.56	15.5556	25	20.1848		0.508	0	0		0		0	0	0	0	0	0.508
1964	7	1	20.5556	41.6667	40		43.33		40.56	35	40	33.3333	40.5556	37.2223		11.6667	26.6667	29.4444		25.56		16.67	20.56	22.78	16.1111	27.2222	21.8535		0.762	0	0		0		0	0	0	0	0	0.762
1964	7	2	25.5556	41.6667	36.6667		41.67		42.22	33.33	38.33	33.3333	41.6667	37.1599		12.2222	26.6667	31.6667		27.22		16.67	19.44	23.33	16.6667	27.7778	22.4067		0	0	0		0		0	0	0	0	0	0
1964	7	3	26.6667	41.1111	35		37.78		41.11	34.44	37.78	34.4444	39.4444	36.4196		13.3333	30	31.1111		27.22		22.78	20.56	23.33	18.3333	27.2222	23.7656		0	0	0		0.01		0	0	0	0	0	0.01
1964	7	4	24.4444	38.8889	36.1111		37.22		36.67	34.44	38.33	28.3333	40.5556	34.9993		11.6667	23.8889	29.4444		25		20.56	20.56	24.44	16.6667	26.6667	22.0993		0	0S	0		0		0	0	0	0	0	0
1964	7	5	27.2222	31.6667	31.1111		39.44		33.33	32.22	36.67	27.2222	40.5556	33.2709		13.8889	21.6667	25.5556		23.89		19.44	20.56	21.67	13.8889	27.2222	20.8647		0	0.508	0		0		0.508	0	0	3.048	0	4.064
1964	7	6	28.3333	36.1111	37.7778		40		36.11	31.11	36.67	27.2222	35.5556	34.3211		13.8889	25.5556	27.2222		23.89		17.22	21.67	23.33	14.4444	23.3333	21.1727		0	0	0		0		0	0	0	0	0	0
1964	7	7	28.8889	38.3333	40		39.44		37.78	32.78	36.67	31.6667	36.1111	35.7411		17.2222	23.8889	28.3333		24.44		20.56	19.44	20.56	15	23.8889	21.4815		0	0	0		0		0	0	0	0	0	0
1964	7	8	28.3333	36.6667	41.1111		38.33		35.56	32.78	36.67	31.6667	35	35.1242		18.3333	26.6667	28.8889		26.11		17.78	21.11	21.67	15.5556	25	22.346		0	0	0		0		0	0	0	0	0	0
1964	7	9	30	40	41.1111		38.89		40	34.44	37.22	33.3333	35.5556	36.7278		16.1111	25	30		26.11		16.11	20	18.33	15.5556	23.3333	21.1722		0	0S	0		0		0	0	0	0	0	0
1964	7	10	31.1111	41.6667	36.1111		41.67		41.11	35	38.89	36.1111	40.5556	38.0251		18.3333	24.4444	30.5556		26.67		17.22	21.11	14.44	17.2222	25	21.6662		0	0	0		0		0	0	0	0	0	0
1964	7	11	32.2222	42.7778	30.5556		42.78		41.67	36.11	38.89	36.1111	39.4444	37.8401		17.7778	28.3333	31.1111		26.67		19.44	21.11	22.78	16.1111	25	23.1481		0	0	0		0		0	0	0	0	0	0
1964	7	12	30.5556	43.3333	34.4444		39.44		42.22	35.56	35.56	36.6667	34.4444	36.9138		16.6667	30	31.1111		26.67		26.11	21.67	22.78	18.3333	25	24.2601		0.508	0	0		0		0	0	0	0	0	0.508
1964	7	13	25.5556	42.2222	38.8889		38.89		42.78	38.33	33.89	34.4444	35	36.6668		13.3333	30.5556	30.5556		26.67		25.56	23.33	23.89	22.7778	23.8889	24.5068		2.032	0	0		0		***	0	0.1	0	0	2.132
1964	7	14	26.6667	38.8889	42.7778		37.22		36.67	36.67	33.33	33.3333	32.7778	35.3705		15.5556	20.5556	28.3333		23.89		18.33	22.22	21.67	16.6667	23.8889	21.2344		0	6.096	0		0		1.778	3.5	0	1.016	0.254	12.644
1964	7	15	26.6667	28.3333	43.3333		36.11		30	31.67	31.67	24.4444	35	31.9142		13.8889	19.4444	25		20		18.33	17.22	17.22	13.8889	21.6667	18.5177		0	4.826	0		0.25		0.508	1	6.1	0	----	12.684
1964	7	16	27.7778	30	42.7778		30.56		30	27.22	31.67	23.8889	32.7778	30.7414		13.8889	19.4444	22.7778		19.44		16.11	12.78	18.33	13.8889	20.5556	17.4684		0	0.254	0		0		4.826	3	0	0	0.254	8.334
1964	7	17	30	23.8889	41.1111		27.22		26.11	18.33	31.67	21.6667	29.4444	27.7157		15.5556	16.6667	18.3333		18.89		15.56	11.67	20	12.2222	20	16.5442		0	4.826	1.524		0.01		15.24	3	0	0	0.254	24.854
1964	7	18	31.1111	22.2222	37.2222		26.11		37.22	17.22	30.56	19.4444	29.4444	27.8394		18.3333	16.1111	17.2222		14.44		14.44	11.67	18.89	12.7778	18.8889	15.8637		0	2.794	8.128		3.81		1.778	3	0	1.016	0	20.526
1964	7	19	30.5556	23.8889	40.5556		30		20.56	19.44	33.33	20.5556	31.1111	27.7774		17.7778	16.1111	17.2222		16.67		15	11.67	20	12.2222	18.3333	16.1119		0	0S	0.762		0.01		0.254	0	0	0.762	10.922	12.71
1964	7	20	31.6667	27.7778	41.1111		28.33		25.56	16.67	33.33	24.4444	32.7778	29.0742		18.3333	18.3333	20		17.22		14.44	10.56	20	13.8889	18.8889	16.8516		0	0S	0		0.25		0	0	0	0	0	0.25
1964	7	21	30.5556	33.3333	41.6667		34.44		32.22	27.22	35.56	26.6667	33.3333	32.7773		15.5556	20	23.3333		21.11		15	13.89	20	12.7778	20.5556	18.0247		1.27	0	0		0		0	0	0	0	0	1.27
1964	7	22	17.7778	36.6667	41.6667		38.33		36.11	30	37.78	30	36.6667	33.8886		12.7778	21.1111	24.4444		22.78		16.11	16.67	20.56	13.8889	23.8889	19.1368		1.778	0	0		0		0	0	1.27	0	0	3.048
1964	7	23	19.4444	38.8889	42.7778		42.22		37.78	34.44	38.33	33.3333	38.3333	36.172		11.6667	22.7778	27.2222		23.89		17.22	18.33	18.89	15.5556	24.4444	19.9996		1.016	0	0		0		0	0	0	0	0	1.016
1964	7	24	22.7778	41.1111	43.8889		40.56		40.56	34.44	38.33	35	39.4444	37.3458		12.2222	25	29.4444		25.56		22.22	20	20.56	16.1111	25	21.7909		0	0	0		0		0	0	0	0	0.254	0.254
1964	7	25	27.2222	38.3333	46.1111		38.33		39.44	35.56	34.44	35.5556	35.5556	36.7275		15	28.8889	29.4444		23.89		18.89	23.33	23.33	20.5556	22.2222	22.839		0	0S	0		0		5.842	0	0	0	0	5.842
1964	7	26	27.7778	32.2222	45		35.56		32.78	29.44	34.44	25	33.3333	32.8393		15.5556	22.2222	23.3333		23.33		20	17.22	22.78	13.8889	21.1111	19.9379		0	0S	0		0		***	0	0	2.032	5.08	7.112
1964	7	27	30.5556	33.8889	43.8889		34.44		31.11	29.44	35	25.5556	34.4444	33.147		19.4444	20	23.8889		22.78		19.44	18.33	21.11	16.6667	20.5556	20.2462		0	1.016	0		0		3.81	0.5	0	0	15.24	20.566
1964	7	28	30.5556	33.3333	38.8889		35		30	26.67	35.56	29.4444	33.3333	32.5317		18.8889	20.5556	25		23.33		18.33	17.22	20.56	16.1111	19.4444	19.9378		0	4.064	0		0		3.048	5.5	0	0	2.54	15.152
1964	7	29	28.3333	33.3333	31.1111		33.89		32.22	28.33	32.22	28.8889	33.8889	31.3573		14.4444	20	20		16.67		17.78	12.78	20	20	21.6667	18.149		1.524	0S	0.254		1.78		1.016	3.8	0	0	0	8.374
1964	7	30	29.4444	26.6667	35		31.67		22.22	22.22	33.89	24.4444	34.4444	28.8889		16.6667	16.6667	20.5556		20		16.11	11.67	15.56	11.1111	20.5556	16.544		1.778	1.27	1.016		0		0	0	0	0	0	4.064
1964	7	31	20.5556	33.3333	36.6667		34.44		33.33	27.22	36.11	28.3333	35	31.6654		16.1111	20	23.8889		21.67		15.56	14.44	16.11	13.3333	21.6667	18.0867		0.508	0	0		0		0	0	0	0	0	0.508
1964	8	1	28.8889	36.1111	37.2222		35.56		35	28.33	37.22	28.8889	39.4444	34.074		15.5556	22.7778	25.5556		20.56		20	12.78	21.11	15	23.8889	19.692		0	0	0		0		0	3	0	0	0	3
1964	8	2	25	37.2222	35		36.11		35.56	28.89	37.22	30.5556	37.7778	33.704		11.1111	21.6667	26.1111		21.67		17.22	15.56	20.56	15.5556	23.8889	19.2604		0	0	0		0		0	0	0	0	0	0
1964	8	3	27.2222	38.8889	35		38.33		37.78	32.22	38.89	31.1111	39.4444	35.4319		12.7778	22.7778	28.3333		22.78		16.11	18.33	20.56	15.5556	25	20.2472		0	0	0		0		0	0	0	0	0	0
1964	8	4	28.8889	39.4444	32.2222		40		38.89	33.89	38.33	31.6667	39.4444	35.8641		14.4444	28.3333	29.4444		24.44		18.33	20	18.89	18.8889	25.5556	22.0363		0	0S	0		0.01		0	0	0	0	0	0.01
1964	8	5	31.1111	40	30.5556		38.33		38.89	32.22	37.22	33.8889	39.4444	35.74		17.7778	26.6667	28.3333		25		20	21.11	18.33	20	25	22.4686		0	0	0		0		0	0	0	0	1.27	1.27
1964	8	6	31.1111	38.3333	33.8889		37.22		36.67	30.56	35.56	32.7778	33.8889	34.4456		18.8889	23.3333	28.3333		25		21.11	17.78	22.78	20	22.2222	22.1609		0	0.508	0		0		0	0	0	0	24.13	24.638
1964	8	7	31.6667	37.2222	36.6667		37.22		37.78	33.33	36.11	34.4444	33.8889	35.3699		19.4444	24.4444	28.3333		25.56		17.22	19.44	20	17.2222	19.4444	21.2343		0	0	0		0		0	0	0	0	55.88	55.88
1964	8	8	31.1111	38.3333	36.1111		37.22		38.33	35	37.22	32.7778	33.8889	35.5547		19.4444	26.1111	28.3333		24.44		20	20	21.11	16.1111	22.2222	21.9747		0	0	0		0		0	0	0	0	0	0
1964	8	9	31.1111	41.1111	40		37.78		40.56	36.11	37.78	36.1111	36.1111	37.4083		17.2222	27.7778	30		26.67		19.44	21.11	20	20	23.3333	22.8393		0	0	0		0		0	0	0	0	0	0
1964	8	10	31.1111	40.5556	40		38.33		41.11	36.11	37.22	35.5556	37.7778	37.53		17.2222	28.8889	30.5556		27.22		20.56	20.56	18.33	19.4444	25	23.0868		0	0	0		0		0	0	0	0	0	0
1964	8	11	32.2222	40	32.7778		38.89		40.56	35.56	37.78	37.2222	38.8889	37.1001		20	29.4444	30.5556		27.22		22.22	22.22	21.11	19.4444	26.1111	24.2584		0	0S	0		0		***	0	0	0	0	0
1964	8	12	32.2222	39.4444	32.7778		37.78		39.44	35	37.78	36.1111	38.3333	36.5432		17.7778	26.6667	30		24.44		25	23.33	22.22	18.8889	26.1111	23.826		2.286	0S	0		0.01		0	0	0	0	0	2.296
1964	8	13	23.3333	38.8889	33.8889		36.67		38.33	32.78	35.56	32.7778	36.1111	34.26		13.3333	27.2222	29.4444		24.44		19.44	21.67	22.22	17.7778	23.8889	22.1596		1.524	0	0		0		0	0	0.1	0	0	1.624
1964	8	14	23.3333	41.1111	34.4444		37.78		41.67	36.11	36.67	37.2222	33.3333	35.7416		12.2222	28.3333	28.8889		26.11		18.89	21.11	23.33	17.2222	23.8889	22.2217		0	0	0		0		0	0	0	0	0	0
1964	8	15	27.2222	42.2222	36.1111		39.44		42.22	37.78	37.22	35.5556	37.2222	37.2215		15	27.7778	28.3333		26.67		18.89	21.11	21.11	17.2222	26.1111	22.4694		0	0	0		0		0	0	0	0	0	0
1964	8	16	29.4444	41.6667	37.7778		38.33		41.11	38.33	37.22	35.5556	37.7778	37.468		15.5556	28.8889	29.4444		21.67		25.56	23.33	23.89	19.4444	20.5556	23.1488		0	0	0		0.01		3.048	0	0	0	12.7	15.758
1964	8	17	31.1111	35	38.8889		33.89		32.78	30	36.11	32.7778	31.6667	33.5805		17.2222	20.5556	22.2222		22.78		19.44	17.78	20.56	15.5556	22.7778	19.877		0	7.366	8.636		0		***	3.8	0	3.81	0	23.612
1964	8	18	30.5556	25	37.2222		36.11		26.67	27.78	35	22.2222	35	30.6178		17.7778	21.1111	23.8889		24.44		18.33	17.78	22.22	13.3333	22.2222	20.1226		0	2.794	1.524		0		0	0	0	3.302	----	7.62
1964	8	19	31.6667	36.1111	40		35		36.67	31.11	35.56	28.3333	33.3333	34.1983		17.2222	23.3333	26.6667		23.33		17.78	21.11	22.78	15.5556	23.3333	21.2346		0	0	0		0		0	0	0	0	0	0
1964	8	20	32.2222	38.3333	40		36.67		38.89	35	35.56	31.6667	31.6667	35.5565		18.3333	27.2222	28.8889		25.56		16.11	21.11	20.56	16.1111	22.7778	21.8526		0	0	0		0		0	0	0	0	0	0
1964	8	21	26.1111	38.8889	40.5556		36.67		37.22	35	36.11	32.2222	35	35.3086		15.5556	28.3333	30		25		21.67	21.11	19.44	20.5556	24.4444	22.901		0.254	0	0		0		2.032	0	0	0	0	2.286
1964	8	22	27.7778	32.7778	39.4444		36.11		32.22	29.44	35.56	28.8889	35.5556	33.086		15	19.4444	25.5556		23.89		18.89	16.67	20.56	15.5556	22.7778	19.8159		0	6.35	1.524		0		0.508	4	0	1.524	0	13.906
1964	8	23	30	27.2222	29.4444		36.11		29.44	29.44	34.44	24.4444	35	30.6157		13.3333	19.4444	23.3333		24.44		16.11	17.78	17.22	12.7778	23.8889	18.7031		2.794	2.794	1.778		0		0	0	0	8.89	0	16.256
1964	8	24	20.5556	34.4444	28.3333		37.22		35	31.67	35	28.3333	35.5556	31.7902		10.5556	21.6667	27.2222		25		15.56	17.78	15.56	11.1111	23.3333	18.6432		0	0	0		0		0.762	0	0	0	0.254	1.016
1964	8	25	23.8889	36.6667	31.1111		36.67		37.78	32.78	34.44	31.1111	35	33.272		12.2222	26.6667	28.8889		21.11		20	17.22	13.89	18.3333	21.1111	19.938		0	0S	0		5.33		***	0	0	0	0	5.33
1964	8	26	23.8889	35	36.6667		34.44		32.22	26.11	34.44	29.4444	35.5556	31.974		13.3333	21.6667	27.7778		22.78		15.56	15	13.33	14.4444	20	18.2102		0	0S	0		0		0	1	0	0.254	----	1.254
1964	8	27	25	35	38.8889		34.44		35	30	35	29.4444	34.4444	33.0242		14.4444	24.4444	27.2222		22.22		15.56	17.78	15.56	15	23.3333	19.5072		0	0	0		0		0	0	0	0	2.032	2.032
1964	8	28	26.1111	38.3333	36.1111		36.11		36.67	31.11	34.44	30.5556	33.3333	33.6416		12.2222	23.3333	28.3333		23.33		15.56	17.78	18.89	16.6667	22.2222	19.8153		0	0	0		0		0	0	0	0	0	0
1964	8	29	25	36.6667	37.7778		37.78		38.89	33.33	34.44	32.2222	33.3333	34.3822		12.7778	22.7778	28.3333		23.89		15	20	18.89	15	20	19.6299		0	0	0		0		0	0	0	0	0	0
1964	8	30	27.2222	38.3333	32.7778		37.22		38.89	33.33	36.11	33.3333	36.1111	34.8142		14.4444	25.5556	28.8889		24.44		16.11	18.89	18.33	16.1111	23.3333	20.6781		0	0	0		0		0	0	0	0	0	0
1964	8	31	30	37.2222	33.3333		37.22		36.67	33.89	36.11	33.3333	36.6667	34.9384		15.5556	27.2222	29.4444		24.44		17.78	20.56	16.67	17.2222	22.7778	21.2969		0	0	0		0		0	0	0	0	0	0
1964	9	1	28.8889	39.4444	36.1111		37.78		38.89	36.11	35	32.7778	37.2222	35.8027		17.7778	28.3333	29.4444		23.89		16.67	22.22	12.78	20	23.8889	21.6672		0	0	0		0		0	0	0	0	0	0
1964	9	2	27.7778	35.5556	37.2222		34.44		36.11	29.44	35.56	27.7778	37.2222	33.4562		15.5556	23.8889	26.1111		21.67		14.44	20	11.67	16.1111	23.3333	19.1978		0	0	0		0		0	0	0	0	0	0
1964	9	3	28.8889	36.6667	36.6667		36.67		37.78	31.67	35	29.4444	32.7778	33.9516		13.8889	25	27.2222		22.78		15.56	17.78	18.33	19.4444	22.2222	20.2475		0.508	0	0		0		0	0	0	0	0	0.508
1964	9	4	28.3333	32.2222	36.1111		35.56		31.11	32.78	33.33	27.7778	35	32.4694		13.8889	21.1111	25.5556		20.56		15	19.44	15	12.2222	22.2222	18.3333		0	2.032	0		0		***	0	0	0	0	2.032
1964	9	5	26.6667	33.3333	37.2222		33.33		32.78	28.33	32.78	27.2222	33.8889	31.7281		12.2222	21.6667	25.5556		21.11		15	16.67	14.44	13.8889	20.5556	17.901		0.254	0	0		0		0	0	0	0	0	0.254
1964	9	6	27.7778	35.5556	38.3333		33.89		35	27.22	33.33	29.4444	35.5556	32.9007		13.8889	24.4444	26.1111		21.67		15	15.56	10	13.3333	21.1111	17.9021		0	0	0		0		0	0	0	0	0	0
1964	9	7	28.8889	37.7778	38.3333		36.11		37.78	32.22	32.78	32.2222	36.1111	34.6915		15	23.8889	27.2222		21.67		15	18.89	10	15	20.5556	18.5807		0	0	0		0		0	0	0	0	0	0
1964	9	8	30	38.3333	38.3333		35.56		37.78	33.33	33.89	32.7778	35.5556	35.0622		16.6667	26.1111	27.7778		22.22		17.78	18.89	12.78	16.6667	22.2222	20.1238		0	0	0		0		0	0	0	0	0	0
1964	9	9	28.3333	36.1111	37.2222		35		36.11	32.22	33.89	33.3333	35.5556	34.1973		12.7778	22.2222	27.7778		22.22		16.67	18.33	11.67	15.5556	21.6667	18.7656		3.048	0	0		0		***	1.3	0	0	0	4.348
1964	9	10	25.5556	36.1111	33.3333		33.89		34.44	29.44	33.89	31.6667	34.4444	32.5301		13.3333	24.4444	25		19.44		20	13.89	16.11	20	21.1111	19.2588		0	0S	0		3.05		0	0	0	0	0	3.05
1964	9	11	27.7778	34.4444	34.4444		32.78		32.22	24.44	32.78	28.8889	32.7778	31.1726		13.3333	21.1111	23.8889		20		14.44	14.44	14.44	12.2222	19.4444	17.0356		0	0S	0		0		0	0	0	0	0	0
1964	9	12	28.3333	33.8889	36.6667		34.44		32.22	27.78	32.78	28.3333	34.4444	32.0985		15	20	24.4444		20.56		12.78	15	13.33	12.2222	19.4444	16.9757		0	0	0		0		0	0	0	0	0	0
1964	9	13	26.1111	37.2222	35.5556		35.56		37.22	30.56	32.78	30	34.4444	33.2726		12.7778	21.1111	26.6667		20.56		12.78	15.56	12.22	13.3333	20	17.2232		0	0	0		0		0	0	0	0	0	0
1964	9	14	21.6667	37.7778	35.5556		36.67		37.78	32.78	33.33	32.2222	34.4444	33.5807		8.88889	21.1111	26.6667		22.78		11.67	16.11	11.11	12.7778	21.1111	16.914		0.508	0	0		0		0	0	0	0	0	0.508
1964	9	15	21.6667	38.3333	36.6667		35.56		37.78	32.78	33.33	31.6667	35	33.6426		7.77778	25.5556	27.7778		22.78		15	17.22	11.67	16.1111	19.4444	18.1485		0	0	0		0		0	0	0	0	0	0
1964	9	16	20.5556	36.6667	38.3333		32.78		36.11	32.78	32.78	31.1111	35.5556	32.9636		8.33333	25.5556	26.6667		23.33		17.78	18.33	12.22	16.1111	20.5556	18.7647		0	0	0		0		0	0	0	0	0	0
1964	9	17	21.1111	35.5556	38.8889		35		36.67	31.67	32.78	30.5556	34.4444	32.964		10	25.5556	26.1111		23.33		20.56	18.33	10.56	17.7778	20	19.136		0.254	0	0		0		0	4.5	0	0	0	4.754
1964	9	18	16.6667	29.4444	39.4444		32.22		29.44	27.78	31.11	28.3333	35	29.9377		6.11111	21.6667	23.8889		18.33		16.11	13.33	11.67	12.7778	21.6667	16.1723		1.016	0S	0		5.08		***	0	0	0	0	6.096
1964	9	19	20	29.4444	35.5556		29.44		28.89	21.67	28.33	26.1111	33.8889	28.1478		6.66667	17.2222	22.7778		17.22		15	13.89	8.33	13.8889	20	14.9995		0	0.508	0		0.01		1.27	0	0	0	0	1.788
1964	9	20	23.3333	23.3333	34.4444		28.33		22.22	21.67	28.89	23.3333	32.2222	26.4196		8.33333	16.1111	17.2222		16.67		13.33	14.44	7.78	10.5556	18.3333	13.6417		0	0S	0		0.51		0.762	0	0	3.048	0	4.32
1964	9	21	19.4444	28.8889	33.8889		31.11		28.89	21.67	28.89	21.1111	31.1111	27.2227		6.66667	18.3333	20.5556		17.22		13.33	13.89	6.67	9.44444	16.6667	13.6419		0	0	0		0		***	0.8	0	0	0	0.8
1964	9	22	18.8889	24.4444	33.3333		30		25	20	28.89	22.7778	32.2222	26.173		7.22222	13.3333	18.3333		17.22		10	8.89	5	8.88889	15	11.5431		0	0.762	0.254		0		0.762	0	0	0	0	1.778
1964	9	23	21.1111	28.3333	32.7778		31.11		28.89	21.67	28.33	23.3333	31.6667	27.4691		7.77778	16.1111	20.5556		15		13.89	11.11	6.11	10.5556	15	12.9011		0	0	0		4.06		0	0	0	0	0	4.06
1964	9	24	23.3333	23.8889	29.4444		19.44		23.89	16.67	26.67	22.2222	30	23.951		7.77778	14.4444	16.6667		11.67		13.89	8.89	6.11	10.5556	17.2222	11.9141		0	0S	0		10.92		***	0	0	0	0	10.92
1964	9	25	23.8889	28.8889	29.4444		28.33		27.22	18.89	28.33	18.8889	29.4444	25.9251		8.88889	16.6667	18.3333		12.22		16.67	10	6.67	7.77778	15.5556	12.5314		0	0	0		0		0	0	0	0	0	0
1964	9	26	22.7778	32.2222	28.3333		31.67		29.44	22.78	24.44	21.6667	29.4444	26.9749		7.22222	18.3333	21.6667		14.44		18.33	11.67	2.78	11.1111	16.6667	13.58		10.922	0	0		0		0	0	0	2.032	0	12.954
1964	9	27	17.2222	22.7778	28.3333		30.56		19.44	22.78	24.44	14.4444	28.3333	23.1479		5.55556	13.3333	17.2222		13.33		10	12.22	6.67	7.77778	16.1111	11.3578		1.016	0.762	0		1.02		2.032	0	0	3.302	#REF!	#REF!
1964	9	28	15.5556	28.3333	31.6667		22.22		23.33	20.56	25	21.6667	27.7778	24.0122		6.11111	15.5556	18.3333		13.89		11.67	11.67	6.11	10.5556	14.4444	12.0378		0.762	0	0		0.25		0	0	0	0	----	1.012
1964	9	29	17.2222	28.8889	30.5556		31.67		29.44	25	27.78	22.2222	29.4444	26.9137		6.11111	16.6667	18.8889		13.89		8.89	11.67	4.44	8.88889	13.3333	11.4199		0	0S	0		0		0	0	0	0.254	----	0.254
1964	9	30	20.5556	29.4444	30.5556		30.56		30	25	28.89	22.7778	33.3333	27.9019		6.11111	17.7778	20		15.56		7.78	12.78	3.89	10.5556	13.8889	12.0381		0	0	0		0		0	0	0	0	0	0
1964	10	1	21.6667	30.5556	32.2222		35		29.44	25	29.44	23.8889	31.6667	28.7644		6.11111	14.4444	17.7778		14.44		5	10	2.78	7.77778	12.7778	10.1232		0	0	0		0		0	0	0	0	0	0
1964	10	2	18.3333	31.6667	30.5556		35		32.22	25	30.56	25	32.2222	28.9509		6.66667	16.1111	17.2222		14.44		5.56	10	3.33	7.77778	12.7778	10.4317		0	0	0		0		0	0	0	0	0	0
1964	10	3	18.8889	31.6667	23.3333		31.67		31.11	25.56	30	22.7778	32.7778	27.5316		6.66667	18.3333	19.4444		15		7.22	10.56	2.78	12.7778	13.8889	11.8523		0	0	0		0		0	0	0	0	0	0
1964	10	4	20.5556	33.3333	25.5556		31.67		31.67	25.56	29.44	25.5556	31.6667	28.3341		7.22222	16.1111	17.7778		16.11		6.67	11.11	1.67	7.77778	12.2222	10.7412		0	0	0		0		0	0	0	0	0	0
1964	10	5	20.5556	33.8889	27.7778		35		32.78	26.67	29.44	26.6667	33.3333	29.568		6.11111	15.5556	17.7778		16.67		7.22	12.22	1.11	7.22222	11.6667	10.617		0	0	0		0		0	0	0	0	0	0
1964	10	6	18.8889	34.4444	29.4444		35		33.89	27.22	29.44	26.1111	33.3333	29.7525		6.66667	15.5556	18.3333		17.22		7.22	12.78	1.11	7.22222	11.6667	10.8638		0	0	0		0		0	0	0	0	0	0
1964	10	7	19.4444	34.4444	24.4444		36.11		34.44	27.78	30	27.2222	34.4444	29.8144		7.77778	16.6667	18.3333		16.67		6.67	11.67	2.78	7.22222	12.2222	11.1125		0	0	0		0		0	0	0	0	0	0
1964	10	8	18.3333	33.8889	28.8889		32.78		33.33	27.78	29.44	28.3333	31.1111	29.3206		7.22222	19.4444	21.6667		16.67		9.44	12.22	5	7.22222	15	12.654		0	0	0		0		0	0	0	0	0	0
1964	10	9	15	33.3333	30.5556		30.56		33.33	27.22	28.33	26.6667	30.5556	28.3946		5.55556	21.1111	20		17.78		9.44	11.67	3.89	11.6667	16.1111	13.0249		0.508	0	0		0		0	0	0	0	0	0.508
1964	10	10	16.1111	31.6667	31.1111		30		32.78	25	26.11	27.2222	30.5556	27.8396		5.55556	19.4444	22.2222		15		16.11	12.78	-0.56	13.8889	15	13.2712		0	0	0		0.51		0	0	0	0	0	0.51
1964	10	11	16.6667	27.7778	30.5556		28.33		26.67	21.11	25	20	28.3333	24.9381		6.66667	17.2222	17.2222		15		12.78	12.22	1.67	6.11111	13.3333	11.3584		0	0	0		0		0	0	0	0	0	0
1964	10	12	15.5556	24.4444	32.2222		26.67		22.78	19.44	25.56	20	28.3333	23.8895		6.66667	14.4444	15		14.44		7.78	9.44	0	5.55556	13.8889	9.69062		0	0	0		0.51		0	0	0	0	0	0.51
1964	10	13	17.7778	29.4444	29.4444		21.67		25.56	18.89	23.33	22.2222	27.7778	24.013		5	16.6667	16.6667		11.11		14.44	8.89	-1.67	11.1111	10.5556	10.3078		4.318	0	0		3.81		0	0	0	0	0	8.128
1964	10	14	13.8889	23.8889	31.6667		23.89		25.56	21.11	23.33	21.1111	26.6667	23.4569		2.77778	14.4444	13.8889		8.33		10	8.33	-1.11	8.88889	10.5556	8.45617		0	0	0		17.78		0	0	0	0	0	17.78
1964	10	15	16.6667	23.8889	27.2222		19.44		24.44	15.56	20	21.6667	25	21.5427		2.77778	13.3333	12.2222		7.22		7.78	8.33	-2.78	7.22222	10.5556	7.40679		0	0	0		13.72		0	0	0	0	0	13.72
1964	10	16	15.5556	26.1111	29.4444		21.11		22.78	19.44	19.44	22.2222	24.4444	22.2831		2.77778	12.7778	12.7778		7.78		5	8.33	-5	5	6.66667	6.23444		0	0	0		0		0	0	0	0	0	0
1964	10	17	17.2222	27.7778	28.8889		26.11		26.67	20.56	19.44	21.6667	25	23.704		3.33333	11.6667	12.7778		10		3.33	6.67	-5	3.88889	10	6.2963		0	0	0		0		0	0	0	0	0	0
1964	10	18	16.6667	27.7778	27.7778		25		26.11	20.56	18.33	22.2222	22.7778	23.0247		4.44444	12.7778	15.5556		9.44		5.56	7.78	-6.11	5	6.66667	6.79049		0	0	0		0		0	0	0	0	0	0
1964	10	19	17.2222	25.5556	27.2222		25.56		22.22	18.33	19.44	18.3333	22.2222	21.7895		5	11.6667	13.8889		10		3.89	7.22	-6.11	3.88889	5	6.04938		0	0	0		0		0	0	0	0	0	0
1964	10	20	21.1111	26.1111	29.4444		23.89		22.78	16.67	21.67	18.3333	23.8889	22.6554		5	12.2222	14.4444		9.44		5	6.11	-4.44	3.33333	6.11111	6.3579		0	0	0		0		0	0	0	0	0	0
1964	10	21	20.5556	23.8889	30.5556		27.22		23.33	19.44	23.33	17.7778	26.1111	23.5788		5.55556	11.1111	12.2222		9.44		3.33	6.67	-5	2.77778	6.11111	5.80198		0	0	0		0		0	0	0	0	0	0
1964	10	22	18.8889	25	31.1111		27.22		25.56	20.56	21.67	18.3333	26.1111	23.8283		5	11.1111	12.2222		10.56		2.78	6.11	-3.89	1.66667	5.55556	5.67951		0	0	0		0		0	0	0	0	0	0
1964	10	23	17.2222	26.1111	31.6667		27.78		25	20	21.11	17.7778	26.1111	23.6421		4.44444	11.6667	12.7778		10.56		3.33	6.67	-5	5	5	6.04988		0	0	0		0		0	0	0	0	0	0
1964	10	24	17.2222	26.6667	29.4444		26.67		25	20.56	21.67	21.1111	25	23.7049		4.44444	12.2222	11.6667		10		8.33	6.11	-4.44	5	6.11111	6.60494		0	0	0		0		0	0	0	0	0	0
1964	10	25	18.3333	25.5556	28.8889		24.44		25	19.44	21.67	18.8889	25	23.0241		4.44444	9.44444	10		10		1.11	5.56	-5	1.66667	7.22222	4.93864		0	0	0		0		0	0	0	0	0	0
1964	10	26	19.4444	25	30		26.11		25	20	20.56	19.4444	23.8889	23.272		5	9.44444	10.5556		10		1.67	3.89	-5.56	0	5	4.44444		0	0	0		0		0	0	0	0	0	0
1964	10	27	18.3333	24.4444	30		25		23.33	18.33	18.89	19.4444	23.8889	22.4068		5.55556	10	11.6667		9.44		3.89	5	-6.67	2.77778	3.33333	4.99926		0	0	0		0		0	0	0	0	0	0
1964	10	28	17.2222	26.1111	29.4444		26.11		23.89	19.44	18.33	20	23.8889	22.7152		6.11111	11.1111	11.6667		9.44		0.56	5.56	-6.11	1.66667	3.88889	4.87716		0	0	0		0		0	0	0	0	0	0
1964	10	29	16.6667	25.5556	30		26.11		25	20	18.89	20	23.8889	22.9012		6.11111	10	10.5556		9.44		1.11	5.56	-5.56	0	3.33333	4.50556		0	0	0		0		0	0	0	0	0	0
1964	10	30	11.1111	25	30		26.11		23.89	20.56	17.22	18.3333	23.3333	21.7286		6.11111	8.33333	10		8.89		0	5	-6.11	-0.555556	8.33333	4.44469		0.254	0	0		0		0	0	0	0	0	0.254
1964	10	31	12.7778	25.5556	29.4444		26.11		23.89	19.44	17.22	18.3333	22.2222	21.6659		3.88889	8.33333	9.44444		8.33		0	4.44	-5	-1.11111	6.11111	3.8263		1.016	0	0		0		0	0	0	0	0	1.016
1964	11	1	16.6667	24.4444	28.8889		24.44		22.78	19.44	18.33	21.6667	21.6667	22.0359		4.44444	8.33333	10.5556		8.33		2.78	5	-5.56	3.88889	4.44444	4.69074		0	0	0		0		0	0	0	0	0	0
1964	11	2	10.5556	23.8889	28.8889		23.33		22.78	18.33	17.78	20	22.2222	20.864		2.77778	10	10		7.78		1.67	6.67	-5	3.33333	8.33333	5.06272		0.762	0	0		0		0	0	0	0	0	0.762
1964	11	3	12.2222	22.7778	28.3333		22.78		21.67	16.11	16.11	18.8889	20	19.8769		2.77778	7.77778	8.33333		6.67		-1.11	2.78	-8.33	-0.555556	5	2.5937		0	0	0		0		0	0.3	0	0	0	0.3
1964	11	4	14.4444	22.2222	25.5556		22.22		21.67	16.11	13.89	16.6667	18.8889	19.0742		1.66667	7.77778	7.22222		6.67		-1.67	2.22	-8.89	-1.11111	5	2.0984		0	0	0		0		0	0.5	0	0	0	0.5
1964	11	5	13.3333	21.6667	23.8889		22.22		20	16.67	15	17.2222	18.8889	18.7656		1.66667	7.22222	7.77778		6.11		-1.67	2.78	-8.89	-1.11111	2.77778	1.85148		0	0	0		0		0	0	0	0	0	0
1964	11	6	13.8889	21.1111	22.7778		21.11		19.44	16.11	16.67	15.5556	20	18.5181		3.88889	6.11111	6.11111		6.11		-1.67	2.22	-8.33	-2.22222	2.22222	1.60457		6.858	0	0		0		0	0	0	0	0	6.858
1964	11	7	9.44444	20	24.4444		22.78		18.89	16.67	18.33	16.1111	21.6667	18.7041		1.66667	5	5.55556		6.11		-2.78	1.67	-5.56	-3.33333	2.22222	1.17235		0	0	0		0		0	0	0	0	0	0
1964	11	8	10	21.1111	23.8889		22.22		19.44	16.67	21.67	15.5556	23.8889	19.3827		-1.66667	5	6.66667		6.67		0	1.67	-2.78	-2.22222	5	2.03753		0	0	0		0		0	0	0	0	0	0
1964	11	9	11.1111	17.7778	24.4444		23.33		16.11	13.89	21.11	12.2222	23.8889	18.2094		-1.66667	5.55556	5.55556		7.78		-2.22	3.89	-5	-3.33333	5	1.72901		0	0	0		0		0	0	0	0	0	0
1964	11	10	11.1111	21.6667	21.1111		23.33		20.56	17.78	19.44	13.8889	23.3333	19.1357		1.66667	6.11111	6.66667		8.33		-1.67	2.78	-5.56	-3.33333	3.88889	2.09778		0	0	0		0		0	0	0	0	0	0
1964	11	11	11.6667	21.1111	21.6667		23.89		20.56	17.78	20.56	14.4444	25	19.631		0.555556	6.11111	6.11111		7.78		-1.67	2.22	-6.11	-3.88889	6.11111	1.91333		0	0	0		0		0	0	0	0	0	0
1964	11	12	13.3333	21.1111	23.8889		23.89		20.56	16.11	19.44	16.1111	24.4444	19.8765		-1.11111	6.11111	7.77778		8.33		1.11	1.67	-3.89	-2.22222	6.66667	2.7158		0	0	0		0		0	0	0	0	0	0
1964	11	13	13.3333	21.1111	23.8889		23.33		19.44	15	18.89	16.1111	23.3333	19.382		-1.11111	7.77778	7.22222		8.33		-1.11	2.78	-3.89	0	5.55556	2.83938		0	0	0		0		0	0	0	0	0	0
1964	11	14	9.44444	21.1111	20.5556		20.56		18.33	14.44	17.78	14.4444	21.6667	17.5925		2.77778	7.77778	8.33333		7.22		1.11	2.78	-5.56	1.66667	8.33333	3.82654		0	0	0		0		0	0	0	0	0	0
1964	11	15	4.44444	20.5556	17.7778		17.78		18.33	11.11	15	12.2222	20	15.2467		0	8.33333	7.22222		6.67		1.11	2.78	-7.78	-2.22222	6.11111	2.46938		8.89	0	0		0		0	0	0	0	0	8.89
1964	11	16	6.11111	18.8889	22.7778		19.44		18.33	13.89	16.11	11.6667	20	16.3572		-2.77778	7.77778	7.77778		7.22		1.67	2.78	-7.22	-1.11111	5.55556	2.40802		0.762	0	0		0		0	0	0	0	0	0.762
1964	11	17	7.77778	17.2222	20		21.11		16.67	10	15.56	10.5556	20	15.4328		-4.44444	7.77778	6.66667		7.22		4.44	1.67	-7.22	-2.77778	2.22222	1.72827		0	0	0		0.01		0	0	0	0	0	0.01
1964	11	18	7.77778	16.1111	22.7778		11.11		15	8.89	16.11	9.44444	18.8889	14.0122		-4.44444	7.22222	6.66667		4.44		7.78	0	-7.78	-1.11111	1.66667	1.60444		0	0	0		0.25		0	0	0	0	0	0.25
1964	11	19	8.88889	18.3333	22.7778		16.11		17.78	12.22	17.22	10.5556	18.8889	15.8638		-3.88889	4.44444	5		5		7.78	-0.56	-7.22	-4.44444	0	0.679012		0	0	0		0		0	0	0	0	0	0
1964	11	20	8.33333	17.7778	21.1111		16.67		16.67	12.22	17.78	11.6667	20.5556	15.8649		-2.22222	4.44444	4.44444		5.56		-3.89	-1.11	-8.89	-5.55556	1.11111	-0.678642		0	0	0		0		0	0	0	0	0	0
1964	11	21	8.33333	18.3333	20.5556		18.33		17.22	12.78	18.33	11.6667	23.3333	16.5425		-1.66667	3.88889	4.44444		6.11		-3.89	-1.11	-8.33	-5.55556	1.11111	-0.555309		0	0	0		0		0	0.8	0	0	0	0.8
1964	11	22	8.33333	17.2222	18.3333		20		17.22	12.22	19.44	11.6667	21.6667	16.2336		0	3.88889	3.88889		5.56		-3.89	-0.56	-6.11	-5.55556	2.22222	-0.0617284		0	0	0		0		0	1.3	0	0	0	1.3
1964	11	23	10	18.3333	21.6667		22.78		17.22	12.78	21.67	11.6667	23.3333	17.7167		-2.77778	3.88889	3.88889		5.56		-3.89	-0.56	-7.22	-5.55556	2.22222	-0.493704		0	0	0		0		0	2.5	0	0	0	2.5
1964	11	24	10.5556	16.6667	18.8889		21.67		16.67	13.33	22.78	12.2222	22.7778	17.2846		-3.33333	2.77778	3.88889		5.56		-3.89	-0.56	-5.56	-5.55556	2.22222	-0.494444		0	0	0		0		0	0	0	0	0	0
1964	11	25	8.88889	15	18.8889		20		16.67	12.22	20.56	10	20	15.8031		-2.77778	3.88889	4.44444		5.56		-2.78	0	-5	-6.66667	2.77778	-0.0614815		0	0	0		0		0	0	0	0	0	0
1964	11	26	12.7778	17.2222	21.1111		20		15	11.11	20	8.33333	19.4444	16.111		2.22222	4.44444	3.33333		5.56		-2.78	0	5	-4.44444	3.33333	1.8521		0	0	0		0		0	0	0	0	0	0
1964	11	27	7.77778	15	20.5556		13.33		15.56	9.44	17.22	10	17.2222	14.0117		1.66667	5	4.44444		7.22		-1.67	0.56	5	-5	6.11111	2.59247		1.016	0	0		0.01		0	0	0	0	0	1.026
1964	11	28	8.33333	15	20		9.44		13.33	9.44	16.67	10.5556	17.2222	13.3323		0.555556	7.77778	6.66667		4.44		4.44	2.78	5.56	0.555556	4.44444	4.13556		1.016	0	0		4.32		0	0	0.1	0	0	5.436
1964	11	29	7.22222	15.5556	18.3333		12.78		15	10	15	11.1111	17.2222	13.5805		0	6.11111	5		4.44		1.11	2.78	1.11	-3.33333	5.55556	2.53037		2.032	0	0		9.65		0	0	0	0	----	11.682
1964	11	30	10.5556	16.1111	18.3333		11.67		13.33	8.89	10.56	12.7778	16.1111	13.1488		-1.66667	6.11111	6.11111		2.78		3.33	2.78	-6.11	-4.44444	0	0.987901		0	0	0		20.57		0	0	0	0	0	20.57
1964	12	1	6.66667	11.6667	14.4444		5.56		10.56	8.33	6.67	7.22222	11.1111	9.13679		-2.22222	6.11111	5		2.22		1.11	1.11	----	-2.22222	-1.66667	1.18		1.27	0	0		6.35		0	0	0	0	0	7.62
1964	12	2	7.77778	13.3333	15.5556		6.11		11.67	6.11	7.22	9.44444	11.1111	9.81469		-5	5.55556	3.88889		0.56		1.67	0.56	-12.78	-2.22222	0.555556	-0.801358		0	0	0		10.67		0	0	0	0	0	10.67
1964	12	3	6.11111	13.3333	15.5556		6.67		12.78	6.67	7.22	12.2222	14.4444	10.5563		-5.55556	5.55556	4.44444		1.11		2.78	0	-13.89	0	2.22222	-0.37037		0	0	0		9.91		0	0	0	0	0	9.91
1964	12	4	6.66667	11.1111	16.6667		2.22		10.56	3.33	6.67	5	13.3333	8.39531		-5	3.33333	3.88889		0		0	-0.56	-16.11	-2.77778	-5.55556	-2.53123		0	0	4.572		20.57		0	0	0	3.048	0	28.19
1964	12	5	7.22222	13.8889	13.3333		7.22		11.11	8.33	8.33	6.66667	12.2222	9.8137		-5	3.33333	2.22222		1.67		-0.56	1.67	-12.78	-3.33333	-6.11111	-2.09877		0	0	0		0.01		0	0	0	0	0	0.01
1964	12	6	6.66667	13.3333	16.1111		10.56		12.22	8.33	9.44	6.11111	13.8889	10.7401		-4.44444	3.88889	2.77778		0.56		-1.11	-1.67	-13.33	-3.33333	-3.88889	-2.28333		0	0	0		0		0	0	0	0	0	0
1964	12	7	9.44444	12.2222	13.8889		10		11.67	6.11	10	9.44444	14.4444	10.8027		-2.77778	2.77778	1.66667		0		-1.11	-2.78	-13.89	-5.55556	-4.44444	-2.90148		0	0	0		0		0	0	0	0	0	0
1964	12	8	10	13.3333	13.8889		9.44		11.67	4.44	11.11	7.22222	14.4444	10.6165		-2.77778	2.77778	1.66667		0		-1.67	-4.44	-13.33	-4.44444	-5	-3.0242		0	0	0		0		0	0	0	0	0	0
1964	12	9	8.88889	8.33333	15		6.11		8.33	3.89	8.89	5.55556	13.3333	8.70346		-4.44444	2.77778	0.555556		0.56		-2.22	-3.89	-11.67	-6.66667	-4.44444	-3.27136		0	0	0		0.76		0	0	0	0	0	0.76
1964	12	10	7.77778	11.1111	16.6667		6.67		10	6.11	6.11	5	11.1111	8.95074		-4.44444	3.33333	2.22222		1.11		-0.56	-1.67	-11.11	-6.11111	-6.66667	-2.65519		0	0	0		0.01		0	0	0	0.762	0	0.772
1964	12	11	5.55556	5	15.5556		6.11		6.11	1.67	-3.89	1.11111	2.77778	4.44444		-4.44444	1.66667	2.77778		1.67		1.11	-1.67	-14.44	-2.22222	-6.11111	-2.40704		0	3.556	9.398		0.25		2.032	0	0	7.112	0	22.348
1964	12	12	4.44444	2.77778	15		4.44		3.33	1.11	-0.56	0.555556	7.77778	4.31951		-1.11111	0.555556	1.11111		-1.11		-1.11	-4.44	-16.67	-7.22222	-6.66667	-4.0737		2.286	3.048	3.302		0.01		3.302	0	0	0.254	0	12.202
1964	12	13	1.66667	7.77778	13.3333		7.22		7.22	4.44	5	2.22222	8.33333	6.35704		-1.66667	-1.66667	-1.11111		-1.11		-5.56	-6.11	-15	-11.6667	-5	-5.43235		20.066	0	0		0		0	0	0	0	0	20.066
1964	12	14	2.22222	8.33333	13.3333		7.78		6.11	3.33	10	0.555556	13.3333	7.22198		-8.33333	-1.66667	-1.66667		-0.56		-6.67	-8.33	-11.11	-12.7778	-5.55556	-6.29667		0	0	0		0		0	0	0	0	0	0
1964	12	15	2.77778	7.22222	13.3333		8.33		6.67	2.78	13.89	-0.555556	16.6667	7.9016		-7.22222	-2.22222	-2.22222		0		-7.78	-7.78	-7.22	-12.7778	-3.88889	-5.67926		0	0	0		0		0	0	0	0	0	0
1964	12	16	3.33333	8.33333	12.7778		10.56		7.78	1.67	14.44	0	19.4444	8.70432		-9.44444	-2.22222	-1.66667		2.22		-6.67	-8.33	-6.67	-12.7778	0	-5.06235		0	0	0		0		0	0	0	0	0	0
1964	12	17	1.66667	8.88889	14.4444		11.11		7.78	2.78	16.11	1.11111	20.5556	9.38296		-12.2222	-1.66667	-1.66667		2.78		-6.67	-6.67	-6.67	-12.2222	7.22222	-4.1984		0	0	0		0		0	0	0	0	0	0
1964	12	18	0	7.77778	13.8889		14.44		8.33	4.44	18.33	-0.555556	21.6667	9.81309		-12.2222	-1.11111	-1.11111		2.78		-5	-6.11	-1.11	-12.7778	5	-3.51802		0	0	0		0		0	0	0	0	0	0
1964	12	19	2.22222	6.11111	13.8889		10.56		6.11	5	19.44	-0.555556	21.6667	9.38259		-11.6667	1.11111	-0.555556		3.89		-2.22	-3.89	0	-10	5	-2.03679		0	0	0		0		0	0	0	0	----	0
1964	12	20	0.555556	8.33333	10.5556		14.44		8.89	6.11	15.56	2.22222	21.6667	9.81481		-11.1111	1.66667	1.11111		3.89		-0.56	-2.78	5.56	-8.88889	6.11111	-0.555679		0	0	0		0		0	0	0	0	0	0
1964	12	21	2.22222	10.5556	12.7778		10.56		10	5.56	12.22	3.88889	15	9.19827		-9.44444	3.88889	2.77778		5		-0.56	-0.56	5	-1.66667	5.55556	1.11012		0	0	0		4.57		0	0	5.84	0	0	10.41
1964	12	22	2.22222	9.44444	11.1111		8.33		10	3.89	13.89	2.77778	15	8.5184		-6.11111	3.88889	3.88889		5.56		2.22	0.56	3.33	-1.66667	7.22222	2.09914		1.016	0	0		1.52		0	0	0.1	0.762	0	3.398
1964	12	23	3.88889	12.7778	9.44444		9.44		11.11	5.56	13.89	6.11111	16.6667	9.87654		-9.44444	5	4.44444		3.89		3.33	0	1.11	-0.555556	3.88889	1.29593		0	0.762	2.032		12.7		***	0	1.27	1.016	0	17.78
1964	12	24	2.22222	9.44444	8.33333		12.22		11.11	3.89	10	8.33333	13.8889	8.82691		-11.1111	5	6.11111		2.78		4.44	-1.67	-6.11	-1.11111	0	-0.185679		0	2.54	1.778		0.76		1.778	0	0	0	0	6.856
1964	12	25	-0.555556	12.7778	11.6667		10.56		12.22	5.56	14.44	8.88889	16.1111	10.1854		-11.1111	3.33333	2.77778		2.78		0.56	-3.89	-6.11	-2.22222	-0.555556	-1.6042		0	0S	1.27		0		0	0	0	0	0	1.27
1964	12	26	2.77778	12.7778	10.5556		11.11		12.78	3.89	16.67	8.88889	18.3333	10.8648		-8.88889	1.66667	1.11111		3.89		0.56	-7.22	-5	-6.11111	0	-2.22136		0	0	0		0		0	0	0	0	0	0
1964	12	27	6.66667	12.7778	11.1111		11.11		11.67	3.33	18.89	5	21.1111	11.2963		-5.55556	2.22222	2.22222		3.89		-1.67	-2.22	-5.56	-5.55556	1.11111	-1.23506		0	0	0		0		0	0	0	0	0	0
1964	12	28	6.66667	11.1111	9.44444		11.67		11.11	5.56	13.33	5.55556	15.5556	10.0004		-4.44444	1.66667	0.555556		2.78		-3.33	-2.22	-6.11	-4.44444	-0.555556	-1.78914		0	0	0		0		0	0	0	0	0	0
1964	12	29	5.55556	8.88889	12.7778		8.89		8.33	5	10.56	4.44444	15	8.82741		-1.66667	2.22222	1.66667		3.33		-1.67	-1.67	-7.78	-3.88889	-0.555556	-1.11247		3.048	0	0		0		0	0	0	0	0	3.048
1964	12	30	4.44444	12.2222	12.2222		13.33		10.56	6.11	8.33	6.11111	15	9.81444		-3.88889	2.77778	0.555556		4.44		-1.67	-1.67	-6.67	-5.55556	1.66667	-1.11272		4.064	0	0		0		0	0	0	0	0	4.064
1964	12	31	3.88889	12.2222	8.88889		10		11.67	7.22	9.44	9.44444	12.2222	9.44407		-9.44444	2.22222	0.555556		1.67		1.67	-1.67	-7.78	-7.22222	0.555556	-2.16037		0	0	0		0.25		0	0	0	0	0	0.25
1965	1	1	0.555556	----	11.6667		8.89		10.56	4.44	10	----	12.2222	8.33349		-11.1111	----	0.555556		1.67		-3.89	-2.78	0.56	----	-0.555556	-2.22159		0	***	0		0.01		0	0	0	0	0	0.01
1965	1	2	0.555556	----	15		8.33		10.56	3.89	11.11	----	12.7778	8.88905		-11.1111	----	0.555556		1.11		-2.22	-3.33	----	----	1.11111	-2.31407		0	***	0		0		0	0	0	0	0	0
1965	1	3	2.77778	----	13.3333		9.44		9.44	3.89	10	----	13.3333	8.88778		-6.66667	----	1.66667		1.11		-1.67	-3.33	----	----	0.555556	-1.38907		3.302	***	0		0.01		0	0	0	1.27	0	4.582
1965	1	4	3.88889	----	12.7778		10.56		8.89	3.89	5.56	----	12.7778	8.33492		-5	----	1.66667		-0.56		-2.22	-4.44	-2.22	----	-0.555556	-1.90413		0	***	0		0		0	0	0	0.254	0	0.254
1965	1	5	4.44444	----	10		8.89		9.44	3.33	7.22	----	11.6667	7.85587		-3.33333	----	2.22222		-0.56		-2.78	-5	-2.78	----	-2.22222	-2.06476		0	***	0		0		0	0	0	0	0	0
1965	1	6	2.77778	----	12.7778		10.56		10	3.33	8.33	----	11.6667	8.49175		-2.22222	----	-0.555556		0		-6.67	-5.56	-2.78	----	-0.555556	-2.62048		6.096	***	0		0		0	0	0	0	0	6.096
1965	1	7	3.33333	----	12.7778		6.11		9.44	1.67	3.33	----	9.44444	6.58651		-1.11111	----	0.555556		0		-5.56	-5.56	-2.22	----	1.66667	-1.74698		4.318	***	0		0.01		0	0	3.3	0	7.366	14.994
1965	1	8	5	----	11.6667		3.33		10.56	1.11	7.22	----	10.5556	7.06317		0	----	-1.66667		-0.56		-5	-4.44	-2.22	----	1.66667	-1.74571		11.938	***	0		0.01		0	0	0	0	0	11.948
1965	1	9	1.11111	----	12.2222		8.33		10	2.22	7.78	----	11.6667	7.61857		-5	----	-1.11111		-1.11		-4.44	-4.44	0.56	----	1.11111	-2.06143		0	***	0		0		0	0	0	0	0	0
1965	1	10	4.44444	----	12.7778		10		8.89	1.67	12.22	----	13.8889	9.1273		-5.55556	----	0.555556		3.33		-2.22	-4.44	0.56	----	2.22222	-0.79254		3.048	***	0		0		0	0	0	0	0	3.048
1965	1	11	0	----	13.8889		11.11		9.44	2.22	18.33	----	16.6667	10.2365		-5	----	0.555556		3.89		-1.67	-4.44	6.67	----	0	0.000793651		0	***	0		0		0	0	0	0	0	0
1965	1	12	3.33333	----	12.7778		13.33		12.22	6.67	10	----	14.4444	10.3965		-12.7778	----	1.66667		4.44		-1.11	-3.33	3.89	----	5.55556	-0.237937		0	***	0		0		0	0	0	0	----	0
1965	1	13	-1.66667	----	14.4444		13.89		14.44	7.22	13.33	----	15.5556	11.0305		-12.7778	----	2.77778		4.44		0	-2.78	4.44	----	3.88889	-0.0015873		0	***	0		0		0	0	0.76	0	----	0.76
1965	1	14	-1.11111	----	16.6667		18.33		14.44	10	9.44	----	12.2222	11.4268		-10	----	2.77778		4.44		-2.78	-2.22	6.11	----	3.88889	0.316667		0	***	0		0		0	0	0.25	0	0	0.25
1965	1	15	-2.77778	----	17.2222		15		14.44	8.33	15.56	----	20	12.5392		-7.77778	----	2.77778		6.11		-1.67	-2.78	7.22	----	8.33333	1.74476		0	***	0		0		0	1.5	0	0	0	1.5
1965	1	16	-1.11111	----	17.7778		10.56		12.22	5.56	13.89	----	18.8889	11.1122		-12.7778	----	4.44444		4.44		1.11	0.56	8.33	----	6.66667	1.82476		0	***	0		3.3		0	2	0	0	0	5.3
1965	1	17	-3.88889	----	14.4444		5.56		11.11	5	13.33	----	13.8889	8.49206		-13.3333	----	1.66667		4.44		1.11	0	5	----	4.44444	0.475397		0	***	0		9.65		0	0	0	0	0	9.65
1965	1	18	0.555556	----	12.2222		10		11.11	7.22	13.89	----	16.6667	10.2378		-10.5556	----	2.77778		5		2.22	3.33	5.56	----	5	1.9046		0	***	0		13.97		0	0	1.02	0	0	14.99
1965	1	19	-0.555556	----	12.7778		6.11		10.56	6.11	11.11	----	16.6667	8.96841		-11.6667	----	4.44444		3.89		3.33	1.11	2.78	----	3.88889	1.11095		0	***	3.556		26.16		1.778	0	3.3	0	1.524	36.318
1965	1	20	-1.66667	----	13.8889		6.67		7.78	3.89	7.22	----	11.6667	7.06413		-12.2222	----	3.88889		2.78		2.78	0.56	-1.11	----	1.66667	-0.236667		1.016	***	4.572		0.01		1.524	0	0	2.794	0	9.916
1965	1	21	0	----	6.66667		10.56		11.67	7.22	10.56	----	10.5556	8.17603		-5.55556	----	3.88889		2.78		2.22	-1.11	3.89	----	4.44444	1.50825		9.398	***	0		0.01		0	0	0	0	0	9.408
1965	1	22	-1.66667	----	12.7778		7.22		7.78	7.22	10.56	----	6.11111	7.14317		-5.55556	----	3.88889		2.22		2.78	-1.11	3.89	----	2.22222	1.19079		0.254	***	1.524		1.27		6.096	0	19.81	2.032	1.778	32.764
1965	1	23	1.11111	----	7.77778		7.22		7.78	6.11	9.44	----	11.6667	7.30079		-8.33333	----	3.88889		2.22		-0.56	-2.78	0.56	----	2.22222	-0.39746		0	***	0		0.01		----	0	0	1.524	0	1.534
1965	1	24	1.66667	----	13.3333		8.33		9.44	3.89	10	----	12.7778	8.49111		-10.5556	----	4.44444		1.67		0.56	-3.33	0.56	----	-0.555556	-1.02952		0	***	0		0		0	0	0	0.254	0	0.254
1965	1	25	0	----	11.6667		8.33		11.11	3.89	11.11	----	13.3333	8.49143		-12.7778	----	2.77778		1.11		0	-3.33	0.56	----	0	-1.66571		0	***	0		0		0	0	0	0	0	0
1965	1	26	-2.22222	----	13.3333		7.22		11.11	4.44	11.67	----	15	8.65016		-12.7778	----	2.77778		1.11		0.56	-1.67	2.78	----	4.44444	-0.396508		0	***	0		0.01		0	0	0.01	0	0.254	0.274
1965	1	27	0.555556	----	13.8889		7.22		11.11	5.56	10	----	15	9.04778		-14.4444	----	2.77778		1.67		1.11	-3.33	0.56	----	2.77778	-1.26841		0	***	0		0.25		0	0	0	0	0	0.25
1965	1	28	-1.11111	----	13.8889		8.89		12.22	3.89	8.33	----	13.8889	8.57095		-13.8889	----	2.77778		1.67		1.67	-2.22	-1.11	----	7.22222	-0.554127		0	***	0		0		0	0	0	0	0	0
1965	1	29	-1.11111	----	15		9.44		10.56	4.44	13.89	----	17.7778	9.99952		-12.2222	----	5		2.22		5	-1.67	7.22	----	7.77778	1.90365		0	***	0		0.01		0	1.3	0	0.254	----	1.564
1965	1	30	1.11111	----	17.7778		7.22		12.22	4.44	15.56	----	17.7778	10.8724		-13.8889	----	6.11111		1.67		2.22	-1.67	6.11	----	6.11111	0.951905		0	***	0		0.01		0	0	0	1.016	----	1.026
1965	1	31	-1.11111	----	11.6667		12.22		12.22	6.67	17.78	----	19.4444	11.27		-13.8889	----	6.66667		2.22		3.89	-1.67	6.11	----	6.66667	1.42778		0	***	0		0		0	0	0	0.762	0	0.762
1965	2	1	2.22222	----	17.7778		10.56		13.89	8.33	17.22	6.66667	20	12.0833		-13.3333	----	6.66667		5.56		3.33	1.11	8.89	0.555556	9.44444	2.77792		0	***	0		0.01		0	0	0	0.508	0	0.518
1965	2	2	-0.555556	----	17.2222		8.33		12.78	6.67	17.22	9.44444	21.1111	11.5278		-12.7778	----	6.66667		3.89		4.44	0.56	6.11	1.11111	8.33333	2.29167		0	***	0		6.86		0	0	0	0.254	----	7.114
1965	2	3	0	----	15		12.22		15	8.33	18.33	7.22222	19.4444	11.9433		-13.3333	----	7.22222		5		6.11	1.11	6.11	2.22222	6.11111	2.56903		0	***	0		0.01		0	0	1.27	0	0	1.28
1965	2	4	-3.33333	----	11.1111		7.22		12.78	6.11	6.11	10	16.1111	8.26361		-13.3333	----	2.77778		2.78		4.44	1.67	-0.56	2.77778	2.77778	0.41625		0	***	12.192		23.62		15.494	0	17.02	0	3.556	71.882
1965	2	5	-1.11111	----	11.1111		7.22		11.11	10	6.67	11.6667	13.8889	8.81944		-12.2222	----	3.88889		1.67		5	0.56	-2.78	-1.66667	-0.555556	-0.763194		3.81	***	0.508		11.68		----	0	0	0	0	15.998
1965	2	6	-0.555556	----	13.8889		11.11		11.11	6.11	10	8.33333	13.8889	9.23569		-6.11111	----	3.88889		1.67		2.78	-3.33	-2.78	-1.66667	-1.66667	-0.901944		4.572	***	0		0		0	0	0	0	0	4.572
1965	2	7	5	----	15		9.44		12.78	5	11.11	7.77778	15.5556	10.2079		-6.66667	----	2.22222		1.67		3.89	-6.11	0	-5	0.555556	-1.17986		0	***	0		0		0	0	0	0	0	0
1965	2	8	2.77778	----	13.8889		8.89		11.11	3.89	11.67	6.11111	17.7778	9.51444		-6.11111	----	1.66667		1.67		-0.56	-6.11	0.56	-6.11111	2.22222	-1.59667		0	***	0		0		0	0	0	0	0	0
1965	2	9	1.66667	----	12.7778		9.44		9.44	4.44	15	3.33333	17.7778	9.23444		-3.33333	----	2.22222		2.22		0.56	-6.11	0.56	-5	2.22222	-0.832361		0	***	0		0		0	0	0	0	0	0
1965	2	10	5	----	14.4444		8.89		11.11	4.44	15.56	4.44444	18.3333	10.2778		-7.77778	----	2.22222		2.22		-0.56	-2.78	3.33	-3.33333	5	-0.209861		0	***	0		0.01		0	0	0	0	0	0.01
1965	2	11	2.22222	----	11.6667		3.89		10	2.78	14.44	5	13.3333	7.91653		-8.33333	----	2.77778		1.11		0.56	-1.67	0	-2.22222	4.44444	-0.416667		0	***	0		5.08		0	2.5	0	0	7.874	15.454
1965	2	12	2.22222	----	12.7778		4.44		11.11	3.89	13.89	6.66667	14.4444	8.68014		-6.66667	----	3.33333		1.11		0.56	-0.56	-1.11	-2.22222	2.22222	-0.416667		0	***	0		4.06		0	0	0	0	0	4.06
1965	2	13	4.44444	----	10.5556		12.22		13.89	6.11	8.33	8.33333	13.3333	9.65208		-3.88889	----	5		1.11		2.22	-2.22	-1.11	-1.11111	2.77778	0.347222		0.254	***	0		0.01		0	0	0	0	0	0.264
1965	2	14	5.55556	----	11.6667		10		11.67	5.56	11.67	3.88889	14.4444	9.30694		-1.11111	----	6.11111		1.11		1.11	-3.89	-1.67	-3.33333	2.22222	0.0686111		0	***	0		0		0	0	0	0	0	0
1965	2	15	6.11111	----	16.1111		8.89		13.89	5.56	15	7.77778	16.1111	11.1814		-0.555556	----	5.55556		2.22		2.78	-3.89	2.22	-2.77778	3.88889	1.18014		3.81	***	0		0		0	0	0	0	0	3.81
1965	2	16	3.88889	----	14.4444		7.22		11.67	3.89	18.33	5	17.2222	10.2082		0	----	6.11111		1.11		3.33	-1.67	6.11	-2.22222	7.22222	2.49889		0	***	0		3.3		0.508	0.5	1.52	5.08	0	10.908
1965	2	17	4.44444	----	11.6667		9.44		9.44	6.67	11.11	1.66667	14.4444	8.61028		0.555556	----	3.88889		1.11		3.89	-1.67	-2.78	-2.22222	3.88889	0.832639		10.668	***	4.318		0.25		0.762	0	4.06	4.064	1.778	25.9
1965	2	18	2.77778	----	6.66667		10		6.11	4.44	5	2.77778	15	6.59653		-2.22222	----	2.77778		0		1.11	0	-3.89	-1.66667	2.22222	-0.208611		42.418	***	1.524		4.06		0.508	0	0	2.032	0	50.542
1965	2	19	2.22222	----	10		3.33		9.44	4.44	5	3.88889	11.6667	6.24847		-6.11111	----	1.66667		-0.56		-2.78	-3.89	-3.89	-5.55556	0	-2.64		1.778	***	0		3.3		0	0	0	0	0	5.078
1965	2	20	2.77778	----	8.88889		8.89		8.89	3.89	5.56	2.22222	12.2222	6.66764		-6.66667	----	1.11111		-1.11		-2.78	-6.67	-5	-6.66667	-2.22222	-3.75056		0	***	0		0		0	0	0	0	0	0
1965	2	21	6.66667	----	12.2222		8.33		9.44	3.33	8.33	5	11.6667	8.12319		-1.66667	----	-0.555556		-1.11		-3.89	-6.67	-1.67	-5.55556	-1.11111	-2.77861		5.08	***	0		0		0	0	0	0	0	5.08
1965	2	22	1.66667	----	12.7778		10		9.44	1.67	9.44	4.44444	11.6667	7.63819		-2.22222	----	0		-1.11		-2.78	-6.67	-1.67	-6.11111	0.555556	-2.50097		4.572	***	0		0		0	0	0	0	0	4.572
1965	2	23	3.88889	----	13.3333		8.89		9.44	2.22	10	4.44444	12.7778	8.12431		-6.66667	----	0		-0.56		-4.44	-6.67	3.89	-6.66667	0.555556	-2.56972		0.508	***	0		0		0	0	0	0	0	0.508
1965	2	24	5	----	13.3333		8.89		10	3.89	12.22	3.33333	16.1111	9.09722		-7.22222	----	2.22222		-0.56		-0.56	-2.22	3.89	-2.77778	1.66667	-0.695139		0	***	0		0.01		0	0	0	0	0	0.01
1965	2	25	3.88889	----	13.3333		6.11		8.33	-0.56	20.56	2.77778	18.3333	9.09667		-10	----	1.11111		0.56		-1.11	-2.78	6.11	-2.77778	-0.555556	-1.18028		0	***	0		0.25		0	1.5	0	0	0	1.75
1965	2	26	2.77778	----	14.4444		11.11		12.22	-2.22	13.89	3.88889	20.5556	9.58333		-9.44444	----	2.77778		2.78		-5.56	-2.78	0.56	-2.22222	5	-1.11111		0	***	0		1.52		0	0	0	7.112	----	8.632
1965	2	27	3.33333	----	13.8889		12.78		15	3.33	13.89	10	18.3333	11.3194		-6.66667	----	2.77778		2.22		0.56	-6.11	1.11	-1.11111	2.22222	-0.624722		0	***	0		2.54		0	0	0	0	0	2.54
1965	2	28	6.11111	----	16.6667		11.67		14.44	6.67	11.11	8.33333	18.8889	11.7363		-1.66667	----	3.33333		2.78		1.11	-4.44	2.22	-3.88889	1.11111	0.0698611		0	***	0		0		0	0	0	0	0	0
1965	3	1	2.77778	----	16.1111		11.67		14.44	5.56	16.11	7.22222	20.5556	11.8058		-2.22222	----	7.22222		3.33		5	-5.56	6.11	-3.33333	7.22222	2.22111		2.794	***	0		0		0	0	0	0	0	2.794
1965	3	2	7.77778	----	15.5556		14.44		13.33	8.33	16.11	8.33333	19.4444	12.9151		-4.44444	----	5.55556		3.89		3.33	-3.33	7.22	-0.555556	3.33333	1.87486		0	***	0		0		0	0	0	0	0	0
1965	3	3	4.44444	----	17.7778		12.78		15.56	7.78	16.11	8.33333	22.2222	13.126		-4.44444	----	3.33333		4.44		5	-3.33	5.56	-3.33333	9.44444	2.08375		0	***	0		0		0	0	0	0	0	0
1965	3	4	2.77778	----	18.3333		13.33		15.56	7.22	17.22	8.88889	24.4444	13.4718		-1.66667	----	3.88889		4.44		3.33	-3.89	7.22	-4.44444	6.11111	1.87361		8.636	***	0		0		0	0	0	0	0	8.636
1965	3	5	5	----	18.8889		15		16.67	9.44	21.11	8.33333	23.8889	14.7914		-2.77778	----	5		4.44		6.67	-3.33	8.33	-3.33333	7.77778	2.84708		1.27	***	0		0		0	0	0	0	0	1.27
1965	3	6	6.66667	----	20		15		17.78	10	18.89	11.1111	22.7778	15.2782		-2.22222	----	7.22222		7.22		7.78	-1.67	9.44	-0.555556	8.33333	4.44347		0	***	0		0		0	0	0	0	0	0
1965	3	7	3.88889	----	22.2222		16.11		18.89	9.44	11.11	11.6667	19.4444	14.0965		-1.66667	----	8.33333		8.33		8.89	1.67	3.33	-0.555556	6.11111	4.30528		0	***	0		0		0	0	16.51	0	0	16.51
1965	3	8	6.66667	----	22.7778		16.67		20	11.67	11.67	12.7778	13.8889	14.5151		-5	----	10		6.67		9.44	-1.11	3.33	1.11111	3.33333	3.47181		0	***	0		0		0	0	0	0	0	0
1965	3	9	6.66667	----	19.4444		13.89		17.22	10.56	13.89	12.7778	17.2222	13.9589		-4.44444	----	10		5.56		5.56	2.22	3.33	2.77778	3.88889	3.61153		0	***	0		2.03		0	0	0	0	0	2.03
1965	3	10	7.77778	----	19.4444		10.56		18.33	10.56	9.44	13.3333	18.8889	13.5418		1.11111	----	8.88889		3.89		6.67	1.11	5	1.11111	6.11111	4.23653		0	***	0		1.27		0	0	0	0	0	1.27
1965	3	11	8.33333	----	20.5556		18.89		17.78	12.78	19.44	11.6667	20.5556	16.2501		0.555556	----	7.77778		3.89		3.89	1.67	4.44	0	6.66667	3.61125		19.05	***	0		0		0	0	0	0	0	19.05
1965	3	12	2.77778	----	22.7778		17.22		19.44	12.22	18.89	12.2222	21.6667	15.9018		-3.88889	----	7.77778		6.67		5.56	1.11	8.33	-1.66667	6.66667	3.81986		17.018	***	0		0		0	0	0	0	0	17.018
1965	3	13	6.66667	----	23.3333		20.56		20.56	13.33	21.67	12.7778	25	17.9872		-3.88889	----	8.33333		7.22		1.67	1.11	8.89	-1.66667	7.77778	3.68069		0	***	0		0		0	0	0	0	0	0
1965	3	14	7.22222	----	25		20		21.67	14.44	23.33	13.8889	26.1111	18.9578		-3.88889	----	10.5556		10.56		5.56	2.22	10	-0.555556	10	5.55639		0	***	0		0		0	0	0	0	0	0
1965	3	15	7.77778	----	23.3333		22.22		21.67	15.56	23.89	15	27.2222	19.5842		-3.88889	----	11.6667		10.56		8.33	1.67	10	3.33333	10	6.45889		0	***	0		0.01		0	0	0	0	0	0.01
1965	3	16	10	----	23.8889		16.11		22.22	13.33	23.33	15.5556	26.6667	18.8876		-1.66667	----	12.7778		7.22		10.56	5.56	9.44	3.88889	12.2222	7.50028		0	***	0		8.13		0	0	0	0	0	8.13
1965	3	17	14.4444	----	16.1111		17.78		13.89	8.89	20.56	15.5556	26.1111	16.6678		1.66667	----	9.44444		7.22		11.11	5.56	5.56	6.11111	10.5556	7.15347		4.064	***	0.762		8.64		111.76	0	0	0	0	125.226
1965	3	18	13.8889	----	10.5556		16.11		13.33	7.22	13.33	8.88889	21.6667	13.1237		1.11111	----	6.11111		3.89		6.11	3.89	-0.56	2.22222	5.55556	3.54125		0	***	26.162		20.83		***	2.5	0	6.35	0	55.842
1965	3	19	11.6667	----	12.7778		5.56		12.78	6.67	7.22	6.66667	26.1111	11.1815		1.11111	----	6.11111		3.89		6.11	2.22	0	2.22222	2.77778	3.05528		0	***	2.794		23.88		1.524	0	0	0.762	0	28.96
1965	3	20	6.66667	----	11.6667		10		12.78	7.78	12.78	13.3333	15.5556	11.3203		0	----	6.11111		3.89		5.56	1.67	2.22	2.77778	5	3.40361		13.462	***	0		4.57		0	0	0	0	0	18.032
1965	3	21	11.6667	----	16.1111		13.33		16.11	10	17.22	12.2222	16.6667	14.1658		-0.555556	----	6.11111		5		7.22	2.22	5	4.44444	6.11111	4.44389		0	***	0		0.76		0	0	0	0	0	0.76
1965	3	22	10.5556	----	16.6667		15		15	11.67	16.11	12.7778	17.7778	14.4447		-0.555556	----	8.33333		4.44		7.78	1.67	6.11	1.66667	6.11111	4.44444		0	***	0		3.05		0	0	0.01	0	0	3.06
1965	3	23	11.6667	----	17.2222		10.56		16.11	9.44	14.44	11.6667	18.8889	13.7493		-0.555556	----	7.77778		3.89		6.67	2.22	3.89	0	5	3.61153		0	***	0		1.78		0	0	0	0	0	1.78
1965	3	24	10.5556	----	18.3333		18.33		16.67	12.22	18.89	12.2222	18.3333	15.6943		0.555556	----	7.77778		3.89		6.11	0.56	5.56	2.22222	7.22222	4.23722		0	***	0		0		0	0	0	0	0	0
1965	3	25	13.3333	----	21.1111		15		17.22	10.56	18.33	12.7778	20.5556	16.111		2.22222	----	9.44444		4.44		8.89	1.11	5.56	-1.66667	10.5556	5.06944		1.016	***	0		4.83		0	0	0	0	0	5.846
1965	3	26	11.1111	----	20		17.22		18.33	10.56	20	12.7778	23.3333	16.6665		1.11111	----	10		5		5	3.89	10.56	2.22222	8.33333	5.76458		7.112	***	0		3.05		0	0	0	0	0	10.162
1965	3	27	11.1111	----	20		13.89		16.11	10	19.44	13.3333	16.1111	14.9994		1.11111	----	8.33333		4.44		3.33	1.67	8.89	2.77778	8.88889	4.93014		0	***	0		0.01		0	0	0	0	0	0.01
1965	3	28	13.3333	----	20.5556		20		16.67	11.67	18.33	12.7778	22.7778	17.0143		0	----	9.44444		4.44		6.67	0.56	6.67	2.77778	9.44444	5.00083		0	***	0		0		0	0	0	0	0	0
1965	3	29	13.3333	----	21.6667		18.33		18.33	11.11	20.56	12.7778	21.1111	17.1524		0	----	8.88889		6.11		7.22	1.67	10.56	1.66667	10	5.76444		0	***	0		0.51		0	0	0	0	0	0.51
1965	3	30	13.8889	----	23.8889		14.44		18.89	10.56	18.33	13.8889	22.7778	17.0831		0.555556	----	11.1111		4.44		10	2.78	5	3.88889	10.5556	6.04139		0	***	0		19.56		0	0	6.35	0	0	25.91
1965	3	31	14.4444	----	18.8889		5		18.33	10.56	14.44	16.1111	22.2222	14.9996		2.22222	----	10.5556		2.78		7.78	2.22	5	6.66667	6.66667	5.48639		0	***	0		53.34		0	0	0	0	0	53.34
1965	4	1	15	----	16.1111		5.56		16.11	5	13.89	13.3333	18.8889	12.9867		4.44444	----	8.88889		2.78		7.22	1.67	3.89	3.88889	7.77778	5.07		1.27	***	0.254		16.76		0	0	0	0	0	18.284
1965	4	2	13.8889	----	19.4444		12.22		16.67	13.33	15.56	14.4444	20	15.6947		3.33333	----	9.44444		3.89		3.89	3.89	5	3.88889	5	4.79208		2.032	***	0		0.76		0	0	0	0	0	2.792
1965	4	3	16.1111	----	20		18.33		19.44	15	21.67	15.5556	22.7778	18.6106		5	----	10		3.89		5.56	2.78	7.22	2.77778	7.77778	5.62569		0	***	0		0		0	0	0.01	0	0	0.01
1965	4	4	17.2222	----	24.4444		16.11		21.67	14.44	12.78	15.5556	17.7778	17.5		3.33333	----	12.2222		6.11		10.56	3.33	6.11	6.11111	6.66667	6.80542		17.018	***	0		1.27		0	0	0.01	0	0	18.298
1965	4	5	13.8889	----	22.7778		21.11		20	16.67	20.56	13.3333	23.8889	19.0286		1.11111	----	12.7778		6.67		5.56	5	7.22	4.44444	11.6667	6.80625		0	***	0		0.01		0	0	9.91	0	9.652	19.572
1965	4	6	13.3333	----	20.5556		15		18.89	12.22	17.78	11.1111	22.2222	16.389		1.11111	----	12.2222		7.78		10	3.89	7.22	5	12.2222	7.43069		0	***	0		3.3		0	0	13.97	0	0	17.27
1965	4	7	13.8889	----	15.5556		12.78		13.33	7.78	18.33	6.66667	19.4444	13.4719		2.22222	----	8.88889		8.33		7.78	3.89	5	2.77778	11.6667	6.31944		0.762	***	6.604		9.91		5.334	0	0	5.842	4.318	32.77
1965	4	8	7.77778	----	21.1111		18.33		21.67	14.44	15	14.4444	16.1111	16.1106		3.33333	----	10.5556		7.22		9.44	6.11	6.67	4.44444	8.88889	7.08278		2.54	***	0		0.01		0	0	0	0	----	2.55
1965	4	9	15.5556	----	22.2222		21.67		21.11	15.56	18.33	7.77778	21.6667	17.9865		3.88889	----	11.6667		7.78		6.67	5.56	8.33	2.77778	10	7.08417		0	***	0		0		0	0	0	1.524	0	1.524
1965	4	10	16.1111	----	23.8889		21.11		20	17.22	17.22	14.4444	21.6667	18.9576		4.44444	----	11.1111		9.44		5.56	6.11	11.67	3.33333	10	7.70861		1.27	***	0		0		0	0	0	0	0	1.27
1965	4	11	12.2222	----	27.7778		21.67		24.44	18.33	13.89	17.7778	22.2222	19.7913		3.88889	----	15		9.44		13.33	6.67	7.22	8.33333	11.6667	9.44361		9.906	***	0		2.29		0	0	5.84	0	----	18.036
1965	4	12	7.22222	----	21.1111		15		21.67	15	16.11	14.4444	23.8889	16.8058		2.77778	----	13.3333		7.22		10.56	7.22	4.44	6.11111	9.44444	7.63833		35.306	***	0		26.67		0	0	16	0	----	77.976
1965	4	13	10.5556	----	17.7778		7.22		20	11.67	15	13.8889	19.4444	14.4446		3.33333	----	10		5.56		8.89	6.11	6.11	5	9.44444	6.80597		6.604	***	3.556		31.75		0	4	0	5.08	1.016	52.006
1965	4	14	10.5556	----	23.3333		15.56		23.33	15.56	18.33	18.3333	22.2222	18.4031		3.88889	----	12.2222		6.11		10	6.67	9.44	6.66667	11.6667	8.33306		5.334	***	0		0.01		0	0	0	0	0	5.344
1965	4	15	15	----	27.2222		21.67		25	18.33	21.67	18.8889	25.5556	21.6671		6.11111	----	13.8889		10		7.78	7.22	12.78	4.44444	14.4444	9.58361		0	***	0		0.01		0	0	0.01	0	0	0.02
1965	4	16	12.2222	----	29.4444		21.67		23.33	19.44	20.56	20	23.8889	21.3194		2.22222	----	15		8.33		9.44	7.78	12.22	10.5556	12.2222	9.72125		7.112	***	0		15.24		0	0	0	0	18.288	40.64
1965	4	17	4.44444	----	22.2222		17.78		21.11	16.11	18.33	15	16.1111	16.3885		0.555556	----	13.8889		8.33		11.67	6.11	9.44	6.66667	10.5556	8.40208		35.306	***	0		6.6		0	0.3	12.19	0	21.082	75.478
1965	4	18	8.33333	----	23.3333		12.78		20.56	11.67	11.11	18.8889	14.4444	15.14		0	----	11.6667		1.11		11.11	8.33	7.22	9.44444	9.44444	7.29069		0	***	0.254		66.8		***	0	10.41	0	29.972	107.436
1965	4	19	10	----	13.3333		8.89		16.11	11.67	15.56	13.3333	15.5556	13.0565		0.555556	----	10.5556		2.78		9.44	6.67	7.78	7.77778	9.44444	6.87542		0	***	5.08		30.99		7.874	1	0	0	20.828	65.772
1965	4	20	11.1111	----	20.5556		10		18.33	15	20	17.7778	18.8889	16.4579		2.22222	----	11.6667		5.56		7.22	6.11	8.33	7.22222	8.33333	7.08306		0	***	0		6.86		0	0	0.76	0	0.254	7.874
1965	4	21	15.5556	----	25.5556		21.11		22.78	19.44	21.67	18.8889	23.8889	21.1111		5.55556	----	15		8.33		10.56	7.22	10	8.88889	11.1111	9.58319		0	***	0		0.01		0	0	10.92	0	0	10.93
1965	4	22	6.66667	----	28.3333		25.56		26.11	20	19.44	20.5556	23.8889	21.3193		4.44444	----	16.6667		11.67		11.67	10.56	10.56	7.77778	11.6667	10.6269		6.35	***	0		0		0	0	12.45	0	5.842	24.642
1965	4	23	17.2222	----	25.5556		14.44		25.56	17.78	17.78	20.5556	18.3333	19.6533		3.88889	----	12.7778		3.89		13.33	7.78	7.22	8.33333	10.5556	8.47194		0	***	0		38.1		***	0	0.01	0	12.7	50.81
1965	4	24	17.7778	----	16.6667		9.44		17.78	13.33	15	18.3333	16.1111	15.5549		4.44444	----	9.44444		4.44		10	6.67	7.22	7.22222	9.44444	7.36069		0	***	7.62		10.16		5.842	6	0	5.334	10.16	45.116
1965	4	25	17.2222	----	11.6667		17.78		18.89	14.44	17.22	16.6667	21.6667	16.944		6.11111	----	8.88889		8.33		8.33	5.56	7.78	7.22222	11.6667	7.98611		1.016	***	8.636		1.02		0	0	0	0	0	10.672
1965	4	26	15	----	23.3333		21.67		21.11	18.33	19.44	16.6667	25	20.0687		5	----	10.5556		8.89		4.44	7.78	9.44	3.88889	12.2222	7.77708		12.954	***	0		0		0	0	0	0	0	12.954
1965	4	27	8.33333	----	26.6667		22.78		24.44	19.44	21.11	18.3333	26.1111	20.9018		3.33333	----	12.2222		10		5.56	6.67	10.56	5.55556	11.6667	8.19597		16.256	***	0		0		0	0	0	0	0	16.256
1965	4	28	16.1111	----	28.3333		22.78		25.56	19.44	23.33	19.4444	27.2222	22.7776		5.55556	----	13.3333		10.56		8.89	7.22	11.67	6.11111	13.8889	9.65361		0	***	0		0		0	0	0	0	0	0
1965	4	29	15.5556	----	29.4444		25.56		26.11	19.44	23.89	20.5556	27.2222	23.4722		6.11111	----	14.4444		11.67		8.89	7.78	12.78	6.11111	13.8889	10.2094		0	***	0		0		0	0	0	0	0	0
1965	4	30	17.7778	----	30		24.44		27.22	20.56	25	20.5556	28.8889	24.3053		6.11111	----	15		12.22		15	8.89	13.89	7.22222	15	11.6667		2.032	***	0		0		0	0	0	0	0	2.032
1965	5	1	11.1111	----	30.5556		25.56		29.44	22.22	26.11	22.7778	30	24.7218		4.44444	----	16.6667		11.11		11.67	10.56	13.89	8.33333	15	11.4593		5.588	***	0		0		0	0	0	0	0	5.588
1965	5	2	15.5556	----	30.5556		29.44		30	22.78	26.67	22.7778	30	25.9724		5	----	16.1111		13.33		8.33	10.56	13.89	9.44444	20.5556	12.1526		0	***	0		0		0	0	0	0	0	0
1965	5	3	18.8889	----	31.6667		30		30.56	23.89	26.67	22.7778	30	26.8067		6.11111	----	17.7778		13.89		8.89	11.67	13.89	9.44444	17.2222	12.3619		0	***	0		0		0	0	0	0	0	0
1965	5	4	19.4444	----	32.7778		31.67		31.11	24.44	26.67	24.4444	32.2222	27.8474		6.11111	----	19.4444		15		10	11.67	17.22	10	16.6667	13.264		5.334	***	0		0		0	0	0	0	0	5.334
1965	5	5	17.2222	----	33.8889		31.67		32.22	25.56	21.67	25.5556	31.6667	27.4317		5.55556	----	20.5556		16.11		10	11.67	15.56	11.1111	17.2222	13.4731		0.762	***	0		0		0	0	0	0	----	0.762
1965	5	6	15	----	32.7778		20		31.11	23.89	22.22	25.5556	23.3333	24.2358		5	----	17.2222		10		16.11	11.67	8.89	13.8889	13.3333	12.0143		0.508	***	0		20.83		0	0	0	0	5.588	26.926
1965	5	7	18.3333	----	26.1111		11.11		23.33	18.89	22.78	22.2222	21.1111	20.486		6.66667	----	16.1111		7.78		9.44	8.89	9.44	10	10	9.79097		0	***	0		31.75		0.508	0	0	0	0	32.258
1965	5	8	17.7778	----	28.8889		17.22		23.33	19.44	21.67	20.5556	22.2222	21.3881		4.44444	----	17.7778		10		8.89	10	11.11	8.88889	11.6667	10.3472		0	***	0		3.81		0.254	0	0	0	1.27	5.334
1965	5	9	20	----	26.1111		28.33		26.11	19.44	23.89	20.5556	23.8889	23.5407		5.55556	----	16.6667		10.56		9.44	9.44	13.89	9.44444	12.7778	10.9718		0	***	0		0		***	0	0	0	0	0
1965	5	10	21.1111	----	29.4444		28.33		27.22	22.78	25.56	20.5556	27.2222	25.2779		6.66667	----	20		12.78		11.67	11.67	14.44	10	13.8889	12.6394		0	***	0		0		0	0	0	0	0	0
1965	5	11	20	----	30		29.44		27.78	23.33	27.22	21.1111	29.4444	26.0407		7.77778	----	17.2222		13.89		13.89	12.78	15.56	8.33333	15	13.0567		0	***	0.762		0		1.524	0	0	0	0	2.286
1965	5	12	20	----	27.7778		26.11		24.44	23.89	28.33	21.6667	29.4444	25.2074		7.22222	----	17.2222		13.33		7.22	11.67	15	5	19.4444	12.0136		0	***	0		0		1.016	0	0	0	0	1.016
1965	5	13	18.8889	----	31.6667		26.11		27.22	21.11	29.44	19.4444	32.7778	25.8322		5.55556	----	17.7778		13.89		8.33	10.56	16.11	7.22222	17.2222	12.0835		0.254	***	0		0		0	0	0	0	0	0.254
1965	5	14	22.7778	----	32.2222		28.89		28.33	21.67	31.67	18.8889	32.2222	27.0839		6.11111	----	17.7778		14.44		10	11.11	19.44	7.22222	20.5556	13.3321		0	***	0		0		0	0	0	0	0	0
1965	5	15	21.6667	----	32.7778		30.56		27.78	23.89	29.44	21.1111	28.8889	27.0143		11.1111	----	20.5556		15		10	11.11	16.11	8.88889	16.1111	13.6108		0	***	0		0		0	0	0	0	2.286	2.286
1965	5	16	17.2222	----	33.3333		31.67		30.56	23.89	27.78	22.2222	31.1111	27.2236		7.22222	----	18.8889		16.11		8.89	11.67	13.89	6.66667	15	12.2922		1.27	***	0		0		0	0	0	0	2.286	3.556
1965	5	17	20	----	34.4444		32.78		31.67	25	28.33	24.4444	28.8889	28.1947		6.66667	----	19.4444		16.11		9.44	13.89	16.67	10	13.8889	13.2637		0	***	0		0		0	0	0	0	0	0
1965	5	18	18.3333	----	35		32.78		32.78	26.11	28.33	26.1111	30.5556	28.75		6.11111	----	20.5556		16.67		10.56	13.33	16.67	11.1111	16.1111	13.8899		0	***	0		0		0	0	0	0	2.54	2.54
1965	5	19	20	----	36.1111		31.11		34.44	27.22	30	26.6667	32.7778	29.7907		6.11111	----	21.1111		17.78		11.11	15	18.33	11.6667	18.3333	14.9303		0	***	0		0		0	0	0	0	0	0
1965	5	20	20.5556	----	37.7778		35.56		36.11	29.44	31.67	28.8889	33.8889	31.7364		7.22222	----	21.6667		18.89		12.22	16.67	19.44	11.6667	19.4444	15.9025		0	***	0		0		6.096	0	0	0	0	6.096
1965	5	21	16.6667	----	38.3333		35.56		36.11	28.89	31.67	29.4444	37.2222	31.7371		4.44444	----	14.4444		15.56		14.44	12.78	16.11	15.5556	24.4444	14.7224		6.604	***	7.112		2.29		2.54	16.5	0	0	0	35.046
1965	5	22	7.22222	----	17.2222		16.11		17.22	15.56	20.56	18.8889	29.4444	17.7785		1.66667	----	11.6667		2.78		12.78	9.44	10	12.2222	14.4444	9.375		43.942	***	24.13		110.74		2.032	3.8	0	0	0	184.644
1965	5	23	11.6667	----	16.1111		12.78		17.78	13.89	21.11	19.4444	28.8889	17.7089		4.44444	----	12.2222		3.89		12.78	9.44	11.67	10.5556	12.2222	9.65306		0	***	1.524		2.03		***	0	0	0.762	0.762	5.078
1965	5	24	15	----	23.8889		23.33		23.89	21.67	23.89	21.6667	23.8889	22.1531		5.55556	----	16.1111		11.11		15	11.67	11.67	9.44444	12.2222	11.5979		0	***	0		0.01		0	0	0	4.572	0	4.582
1965	5	25	16.1111	----	26.6667		26.67		22.78	21.11	28.33	21.1111	30	24.0974		5	----	17.7778		13.33		11.11	10.56	9.44	10	17.2222	11.805		0	***	0		0		***	0	0	0	0	0
1965	5	26	12.7778	----	31.1111		30		26.67	21.67	27.22	21.6667	31.6667	25.3478		4.44444	----	17.7778		13.89		11.67	11.11	17.78	9.44444	16.6667	12.8479		0	***	0		0		0	0	0	0	0	0
1965	5	27	18.3333	----	32.2222		28.33		31.11	25.56	28.89	23.8889	32.7778	27.639		5	----	18.3333		15		10.56	13.89	17.78	10.5556	17.7778	13.6121		0	***	0		0		0	0	0	0	0	0
1965	5	28	20.5556	----	34.4444		32.78		33.33	27.22	29.44	25.5556	33.8889	29.6518		5.55556	----	20.5556		16.67		11.67	15	18.33	10.5556	18.3333	14.5838		0	***	0		0		0	0	0	0	0	0
1965	5	29	17.2222	----	33.8889		32.78		31.11	26.11	30.56	24.4444	34.4444	28.82		4.44444	----	19.4444		16.67		10.56	13.33	18.33	11.1111	17.7778	13.9585		0	***	0		0		0	0	0	0	0	0
1965	5	30	17.7778	----	35		33.89		32.78	26.11	30.56	24.4444	35	29.4453		6.11111	----	20.5556		17.22		11.11	15	20	10.5556	18.3333	14.8607		0	***	0		0		0	0	0	0	0	0
1965	5	31	22.7778	----	35		33.89		32.78	26.67	30.56	26.6667	35.5556	30.4875		7.77778	----	21.1111		17.22		11.67	15.56	18.33	10	21.1111	15.3475		0	***	0		0		0	0	0	0	0	0
1965	6	1	22.2222	----	36.1111		35.56		34.44	29.44	31.11	26.6667	36.1111	31.4576		10.5556	----	21.6667		17.78		12.22	16.11	18.89	12.7778	21.1111	16.3889		0	***	0		0		0	0	0	0	0	0
1965	6	2	23.3333	----	36.6667		32.22		35.56	28.33	30.56	27.7778	36.1111	31.3199		8.33333	----	22.7778		19.44		20	16.67	18.89	14.4444	22.2222	17.8472		0.762	***	0		0		0	0	0	0	0	0.762
1965	6	3	17.7778	----	35		31.11		32.22	27.78	31.67	26.1111	33.3333	29.3753		8.33333	----	22.2222		18.33		12.22	15	18.89	10.5556	22.7778	16.0411		1.016	***	0		0		0	0	0	0	0	1.016
1965	6	4	21.1111	----	34.4444		35		31.67	27.22	31.11	26.1111	36.1111	30.3472		8.88889	----	21.1111		18.89		13.89	10.56	17.78	11.6667	20.5556	15.4178		0.508	***	0		0		0	0	0	0	0	0.508
1965	6	5	20	----	32.7778		32.78		28.33	22.22	30	25	33.8889	28.1246		8.88889	----	21.1111		20		14.44	13.89	17.78	13.8889	19.4444	16.1804		7.366	***	0		0		0	0	0	0	0	7.366
1965	6	6	18.3333	----	26.1111		30.56		23.33	21.67	28.89	16.6667	31.1111	24.584		8.33333	----	17.2222		15.56		15	13.33	17.22	10.5556	16.6667	14.236		1.524	***	2.032		0		0	0	0	0	0	3.556
1965	6	7	15	----	27.7778		30.56		23.89	25	30.56	21.6667	32.7778	25.904		1.11111	----	16.1111		17.22		12.22	12.22	19.44	11.1111	18.3333	13.4708		0.508	***	0		0		0	0	0	0	0	0.508
1965	6	8	18.3333	----	32.7778		31.67		30	27.22	26.67	25.5556	34.4444	28.3339		6.66667	----	21.1111		18.33		12.22	15.56	21.67	10.5556	21.1111	15.9031		0.508	***	0		0		0	0	0	0	0	0.508
1965	6	9	16.6667	----	35		27.22		30.56	26.67	30.56	26.1111	35	28.4735		6.11111	----	21.6667		13.89		16.11	11.11	18.33	16.6667	21.6667	15.6939		0	***	0		1.52		0	0.8	0	0	0	2.32
1965	6	10	22.7778	----	31.6667		30		25.56	26.11	31.11	24.4444	33.8889	28.1947		7.77778	----	19.4444		17.22		12.78	11.67	18.89	8.88889	21.1111	14.7228		0	***	0.254		0		0	1	0	0	0	1.254
1965	6	11	22.7778	----	34.4444		33.89		31.11	27.22	30.56	26.6667	35	30.2086		8.33333	----	22.2222		19.44		11.67	15	18.33	11.6667	22.2222	16.1106		0	***	0		0		0	0	0	0	0	0
1965	6	12	23.3333	----	37.2222		36.67		35.56	30.56	32.22	28.3333	36.6667	32.5707		10.5556	----	24.4444		20		12.78	16.11	20.56	13.3333	20.5556	17.2924		0	***	0		0		0	0	0	0	0	0
1965	6	13	23.3333	----	39.4444		38.33		37.22	31.67	33.33	30	37.7778	33.8882		12.2222	----	25		21.11		13.33	17.78	21.67	13.3333	24.4444	18.6113		0	***	0		0		0	0	0	0	0	0
1965	6	14	23.3333	----	37.7778		37.22		35.56	32.22	31.67	30.5556	38.3333	33.3337		11.1111	----	23.3333		20		13.33	16.11	21.67	13.8889	24.4444	17.986		0	***	0		0		0	0	0	0	0	0
1965	6	15	20.5556	----	38.8889		37.22		36.11	30.56	31.11	28.3333	37.7778	32.5694		6.66667	----	25		21.11		15.56	18.33	21.67	13.3333	23.3333	18.1254		15.748	***	0		0		0	0	0	0	0	15.748
1965	6	16	13.3333	----	35		36.11		32.78	30.56	29.44	26.6667	36.6667	30.0696		8.33333	----	20.5556		21.11		13.89	15	18.89	11.6667	22.7778	16.5279		16.002	***	0		0		0	0	0	0	0	16.002
1965	6	17	14.4444	----	36.6667		37.22		34.44	29.44	30.56	23.8889	36.1111	30.3464		7.22222	----	23.3333		21.11		13.89	16.11	20	11.6667	23.8889	17.1526		0	***	0		0		0	0	0	0	0	0
1965	6	18	21.1111	----	37.7778		36.67		35	31.11	32.22	26.6667	37.2222	32.2222		8.88889	----	23.3333		21.11		12.78	16.11	19.44	11.1111	22.2222	16.8744		0	***	0		0		0	0	0	0	0	0
1965	6	19	23.3333	----	39.4444		37.78		36.11	31.67	35	29.4444	38.3333	33.8894		10	----	25.5556		21.11		13.33	17.22	21.67	13.3333	22.7778	18.1246		0	***	0		0		0	0	0	0	0	0
1965	6	20	25.5556	----	40.5556		40.56		38.89	32.78	32.78	31.1111	39.4444	35.2096		11.1111	----	26.1111		21.67		13.89	18.89	22.22	15	22.7778	18.9588		0	***	0		0		0	0	0	0	0	0
1965	6	21	24.4444	----	41.6667		37.78		39.44	31.67	36.67	32.2222	39.4444	35.4172		10	----	27.2222		25		14.44	21.67	22.78	15	23.8889	20.0001		0	***	0		0		0	0	0	0	0	0
1965	6	22	25.5556	----	41.6667		36.11		40.56	32.22	35.56	32.2222	40	35.4868		11.6667	----	26.6667		23.89		15.56	18.89	22.22	20.5556	23.8889	20.4172		0	***	0		0		0	0	0	0	0	0
1965	6	23	25	----	38.3333		36.67		35	29.44	32.78	27.2222	38.8889	32.9168		11.6667	----	25		23.33		16.11	17.22	20.56	13.3333	25.5556	19.0969		0.254	***	0		0		0	0	0	0	0	0.254
1965	6	24	21.6667	----	36.6667		36.11		33.89	27.78	31.11	26.6667	37.7778	31.4585		10	----	22.7778		20.56		14.44	16.11	18.33	10	23.8889	17.0133		0	***	0		0.25		0	0	0	0	0	0.25
1965	6	25	26.1111	----	36.6667		33.89		33.33	27.78	33.89	27.2222	37.7778	32.0835		12.2222	----	22.7778		21.67		13.89	16.11	18.33	14.4444	22.2222	17.7083		0	***	0		0		0	0	0	0	0	0
1965	6	26	25.5556	----	38.3333		35		35.56	28.89	34.44	29.4444	37.7778	33.1251		12.7778	----	24.4444		20.56		15.56	15	22.22	13.8889	25	18.6814		0	***	0		0.76		0	0	0	0	0	0.76
1965	6	27	22.2222	----	39.4444		38.33		37.22	30.56	35	30	37.7778	33.8193		10	----	25		21.67		15	18.33	22.78	13.8889	25	18.9586		0	***	0		0		0	0	0	0	0	0
1965	6	28	26.6667	----	40.5556		35.56		37.22	32.22	33.89	31.1111	39.4444	34.5835		12.2222	----	25.5556		22.22		16.11	19.44	22.78	16.1111	26.1111	20.0688		0	***	0		0		0	0	0	0	0	0
1965	6	29	28.3333	----	40		36.67		37.78	31.11	33.89	30.5556	39.4444	34.7229		12.2222	----	25		22.22		16.11	20	22.78	18.3333	26.1111	20.3471		0	***	0		0		0	0	0	0	0	0
1965	6	30	27.7778	----	40		38.33		37.22	32.22	33.89	30	38.3333	34.7214		12.7778	----	25.5556		21.67		15.56	18.33	20.56	16.6667	27.2222	19.7928		0	***	0		0		0	0	0	0	0	0
1965	7	1	30	----	40		39.44		37.78	28.33	34.44	31.1111	38.3333	34.9293		13.3333	----	27.7778		20		15	18.89	21.11	16.6667	23.8889	19.5833		0	***	0		0.01		0	0	0	0	0	0.01
1965	7	2	30	----	36.6667		36.11		31.11	28.33	35	26.1111	38.3333	32.7076		14.4444	----	24.4444		21.67		17.78	17.78	22.22	13.8889	25	19.6535		0	***	0		0		0	4	0	0	0	4
1965	7	3	31.6667	----	35		31.67		32.78	26.67	32.22	24.4444	31.1111	30.6953		15	----	23.8889		21.11		16.11	16.67	20	13.3333	20	18.264		0	***	0		0.25		0	0	0	0	4.064	4.314
1965	7	4	31.1111	----	36.1111		26.67		33.89	27.22	31.67	26.1111	32.2222	30.6257		16.6667	----	23.8889		15		19.44	15	20.56	15.5556	21.1111	18.4028		0	***	0		23.62		0	0	0	0	0	23.62
1965	7	5	27.2222	----	31.1111		21.11		31.67	23.89	32.22	27.2222	32.2222	28.3335		16.1111	----	20.5556		15		16.11	15.56	21.67	16.1111	20.5556	17.7092		0.508	***	0		5.08		0	0	0	0	0.254	5.842
1965	7	6	25	----	37.7778		32.78		33.89	30.56	35	31.1111	36.6667	32.8482		13.8889	----	25.5556		18.33		18.33	16.67	21.11	16.1111	23.8889	19.2356		0.254	***	0		0		0	0	0	0	0	0.254
1965	7	7	26.1111	----	40		36.11		36.11	31.67	35	30	38.3333	34.1668		13.3333	----	26.1111		21.11		15	18.33	23.89	15	25	19.7218		0	***	0		0		0	0	0	0	0	0
1965	7	8	28.3333	----	41.1111		35.56		38.89	32.22	35	32.2222	39.4444	35.3476		13.8889	----	27.2222		22.78		15.56	21.67	26.11	16.1111	24.4444	20.9733		0	***	0		0		0	0	0	0	0	0
1965	7	9	28.3333	----	41.1111		38.33		39.44	32.78	34.44	31.6667	38.3333	35.5543		15	----	26.1111		22.22		17.78	21.67	24.44	19.4444	26.1111	21.5971		0	***	0		0.01		0	0	0	0	0	0.01
1965	7	10	31.1111	----	36.1111		36.11		34.44	31.67	31.67	27.7778	35	32.9863		15.5556	----	21.6667		21.67		18.89	18.89	21.67	13.8889	21.6667	19.2372		0	***	0.254		0		1.016	0	0	0	0	1.27
1965	7	11	29.4444	----	30.5556		31.67		24.44	22.22	32.78	27.7778	31.6667	28.8193		14.4444	----	22.2222		20.56		17.22	14.44	18.89	16.1111	18.8889	17.8471		0	***	0		0.01		2.286	1.8	0	0	4.318	8.414
1965	7	12	30.5556	----	34.4444		33.33		30.56	23.89	32.78	28.8889	33.3333	30.9728		15	----	23.3333		21.11		16.67	12.78	21.11	15.5556	19.4444	18.1254		0	***	0		0		0	0	0	0	0.254	0.254
1965	7	13	31.6667	----	38.8889		39.44		37.22	31.67	32.78	31.6667	36.6667	34.9999		17.7778	----	27.2222		22.78		16.11	16.67	21.11	16.6667	21.6667	20.0004		0	***	0		0		0	0	0	0	0	0
1965	7	14	33.3333	----	42.7778		41.67		40.56	35	35.56	35	38.3333	37.7793		18.3333	----	30		23.89		16.67	21.67	22.22	17.2222	25.5556	21.9451		0	***	0		0		0	0	0	0	0	0
1965	7	15	31.1111	----	43.3333		39.44		42.22	37.78	37.78	37.7778	38.8889	38.5414		16.1111	----	31.1111		26.11		18.33	21.11	22.78	18.3333	26.6667	22.569		0.762	***	0		0		0	0	0	0	0	0.762
1965	7	16	19.4444	----	42.7778		38.89		42.22	34.44	37.22	36.1111	38.3333	36.1796		11.6667	----	30		26.11		21.67	23.89	18.33	20.5556	26.1111	22.2917		4.826	***	0		0		0.254	0	0	0	0	5.08
1965	7	17	18.3333	----	41.1111		36.67		39.44	35	35	35.5556	37.7778	34.861		12.2222	----	28.3333		23.33		24.44	22.78	22.22	18.8889	31.6667	22.9851		0	***	0		0		0	0	0	0	0.254	0.254
1965	7	18	18.8889	----	37.2222		35.56		31.67	32.22	35.56	26.1111	36.6667	31.7374		10.5556	----	25		24.44		18.33	19.44	21.67	15.5556	23.3333	19.7906		5.08	***	0.508		0		0	0	0	2.54	0	8.128
1965	7	19	12.7778	----	40.5556		36.11		36.67	31.11	35	29.4444	33.3333	31.8751		8.88889	----	27.7778		24.44		17.22	15	20.56	15.5556	22.2222	18.9581		11.684	***	0		0		0	0	0	0	0	11.684
1965	7	20	16.1111	----	41.1111		37.22		39.44	35	35	32.2222	35.5556	33.9575		7.22222	----	27.2222		25.56		17.22	10.56	21.11	16.1111	23.3333	18.5424		1.016	***	0		0		0	0	0	0	0	1.016
1965	7	21	22.2222	----	41.6667		35.56		38.89	35	33.89	35	33.3333	34.4453		10.5556	----	28.3333		23.89		18.33	20.56	17.78	18.8889	23.3333	20.2089		0	***	0		0		0	0	29.46	0	0	29.46
1965	7	22	23.8889	----	41.6667		37.22		38.89	35.56	29.44	35.5556	33.8889	34.5138		10.5556	----	30		25		18.89	18.33	20.56	18.3333	23.3333	20.6253		0	***	0		0		0	0	0	0	0	0
1965	7	23	25	----	42.7778		36.67		38.89	35.56	27.22	36.1111	36.1111	34.7925		11.6667	----	30		25		16.11	21.11	21.67	19.4444	26.1111	21.389		0	***	0		0		0	0	0	0	0	0
1965	7	24	27.2222	----	43.8889		39.44		42.22	35.56	33.33	33.3333	38.3333	36.666		10.5556	----	31.6667		26.11		18.89	23.89	21.67	18.3333	25	22.0144		0	***	0		0		0	0	0	0	0	0
1965	7	25	31.6667	----	46.1111		42.78		43.89	36.67	36.11	38.8889	38.3333	39.3063		14.4444	----	32.7778		27.78		22.78	24.44	25.56	18.3333	27.7778	24.2367		0	***	0		0		0	0	0	0	0	0
1965	7	26	28.3333	----	45		42.22		43.89	38.33	36.11	37.7778	38.8889	38.8187		18.8889	----	31.6667		25		22.22	24.44	22.78	21.1111	22.7778	23.6106		0	***	0		0.01		0	0	0	0	9.144	9.154
1965	7	27	20	----	43.8889		38.33		40.56	38.89	36.67	36.6667	33.8889	36.1118		15.5556	----	29.4444		26.11		27.22	22.78	22.78	25	22.7778	23.9585		1.778	***	0.508		0		0	0	0	0	5.842	8.128
1965	7	28	25	----	38.8889		35		36.11	37.22	35	35	35	34.6524		15	----	24.4444		22.78		17.78	21.67	21.11	14.4444	19.4444	19.5842		0	***	0		0		12.954	0	0	9.906	23.368	46.228
1965	7	29	25	----	31.1111		32.22		27.22	23.89	33.89	23.8889	32.2222	28.6803		15	----	22.7778		18.89		17.78	16.11	20.56	13.8889	17.2222	17.7786		0.508	***	0		6.35		1.016	0	0	2.032	21.59	31.496
1965	7	30	25	----	35		35		27.22	23.89	33.33	26.6667	31.6667	29.7217		11.6667	----	23.3333		19.44		16.11	15.56	20	16.1111	19.4444	17.7082		1.27	***	0		4.32		2.286	1.5	0	0	1.524	10.9
1965	7	31	20	----	36.6667		36.11		31.67	29.44	31.67	27.7778	32.2222	30.6946		10	----	26.1111		19.44		17.22	15.56	18.89	15	21.6667	17.986		1.016	***	0		0		0.254	0	0	0	1.524	2.794
1965	8	1	22.7778	----	37.2222		34.44		32.22	25	33.33	28.3333	32.2222	30.6932		11.6667	----	26.1111		20.56		20	16.11	19.44	15.5556	21.6667	18.8887		0	***	0		0		0.254	1.8	0	0.762	0	2.816
1965	8	2	25.5556	----	35		31.11		31.11	25.56	32.78	27.7778	32.2222	30.1394		12.7778	----	23.3333		21.67		18.89	14.44	18.33	15.5556	22.2222	18.4024		0	***	1.27		0.01		1.524	1.3	0	1.27	0	5.374
1965	8	3	26.1111	----	35		35		28.89	21.11	32.78	25	33.3333	29.6531		12.2222	----	23.8889		22.22		17.22	13.89	20.56	17.2222	21.6667	18.6112		0	***	0		0		2.54	0	0	0	0	2.54
1965	8	4	26.6667	----	32.2222		35.56		27.22	25	33.33	27.2222	35.5556	30.3471		13.3333	----	21.6667		21.67		17.22	15	21.67	16.6667	22.2222	18.6811		0	***	2.032		0		1.27	0	0	0	0	3.302
1965	8	5	30.5556	----	30.5556		35		26.67	28.89	33.33	25	36.1111	30.764		15	----	22.2222		20.56		17.22	17.22	19.44	13.8889	22.7778	18.5411		0	***	1.27		1.78		0	0	0	0	0	3.05
1965	8	6	29.4444	----	33.8889		33.89		28.89	27.78	33.33	25	35	30.9029		15.5556	----	22.7778		21.67		17.78	17.78	17.78	13.3333	21.6667	18.5429		0	***	0		0		0	0	0	0	0	0
1965	8	7	29.4444	----	36.6667		36.11		33.33	30	33.33	25.5556	34.4444	32.3601		15	----	24.4444		20.56		16.11	17.78	19.44	12.7778	21.6667	18.4724		0	***	0		0		0	0	0	0	0	0
1965	8	8	26.6667	----	36.1111		32.78		33.89	31.67	33.33	26.6667	33.8889	31.8754		15	----	25.5556		21.11		16.11	18.33	16.11	13.8889	21.6667	18.4714		0	***	0		0		0	0	0	0	0	0
1965	8	9	28.8889	----	40		37.22		37.78	33.89	33.33	31.1111	36.1111	34.7914		15.5556	----	27.7778		22.78		17.22	18.33	18.89	15.5556	22.2222	19.7914		0	***	0		0		0	0	0	0	0	0
1965	8	10	30	----	40		36.67		38.33	32.78	32.78	31.6667	36.6667	34.8617		17.2222	----	28.3333		23.33		20.56	20	19.44	13.3333	22.2222	20.5551		0	***	0.254		0.01		1.27	13.8	0	0	0	15.334
1965	8	11	30.5556	----	32.7778		33.89		29.44	27.78	31.67	27.2222	34.4444	30.9725		18.3333	----	23.8889		17.22		17.22	12.78	19.44	15.5556	21.6667	18.2631		0	***	0		9.14		1.016	0	0	0	0	10.156
1965	8	12	32.2222	----	32.7778		28.89		30	25.56	31.67	25.5556	33.3333	30.0011		18.3333	----	23.8889		20.56		18.33	16.11	19.44	14.4444	18.3333	18.68		0	***	0		0		***	16.8	0	0	0	16.8
1965	8	13	31.6667	----	33.8889		32.78		29.44	23.33	32.78	28.3333	33.3333	30.694		18.3333	----	23.3333		20		16.11	10	20	15.5556	22.2222	18.1943		0	***	0		0		0.254	0.8	0	0	0	1.054
1965	8	14	28.3333	----	34.4444		33.89		27.78	23.33	32.22	26.1111	36.1111	30.2775		16.1111	----	23.3333		19.44		13.89	10.56	20.56	11.6667	21.6667	17.1535		0	***	0		0		0	0	0	1.27	0	1.27
1965	8	15	30	----	36.1111		32.78		31.67	26.67	32.78	27.7778	36.1111	31.7375		16.6667	----	23.3333		20		13.33	13.89	18.33	12.7778	22.7778	17.6382		0	***	0		0		0	0	0	0	0	0
1965	8	16	31.1111	----	37.7778		34.44		35.56	29.44	32.22	28.8889	33.3333	32.8464		17.7778	----	25		20		16.11	16.11	17.78	12.7778	20.5556	18.2639		0	***	0		0.01		0	0	0	0	0	0.01
1965	8	17	31.6667	----	38.8889		33.89		36.11	31.11	32.78	29.4444	34.4444	33.5418		20	----	26.6667		20.56		18.89	17.78	17.78	15.5556	21.1111	19.7929		0	***	0		0.01		0	0	0	0	0	0.01
1965	8	18	27.7778	----	37.2222		28.33		33.89	31.11	32.78	30	31.1111	31.5276		15	----	26.1111		18.33		18.89	17.78	18.89	15	21.1111	18.889		6.858	***	0		5.08		0	0	0	0	0	11.938
1965	8	19	20.5556	----	40		31.67		37.22	31.67	31.67	30	35.5556	32.2926		13.3333	----	26.1111		18.33		16.67	16.67	18.89	15	21.6667	18.3339		2.54	***	0		0		0	0	0	0	0	2.54
1965	8	20	26.1111	----	40		36.11		37.22	33.33	33.33	32.2222	26.1111	33.0543		13.8889	----	27.7778		21.67		18.89	18.89	20	16.6667	22.7778	20.0701		0	***	0		0		0	0	0	0	0	0
1965	8	21	28.3333	----	40.5556		36.11		37.78	33.33	35	33.8889	37.7778	35.3469		16.1111	----	28.3333		21.67		18.33	18.89	19.44	21.6667	25	21.1801		0	***	0		0.01		0	0	0	0	0	0.01
1965	8	22	28.8889	----	39.4444		35		38.33	35	35	33.8889	35	35.069		16.1111	----	28.3333		23.89		20	19.44	20	21.6667	21.6667	21.3885		0	***	0		0		0	0	0	0	0	0
1965	8	23	23.8889	----	29.4444		32.22		27.78	26.11	33.33	26.1111	33.3333	29.0272		16.1111	----	22.7778		21.11		17.78	12.78	18.89	16.6667	20	18.2644		0	***	0		0		1.524	3.5	0	0	0	5.024
1965	8	24	18.3333	----	28.3333		32.78		23.33	22.78	32.78	27.2222	36.6667	27.7782		12.2222	----	18.8889		18.33		15.56	13.89	20.56	15	20	16.8064		3.048	***	2.032		0		9.652	0	0	0	0	14.732
1965	8	25	25	----	31.1111		32.78		26.67	23.33	32.78	19.4444	30.5556	27.7089		13.3333	----	20		20		13.33	12.22	18.33	11.1111	20.5556	16.11		0	***	0		0		0	0	0	0	0	0
1965	8	26	27.2222	----	36.6667		35		32.78	27.78	31.11	26.1111	30	30.8337		17.2222	----	23.8889		20		12.78	14.44	18.89	11.1111	20	17.2915		0	***	0		0		0	0	0	0	0	0
1965	8	27	24.4444	----	38.8889		35		36.11	30	32.22	31.1111	33.3333	32.6385		14.4444	----	26.1111		22.22		13.33	16.11	18.33	11.1111	21.6667	17.9154		0	***	0		0		0	0	0	0	0	0
1965	8	28	26.6667	----	36.1111		35		31.67	27.22	32.22	28.8889	35.5556	31.6665		13.3333	----	23.3333		22.22		12.78	10	19.44	16.6667	22.2222	17.4994		0	***	0		0		0	0	0	0	0	0
1965	8	29	30	----	37.7778		34.44		33.89	28.33	32.22	27.7778	34.4444	32.36		14.4444	----	22.2222		18.33		16.67	11.67	20.56	16.6667	21.6667	17.7787		1.016	***	0		0.25		0	6.5	0	0	0	7.766
1965	8	30	27.7778	----	32.7778		30.56		26.67	21.11	30	23.8889	30.5556	27.9175		14.4444	----	21.1111		16.11		13.89	11.11	16.67	11.1111	18.3333	15.3475		0	***	1.27		0.01		0	0	0	0	0	1.28
1965	8	31	28.3333	----	33.3333		31.67		28.89	21.67	29.44	26.1111	29.4444	28.6115		15	----	21.1111		16.11		17.78	11.11	15	11.6667	14.4444	15.2778		0	***	0		0		0	0	0	0	0	0
1965	9	1	29.4444	----	36.1111		33.33		30.56	26.11	28.89	28.3333	30.5556	30.4168		16.1111	----	23.3333		15.56		14.44	13.89	15.56	11.6667	18.8889	16.1813		0	***	0		1.78		0	0	0	0	0	1.78
1965	9	2	28.8889	----	37.2222		33.89		34.44	27.22	29.44	30	32.7778	31.7349		17.2222	----	24.4444		18.33		13.33	16.11	15.56	11.1111	19.4444	16.944		0	***	0		0		0	0	0	0	0	0
1965	9	3	26.1111	----	36.6667		33.89		34.44	28.33	30	29.4444	33.3333	31.5269		12.7778	----	25.5556		18.89		18.89	15.56	16.11	17.2222	21.1111	18.2646		0	***	0		0		0	0	0	0	0	0
1965	9	4	26.1111	----	36.1111		32.78		32.22	25	30.56	30	33.3333	30.7644		13.8889	----	23.8889		19.44		12.22	16.11	15	12.7778	20	16.6657		0	***	0		0		0	0	0	0	0	0
1965	9	5	26.1111	----	37.2222		35.56		36.67	29.44	28.89	29.4444	33.3333	32.0839		11.1111	----	25.5556		19.44		12.22	15.56	16.11	14.4444	18.3333	16.5968		0.762	***	0		0		0	0	0	0	0	0.762
1965	9	6	26.1111	----	38.3333		37.22		36.67	28.89	30.56	30	34.4444	32.7786		11.6667	----	26.1111		19.44		15.56	16.11	17.22	16.1111	18.8889	17.6385		0	***	0		0		0	0	0	0	0	0
1965	9	7	26.1111	----	38.3333		37.22		33.89	31.11	31.11	27.7778	34.4444	32.4996		12.2222	----	24.4444		20		11.11	16.67	17.22	12.7778	19.4444	16.7361		0	***	0		0		0	0	0	0	0	0
1965	9	8	26.6667	----	38.3333		33.89		36.11	29.44	31.11	30.5556	35	32.6382		13.3333	----	24.4444		18.33		13.89	16.67	19.44	14.4444	18.3333	17.3607		0	***	0		2.03		0	0	0	0	0	2.03
1965	9	9	27.7778	----	37.2222		22.78		33.33	26.11	29.44	28.8889	34.4444	29.9992		14.4444	----	22.2222		15		21.11	15	16.11	19.4444	21.1111	18.0553		0	***	0		4.06		0	0	0	0	0	4.06
1965	9	10	29.4444	----	33.3333		29.44		32.22	24.44	25.56	26.6667	32.2222	29.1658		13.8889	----	23.3333		15		16.11	8.89	15	12.2222	18.3333	15.3472		0	***	0		1.27		0	3.8	0	0	0	5.07
1965	9	11	29.4444	----	34.4444		33.89		35.56	24.44	27.78	25.5556	32.2222	30.4171		14.4444	----	20.5556		17.22		10.56	11.67	15.56	10.5556	18.3333	14.8624		0	***	0		0		0	0	0	0	0	0
1965	9	12	22.7778	----	36.6667		35		34.44	28.89	28.89	26.1111	33.3333	30.7636		11.6667	----	23.8889		18.33		10.56	7.78	14.44	11.6667	17.7778	14.5138		0	***	0		0		0	0	0	0	0	0
1965	9	13	26.1111	----	35.5556		33.89		32.22	26.67	29.44	24.4444	32.7778	30.1386		11.6667	----	20		18.33		11.67	12.22	15	10.5556	16.6667	14.5136		0	***	0		0		0	0	0	0	0	0
1965	9	14	25	----	35.5556		32.22		30.56	28.33	31.11	24.4444	33.3333	30.0692		12.2222	----	21.6667		17.22		10	11.67	15.56	10.5556	17.2222	14.5146		0	***	0		0		0	0	0	0	0	0
1965	9	15	26.1111	----	36.6667		36.11		33.89	29.44	29.44	28.3333	33.8889	31.735		12.7778	----	23.3333		18.33		10	15	16.11	11.6667	17.2222	15.555		0	***	0		0		0	0	0	0	0	0
1965	9	16	27.2222	----	38.3333		36.11		35.56	29.44	30.56	29.4444	35.5556	32.7782		14.4444	----	22.2222		18.89		7.78	10	17.22	10.5556	16.1111	14.6529		0	***	0		0		0	0	0	0	0	0
1965	9	17	27.7778	----	38.8889		38.89		37.22	30.56	31.11	29.4444	35.5556	33.6808		13.3333	----	23.3333		19.44		8.89	13.89	16.11	10	17.2222	15.2774		0	***	0		0		0	0	0	0	0	0
1965	9	18	26.1111	----	39.4444		35		36.67	30	31.67	30	35	32.9869		13.8889	----	25.5556		20.56		9.44	13.89	16.11	12.7778	17.2222	16.1806		0	***	0		0		0	0	0	0	0	0
1965	9	19	23.8889	----	35.5556		32.22		33.33	32.78	30	27.7778	33.3333	31.1107		12.2222	----	22.2222		17.22		15	16.67	14.44	12.7778	19.4444	16.2496		0	***	0		3.05		0	0	0	0	0	3.05
1965	9	20	21.6667	----	34.4444		30		32.78	26.67	29.44	27.2222	30.5556	29.0974		12.2222	----	23.3333		16.11		13.33	10.56	15	11.6667	16.6667	14.8611		0	***	0		0.01		0	0	0	0	13.462	13.472
1965	9	21	15.5556	----	33.8889		30		32.22	26.11	27.22	26.1111	30.5556	27.7076		12.2222	----	22.2222		17.22		15	12.22	16.67	11.6667	17.7778	15.6249		0	***	0		0		0	0	0	0	0	0
1965	9	22	18.8889	----	33.3333		30.56		28.33	27.78	28.89	21.1111	31.6667	27.57		9.44444	----	21.6667		17.22		18.33	15	15	11.1111	17.7778	15.6938		0	***	0		0		0	0	0	0	0	0
1965	9	23	21.6667	----	32.7778		28.89		26.67	24.44	29.44	18.8889	31.6667	26.805		7.22222	----	21.1111		16.67		12.22	15.56	15	7.22222	18.3333	14.1674		1.524	***	0		0.01		0	0.5	0	0	0	2.034
1965	9	24	18.8889	----	29.4444		29.44		27.22	22.78	29.44	22.2222	31.1111	26.3183		8.88889	----	18.8889		14.44		12.22	8.33	15.56	7.22222	17.7778	12.916		0	***	0		9.4		0	0	0	1.27	----	10.67
1965	9	25	17.2222	----	29.4444		28.33		22.78	18.33	28.33	19.4444	31.6667	24.4435		8.33333	----	17.2222		12.22		12.78	7.78	17.22	9.44444	18.3333	12.9167		0	***	0		0.51		0.762	0	0	0	0	1.272
1965	9	26	19.4444	----	28.3333		30		26.11	21.67	29.44	18.3333	31.6667	25.6247		8.33333	----	17.2222		13.33		9.44	8.33	17.22	7.22222	16.1111	12.1511		0	***	0		1.02		-25.4	0	0	0	0	-24.38
1965	9	27	20	----	28.3333		28.89		24.44	20	26.67	21.1111	28.8889	24.7917		7.77778	----	16.1111		14.44		7.78	9.44	15	7.22222	14.4444	11.5269		0.762	***	0		0		0	0	0	0	0	0.762
1965	9	28	11.1111	----	31.6667		32.22		29.44	23.33	26.67	22.7778	30.5556	25.9714		7.77778	----	18.3333		14.44		8.33	8.33	13.89	7.22222	16.1111	11.8043		14.986	***	0		0		0	0	0	0	0	14.986
1965	9	29	20	----	30.5556		27.78		25	20	26.67	23.3333	30	25.4174		7.77778	----	14.4444		13.33		7.22	8.89	13.89	7.22222	14.4444	10.9024		0	***	1.524		0.01		0.508	0	0	0	0	2.042
1965	9	30	19.4444	----	30.5556		30.56		26.67	21.11	26.67	22.2222	30	25.904		7.77778	----	16.6667		13.89		7.22	6.67	15.56	7.77778	15	11.3203		0	***	0		0		0	0	0	0	0	0
1965	10	1	21.6667	----	32.2222		29.44		28.33	22.78	28.33	23.3333	31.6667	27.2211		8.88889	----	19.4444		15.56		12.22	10.56	17.22	10	16.6667	13.82		0	***	0		0.01		0	1	0	0	0	1.01
1965	10	2	20	----	30.5556		23.89		22.78	18.33	31.67	20	31.1111	24.7921		5.55556	----	16.1111		12.78		13.89	8.89	15.56	8.88889	17.7778	12.4317		0	***	0.762		12.95		***	1.5	0	0.508	0	15.72
1965	10	3	20	----	23.3333		22.22		21.11	17.78	25	14.4444	30	21.736		6.11111	----	11.6667		11.11		11.67	7.22	15	7.77778	16.6667	10.9028		0	***	7.874		4.83		1.524	1.3	0	2.54	0	18.068
1965	10	4	21.6667	----	25.5556		27.22		20.56	18.33	27.22	15	30.5556	23.2635		6.11111	----	13.3333		11.67		6.11	7.78	15.56	5	16.1111	10.2094		0	***	0		0		***	0	0	0	0	0
1965	10	5	24.4444	----	27.7778		27.22		23.89	18.33	27.78	18.3333	31.1111	24.8608		7.77778	----	15.5556		13.33		11.11	8.33	16.67	5.55556	17.7778	12.0133		0	***	0		0		0	0.5	0	0	0	0.5
1965	10	6	24.4444	----	29.4444		28.33		25.56	18.33	31.11	20.5556	29.4444	25.9024		8.33333	----	13.8889		13.89		7.78	5.56	13.33	7.77778	16.1111	10.8339		0	***	0		0		***	0	0	0	0	0
1965	10	7	23.3333	----	24.4444		28.89		21.67	18.89	23.89	15	28.3333	23.0564		7.77778	----	13.3333		12.78		5.56	6.67	9.44	7.22222	14.4444	9.65347		0	***	0		0		0	0	0	0	0	0
1965	10	8	22.7778	----	28.8889		28.89		26.11	20	25	20	28.3333	25		6.11111	----	13.8889		12.78		5.56	7.78	11.11	5	13.3333	9.44542		0	***	0		0		0	0	0	0	0	0
1965	10	9	23.8889	----	30.5556		30		26.67	20	26.67	20	30	25.9731		7.22222	----	16.6667		13.89		9.44	8.33	16.11	4.44444	14.4444	11.3185		0	***	0		0		0	0	0	0	0	0
1965	10	10	26.1111	----	31.1111		30.56		26.67	20	26.11	20.5556	30.5556	26.4592		8.88889	----	15.5556		13.89		6.67	10.56	15	5.55556	15	11.39		0	***	0		0		0	0	0	0	0	0
1965	10	11	25.5556	----	30.5556		32.78		29.44	22.22	27.78	21.6667	30.5556	27.5692		10	----	15.5556		13.89		5.56	7.78	11.67	5	14.4444	10.4875		0	***	0		0		0	0	0	0	0	0
1965	10	12	18.3333	----	32.2222		32.78		29.44	22.78	28.33	21.6667	31.1111	27.0829		8.88889	----	15		14.44		5	8.89	16.11	5	18.3333	11.4578		0	***	0		0		0	0	0	0	0	0
1965	10	13	18.8889	----	29.4444		31.67		27.78	22.22	28.33	21.6667	30	26.25		7.77778	----	16.1111		16.11		5	9.44	16.11	5	15.5556	11.3881		0	***	0		0		0	0	0	0	0	0
1965	10	14	20	----	31.6667		30		29.44	23.89	28.33	21.1111	28.3333	26.5964		8.33333	----	18.8889		15.56		6.11	8.89	15	5	13.8889	11.4589		0	***	0		0		0	0	0	0	0	0
1965	10	15	16.6667	----	27.2222		28.33		27.22	22.22	27.22	22.7778	26.6667	24.7904		6.11111	----	17.2222		14.44		8.33	10	12.78	8.33333	14.4444	11.4576		0	***	0		0		0	0	0	0	----	0
1965	10	16	18.3333	----	29.4444		28.89		24.44	22.78	26.67	23.3333	27.2222	25.1392		5	----	16.6667		15		7.22	9.44	11.67	10	14.4444	11.1801		0	***	0		0		0	0	0	0	0	0
1965	10	17	18.3333	----	28.8889		29.44		23.33	21.67	27.22	20	26.1111	24.3742		4.44444	----	17.2222		15.56		6.67	----	13.33	9.44444	13.8889	11.5086		0	***	0		0		0.254	0	0	0	0	0.254
1965	10	18	20.5556	----	27.7778		27.22		23.89	21.67	25	18.3333	26.6667	23.8892		3.88889	----	16.1111		13.89		9.44	6.67	15	7.22222	13.8889	10.7639		0	***	0		0		***	1.5	0	0	0	1.5
1965	10	19	17.2222	----	27.2222		27.78		20	16.11	25.56	19.4444	27.2222	22.5701		4.44444	----	16.1111		12.22		7.78	7.22	13.89	6.11111	13.3333	10.1387		0	***	0		0.51		0	0	0	0	0	0.51
1965	10	20	16.6667	----	29.4444		29.44		26.67	18.89	26.67	21.1111	28.8889	24.7226		3.33333	----	15		12.22		5	7.22	14.44	4.44444	14.4444	9.51278		0	***	0		0		0	0	0	0	0	0
1965	10	21	15.5556	----	30.5556		29.44		26.67	20	23.89	19.4444	29.4444	24.375		3.88889	----	15		13.33		5	7.78	15.56	4.44444	13.8889	9.86153		0	***	0		0		0	0	0	0	0	0
1965	10	22	15.5556	----	31.1111		31.11		28.33	22.78	27.22	22.2222	30	26.0411		2.77778	----	14.4444		13.33		3.89	8.89	16.11	3.88889	13.3333	9.58306		0	***	0		0		0	0	0	0	0	0
1965	10	23	15	----	31.6667		31.11		28.89	22.78	27.22	20.5556	29.4444	25.8333		2.77778	----	13.8889		13.89		4.44	7.22	13.89	3.33333	12.2222	8.95778		0	***	0		0		0	0	0	0	0	0
1965	10	24	19.4444	----	29.4444		30		26.67	20	26.67	20	30.5556	25.3481		3.33333	----	13.8889		13.33		6.67	8.89	13.89	2.77778	12.2222	9.37528		0	***	0		1.27		0	0	0	0	0	1.27
1965	10	25	17.7778	----	28.8889		25.56		26.67	18.89	26.11	21.1111	28.8889	24.2371		2.77778	----	14.4444		12.78		8.33	8.89	13.33	5.55556	12.2222	9.79125		0	***	0		0		0	0	0	0	0	0
1965	10	26	15.5556	----	30		28.89		26.11	20	26.11	18.8889	28.8889	24.3054		2.22222	----	14.4444		12.78		5.56	8.89	13.89	3.88889	12.2222	9.23722		0	***	0		0		0	0	0	0	0	0
1965	10	27	15	----	30		29.44		27.78	21.11	26.67	19.4444	29.4444	24.8611		2.22222	----	14.4444		13.89		7.22	6.11	13.33	3.88889	12.7778	9.23542		0	***	0		0		0	0	0	0	0	0
1965	10	28	17.7778	----	29.4444		28.89		27.22	19.44	26.11	21.1111	28.3333	24.7908		3.88889	----	15.5556		15		11.11	10	13.33	3.88889	13.8889	10.8328		0	***	0		0		0	0	0	0	0	0
1965	10	29	17.7778	----	30		27.78		28.33	20.56	23.89	21.6667	28.8889	24.8617		3.33333	----	15		13.89		7.22	8.89	12.78	4.44444	14.4444	10.0003		0	***	0		0		0	0	0	0	0	0
1965	10	30	19.4444	----	30		28.33		27.78	18.89	23.89	20.5556	28.3333	24.6529		2.77778	----	15.5556		13.33		6.67	8.33	13.33	6.11111	13.8889	9.99917		0	***	0		0		0	0	0	0	0	0
1965	10	31	19.4444	----	29.4444		28.33		27.22	20	23.89	20.5556	29.4444	24.7911		2.77778	----	15		12.78		11.11	8.89	12.22	8.33333	15	10.7639		0	***	0		0		0	0	0	0	0	0
1965	11	1	19.4444	----	28.8889		26.67		23.89	18.89	24.44	18.8889	28.8889	23.7501		5.55556	----	15		11.67		5.56	5.56	13.33	3.88889	14.4444	9.37611		0	***	0		0		0	0	0	0	0	0
1965	11	2	19.4444	----	28.8889		25		25	20.56	23.89	17.7778	28.3333	23.6118		4.44444	----	12.2222		11.11		3.89	6.11	12.78	2.77778	12.2222	8.19458		0	***	0		0		0	0	0	0	0	0
1965	11	3	17.2222	----	28.3333		28.33		25.56	20	23.89	17.2222	28.3333	23.6114		3.33333	----	11.6667		11.11		3.33	6.11	12.22	1.66667	12.2222	7.70736		0	***	0		0		0	0	0	0	0	0
1965	11	4	15	----	25.5556		27.22		23.89	17.78	22.78	17.7778	27.7778	22.2226		0.555556	----	12.2222		11.67		9.44	6.67	12.78	4.44444	12.7778	8.82		0	***	0		0		***	1.3	0	0	0	1.3
1965	11	5	14.4444	----	23.8889		25		19.44	15	23.89	15.5556	27.2222	20.5551		0.555556	----	13.8889		12.22		8.89	6.11	13.89	4.44444	15	9.37486		0	***	0		1.27		0.762	0	0	0	0	2.032
1965	11	6	13.8889	----	22.7778		22.78		18.33	12.22	21.11	12.2222	25.5556	18.6106		-0.555556	----	11.6667		8.33		6.11	2.78	7.78	1.66667	10.5556	6.04167		0	***	0		0.01		0	0	0	0	0	0.01
1965	11	7	12.7778	----	24.4444		22.22		20.56	15.56	21.11	14.4444	24.4444	19.4451		-0.555556	----	9.44444		8.33		0	1.11	6.67	-0.555556	8.33333	4.09708		0	***	0		0		0	0	0	0	0	0
1965	11	8	11.1111	----	23.8889		20		20.56	15.56	21.11	13.8889	25.5556	18.9593		-0.555556	----	8.33333		8.33		0	2.22	7.78	-1.11111	9.44444	4.30514		0	***	0		0		0	0	0	0	0	0
1965	11	9	13.3333	----	24.4444		25.56		21.11	15.56	23.89	14.4444	26.6667	20.6261		0.555556	----	8.33333		8.33		0.56	2.78	9.44	-2.22222	10	4.72208		0	***	0		0		0	0	0	0	0	0
1965	11	10	11.1111	----	21.1111		21.67		20	15.56	22.78	13.3333	26.6667	19.029		0	----	10		9.44		3.33	3.89	11.67	-1.11111	9.44444	5.83292		0	***	0		0		0	0	0	0	0	0
1965	11	11	11.6667	----	21.6667		19.44		20.56	12.78	26.11	12.2222	26.1111	18.8196		0	----	11.6667		10.56		7.22	7.78	10.56	3.88889	9.44444	7.64		0	***	0		0		0	0	0	0	0	0
1965	11	12	11.6667	----	23.8889		22.22		21.67	15	22.78	14.4444	23.8889	19.4449		0.555556	----	13.3333		10		8.89	7.78	11.11	5.55556	11.1111	8.54194		0	***	0		1.02		0	0	0	0	5.842	6.862
1965	11	13	16.1111	----	23.8889		13.33		21.11	14.44	17.22	15	21.6667	17.8458		0.555556	----	12.7778		6.67		8.33	7.78	6.11	2.22222	8.33333	6.59736		0	***	0		27.18		0	0	13.97	0	0	41.15
1965	11	14	17.2222	----	20.5556		10		18.33	11.67	13.33	13.8889	18.3333	15.4162		1.66667	----	11.6667		6.67		8.33	6.67	4.44	3.33333	8.33333	6.38875		0	***	0		6.6		0	0	0	0	0	6.6
1965	11	15	14.4444	----	17.7778		18.33		15	16.11	16.11	11.6667	19.4444	16.1104		1.66667	----	10.5556		7.22		3.89	5	4.44	1.66667	6.11111	5.06875		0	***	0		0		0	0	0	0	0	0
1965	11	16	12.2222	----	22.7778		19.44		18.89	15.56	16.67	14.4444	22.2222	17.7783		-0.555556	----	8.33333		6.67		2.22	4.44	5	0	5	3.88847		0	***	0		0		0	0	0	0	0	0
1965	11	17	12.7778	----	20		15		17.22	12.22	16.11	11.1111	21.6667	15.7632		-1.11111	----	8.33333		6.11		1.11	3.89	6.11	-1.11111	6.11111	3.68028		0	***	0		0		0	0	0	0	0	0
1965	11	18	10.5556	----	22.7778		15.56		19.44	14.44	19.44	13.3333	20.5556	17.0128		-1.11111	----	6.66667		6.67		-0.56	1.67	6.11	-1.66667	6.11111	2.98625		0	***	0		0		0	0	0	0	0	0
1965	11	19	10.5556	----	22.7778		17.22		18.33	13.89	17.78	12.2222	22.2222	16.8747		-1.11111	----	6.66667		7.78		-0.56	1.11	10	-3.88889	7.77778	3.47181		0	***	0		0		0	0	0	0	0	0
1965	11	20	7.77778	----	21.1111		18.89		18.33	13.33	16.11	11.6667	21.1111	16.0408		-3.33333	----	8.88889		7.78		2.78	1.11	6.11	-3.33333	6.66667	3.33361		0	***	0		0		0	0	0	0	0	0
1965	11	21	8.88889	----	20.5556		21.67		16.67	15	18.33	11.1111	20.5556	16.5976		-3.33333	----	10.5556		8.33		3.89	3.89	6.67	-1.11111	7.22222	4.51417		0	***	0		0		0	0	0	0	0	0
1965	11	22	8.33333	----	18.3333		20.56		15.56	11.67	15.56	11.6667	20	15.2104		-2.77778	----	9.44444		8.33		6.11	3.89	5.56	1.66667	6.11111	4.79181		0	***	0		0		0	0	0	0	0	0
1965	11	23	8.88889	----	21.6667		20		18.33	13.33	17.78	12.7778	20	16.5967		-2.77778	----	8.88889		7.22		1.11	2.22	6.67	-0.555556	6.11111	3.61083		0	***	0		0		0	0	0.01	0	3.048	3.058
1965	11	24	8.88889	----	18.8889		15.56		17.22	11.11	8.89	12.7778	15.5556	13.6114		-4.44444	----	8.88889		7.22		1.67	2.22	3.33	0	5	2.98556		0	***	0		0		0	0	3.3	0	1.27	4.57
1965	11	25	10	----	18.8889		13.33		18.89	10	11.11	10	14.4444	13.3329		-5.55556	----	8.33333		4.44		2.78	3.89	2.78	-1.66667	7.77778	2.84736		0	***	0		0		0	0	0	0	0	0
1965	11	26	9.44444	----	21.1111		17.22		18.89	12.22	10	11.6667	15	14.444		-3.88889	----	6.66667		4.44		0	0.56	1.11	-1.66667	2.77778	1.24986		0	***	0		0		0	0	0	0	0	0
1965	11	27	10	----	20.5556		15.56		17.22	11.67	11.11	8.88889	16.1111	13.8894		-1.11111	----	5		3.89		-2.78	-1.11	1.67	-2.77778	2.77778	0.694861		0	***	0		0		0	0	0	0	0	0
1965	11	28	12.2222	----	20		13.89		15.56	10.56	13.89	10.5556	16.1111	14.0986		-1.11111	----	2.77778		4.44		-3.89	-2.22	3.33	-6.11111	2.22222	-0.0702778		0	***	0		0		0	0	0	0	0	0
1965	11	29	10	----	18.3333		15		14.44	9.44	12.78	8.88889	17.7778	13.3325		2.22222	----	2.22222		5		-5.56	-2.78	2.22	-7.22222	1.66667	-0.278889		0	***	0		0		0	0	0	0	0	0
1965	11	30	9.44444	----	18.3333		15.56		13.89	9.44	13.33	8.33333	17.2222	13.1942		1.66667	----	2.77778		5		-2.78	-1.67	2.22	-7.22222	2.77778	0.34625		0	***	0		0		0	0	0	0	0	0
1965	12	1	10	----	14.4444		13.89		12.22	7.22	13.33	6.11111	17.2222	11.8047		0	----	1.11111		2.22		-5	-1.11	2.78	-6.66667	1.66667	-0.624861		0.254	***	0		0		0	0	0	0	0	0.254
1965	12	2	2.22222	----	15.5556		15.56		14.44	9.44	12.78	8.33333	17.7778	12.0136		-1.11111	----	1.11111		2.78		-1.67	-1.67	1.67	-6.66667	2.22222	-0.416806		3.81	***	0		0		0	0	0	0	0	3.81
1965	12	3	5.55556	----	15.5556		15.56		14.44	9.44	11.11	7.77778	17.2222	12.0826		0.555556	----	2.22222		2.78		-2.78	-1.67	2.78	-7.22222	3.33333	-0.000138889		0	***	0		0		0	0	0	0	0	0
1965	12	4	8.33333	----	16.6667		15.56		13.89	10	11.11	9.44444	16.6667	12.7089		0	----	1.66667		2.78		-3.89	-1.67	4.44	-5.55556	2.77778	0.0686111		0.508	***	0		0		0	0	0	0	0	0.508
1965	12	5	3.33333	----	13.3333		17.22		12.22	5.56	13.33	8.88889	15.5556	11.1801		0	----	2.22222		2.22		-3.33	-2.22	3.33	-5	3.88889	0.138889		2.794	***	0		0		0	0	0	0	0	2.794
1965	12	6	7.22222	----	16.1111		14.44		13.33	7.22	11.67	7.22222	14.4444	11.4575		-1.66667	----	0.555556		1.67		-5	-3.89	1.11	-6.11111	1.66667	-1.45819		0	***	0		0		0	0	0	0	0	0
1965	12	7	6.66667	----	13.8889		11.11		12.22	6.11	14.44	4.44444	12.7778	10.2072		-2.77778	----	1.11111		1.67		-2.78	-3.89	0	-6.11111	0	-1.59722		0	***	0		0		0	0	0	0	0	0
1965	12	8	5	----	13.8889		13.89		12.78	8.33	11.11	4.44444	13.8889	10.4165		-4.44444	----	0.555556		2.22		-5	-2.22	0.56	-8.33333	-1.11111	-2.22167		0	***	0		0		0	0	0	0	0	0
1965	12	9	5.55556	----	15		15.56		12.78	7.22	15	8.88889	15	11.8756		-4.44444	----	0		2.22		-5.56	-3.33	0	-8.88889	-2.77778	-2.84764		0	***	0		0		0	0	0	0	0	0
1965	12	10	2.77778	----	16.6667		13.89		13.33	7.78	13.89	7.22222	16.1111	11.4585		-3.33333	----	0.555556		2.22		-6.11	-3.89	-0.56	-11.1111	-3.33333	-3.19528		0	***	0		0		0	0	0	0	0	0
1965	12	11	3.88889	----	15.5556		12.78		11.67	7.22	11.11	6.66667	15.5556	10.5558		-3.33333	----	0.555556		1.67		-6.11	-3.33	0	-11.1111	-1.11111	-2.84625		5.08	***	0		0		0	0	0	0	0	5.08
1965	12	12	0	----	15		16.11		11.67	6.11	12.22	6.66667	17.7778	10.6943		-3.88889	----	-0.555556		1.67		-7.22	-4.44	0	-12.2222	-2.77778	-3.67931		11.43	***	0		0		0	0	0	0	0	11.43
1965	12	13	-1.11111	----	13.3333		13.89		12.22	6.11	12.78	5	17.7778	10		-11.6667	----	-0.555556		1.67		-6.11	-4.44	0.56	-9.44444	1.66667	-3.54		7.874	***	0		0		0	0	0	0	0	7.874
1965	12	14	0.555556	----	13.3333		13.33		11.67	6.11	11.11	5	17.2222	9.79139		-14.4444	----	-1.11111		1.67		-7.78	-5	0	-10	0	-4.58319		0	***	0		0		0	0	0	0	0	0
1965	12	15	-1.66667	----	13.3333		15		11.67	5	12.22	6.11111	17.2222	9.86125		-14.4444	----	-1.66667		1.67		-7.78	-5	1.11	-10.5556	-1.66667	-4.79167		0	***	0		0		0	0	0	0	0	0
1965	12	16	-1.11111	----	12.7778		12.22		12.22	5.56	12.78	5.55556	17.2222	9.65306		-13.8889	----	-1.11111		1.67		-8.33	-5.56	2.22	-11.1111	-0.555556	-4.58333		0	***	0		0		0	0	0	0	0	0
1965	12	17	-1.11111	----	14.4444		12.22		11.11	3.89	12.78	5.55556	18.8889	9.72222		-13.8889	----	-1.66667		1.11		-8.33	-5.56	2.78	-11.1111	0.555556	-4.51389		0	***	0		0		0	0	0	0	0	0
1965	12	18	2.77778	----	13.8889		12.78		10.56	5.56	13.89	4.44444	17.2222	10.1404		-11.1111	----	-1.11111		1.67		-8.89	-6.11	-0.56	-11.1111	-1.11111	-4.79181		0	***	0		0		0	0	0	0	0	0
1965	12	19	1.66667	----	13.8889		12.22		10.56	5.56	17.78	4.44444	15.5556	10.2094		-11.6667	----	-2.22222		1.11		-8.89	-6.11	1.67	-11.6667	-1.11111	-4.86083		0	***	0		0		0	0	0	0	0	0
1965	12	20	0	----	10.5556		10.56		9.44	4.44	12.78	2.77778	13.3333	7.98583		-7.22222	----	-0.555556		1.67		-8.33	-6.11	3.89	-10.5556	0	-3.40167		0	***	0		0		0	0	0	0	0	0
1965	12	21	4.44444	----	12.7778		15.56		11.11	4.44	11.11	5	13.8889	9.79139		-2.22222	----	-1.11111		1.67		-5.56	-5	0.56	-11.1111	0	-2.84681		1.016	***	0		0		0	0	0	0	0	1.016
1965	12	22	3.88889	----	11.1111		12.78		10	6.11	8.33	7.22222	5	8.05528		-1.11111	----	-1.11111		1.67		-5	-4.44	-6.11	-7.22222	3.88889	-2.42944		3.302	***	0		0		0	0	0	0	1.778	5.08
1965	12	23	4.44444	----	9.44444		5		7.78	1.67	-0.56	5	4.44444	4.65292		1.66667	----	2.22222		-0.56		-0.56	-1.67	-8.33	-7.22222	0	-1.80667		2.032	***	0		20.83		0	0.3	3.3	0	10.922	37.384
1965	12	24	7.77778	----	8.33333		0.56		6.67	3.89	4.44	5	6.11111	5.34778		0	----	3.33333		-1.67		0.56	-0.56	-3.33	-2.77778	-3.33333	-0.972222		4.318	***	9.652		33.78		0	1.5	13.72	0	0	62.97
1965	12	25	3.88889	----	11.6667		4.44		8.33	3.89	1.67	3.88889	8.33333	5.76347		-2.77778	----	1.11111		-5		-5.56	-6.11	-3.33	-6.11111	-4.44444	-4.02778		2.286	***	0		0		0	0	0	0	0	2.286
1965	12	26	5.55556	----	10.5556		4.44		8.33	-0.56	4.44	5	12.2222	6.24792		-6.11111	----	-0.555556		-5.56		-6.67	-6.67	-2.22	-9.44444	-3.33333	-5.07056		0	***	0		0		0	0	0	0	0	0
1965	12	27	3.88889	----	11.1111		2.78		10	1.11	5.56	5.55556	12.7778	6.59792		-7.22222	----	-1.11111		-5		-5.56	-6.67	-0.56	-8.33333	-2.77778	-4.65431		0	***	0		0		0	0	0	0	0	0
1965	12	28	3.88889	----	9.44444		3.89		9.44	2.22	8.89	6.11111	13.8889	7.22167		-7.22222	----	-1.11111		-4.44		-6.67	-6.67	1.11	-7.77778	-1.11111	-4.23653		0	***	0		0		0	0	0	0	0	0
1965	12	29	5	----	12.7778		7.22		10	5	10.56	6.66667	17.2222	9.30583		-3.33333	----	-1.66667		-3.33		-7.22	-6.11	2.22	-9.44444	-1.66667	-3.81889		0	***	0		0		0	0	0	0	0	0
1965	12	30	3.33333	----	12.2222		7.78		10.56	3.89	13.89	6.66667	13.3333	8.95944		-1.66667	----	-0.555556		-1.67		-6.67	-6.67	1.11	-9.44444	1.11111	-3.05694		0	***	0		0		0	0	0	0	0	0
1965	12	31	7.22222	----	8.88889		10.56		7.22	3.89	12.22	2.77778	15	8.47236		-0.555556	----	0		-1.11		-5	-6.11	1.11	-8.33333	0	-2.49986		0	***	0		0		0	0	0	0	0	0
1966	1	1	8.33333	7.77778	11.6667		10.56		8.89	5	11.67	4.44444	16.1111	9.3837		-3.88889	0	0		-0.56		-5	-3.89	-7.22	-7.22222	0.555556	-3.02506		0	0	0		0		0	0	0	0	0	0
1966	1	2	5.55556	8.88889	10.5556		6.67		8.89	3.33	10	3.88889	12.7778	7.83963		-5	0	1.11111		0.56		-3.33	-3.89	-6.67	-7.22222	0.555556	-2.65395		0	0	0		0		0	0	0	0	0	0
1966	1	3	3.33333	10.5556	10.5556		8.89		10	6.11	12.22	6.11111	12.2222	8.88864		-4.44444	1.11111	0		0.56		-5	-4.44	-9.44	-6.66667	-1.11111	-3.27012		0	0	0		0		0	0	0	0	0	0
1966	1	4	3.33333	13.8889	15		8.89		11.67	6.11	14.44	7.77778	20	11.2344		-4.44444	0.555556	-0.555556		0.56		-6.67	-5	-10	-8.88889	-1.11111	-3.95049		0.762	0	0		0		0	0	0	0	0	0.762
1966	1	5	3.33333	11.6667	15		11.11		11.67	5.56	18.33	5.55556	22.7778	11.667		-3.88889	0	-0.555556		0.56		-6.67	-5.56	-5.56	-9.44444	1.66667	-3.27247		3.048	0	0		0		0	0	0	0	0	3.048
1966	1	6	1.66667	12.2222	14.4444		14.44		12.22	5.56	16.67	7.22222	21.6667	11.7902		-10	0	-0.555556		1.67		-6.67	-5.56	-7.78	-9.44444	1.66667	-4.07481		0.762	0	0		0		0	0	0	0	0	0.762
1966	1	7	0.555556	12.7778	14.4444		15		13.33	7.78	14.44	8.33333	20	11.8512		-10	0	-0.555556		1.67		-6.67	-4.44	-7.78	-9.44444	1.11111	-4.0121		0	0	0		0		0	0	0	0	0	0
1966	1	8	-1.66667	12.7778	13.8889		12.22		11.67	5.56	15	7.77778	18.8889	10.6796		-10	0	0		1.67		-7.78	-5	-8.33	-10	-0.555556	-4.44395		0	0	0		0		0	0	0	0	0	0
1966	1	9	1.66667	12.7778	15		11.11		12.22	8.33	15.56	6.11111	16.1111	10.9874		-7.77778	-1.11111	-1.66667		0		-7.78	-6.11	-6.67	-10.5556	-1.11111	-4.75358		0	0	0		0		0	0	0	0	0	0
1966	1	10	3.33333	10	13.3333		10		11.11	6.11	13.89	5.55556	15	9.81469		-7.22222	-0.555556	-0.555556		0		-7.22	-6.11	-8.33	-10.5556	-0.555556	-4.56716		0	0	0		0		0	0	0	0	0	0
1966	1	11	2.77778	11.1111	12.7778		9.44		8.33	6.11	13.33	3.88889	15	9.19617		-6.66667	0	-0.555556		0.56		-5	-4.44	-8.33	-8.33333	-0.555556	-3.70235		0	0	0		0		0	0	0	0	0	0
1966	1	12	2.22222	8.33333	10.5556		11.67		9.44	6.11	13.33	4.44444	14.4444	8.95		-5.55556	0.555556	-1.11111		-0.56		-6.67	-3.89	-11.67	-7.77778	-1.11111	-4.19889		0	0	0		0		0	0	0	0	0	0
1966	1	13	6.66667	10.5556	13.3333		11.11		10.56	8.33	13.33	5	15	10.4317		-6.11111	-0.555556	-1.66667		-0.56		-7.78	-5	-7.22	-9.44444	-0.555556	-4.32148		0	0	0		0		0	0	0	0	0	0
1966	1	14	8.33333	13.3333	12.7778		9.44		11.11	6.67	14.44	5.55556	16.1111	10.8635		-3.88889	-0.555556	-1.11111		0		-7.78	-5.56	-2.78	-9.44444	0	-3.45778		0	0	0		0		0	0	0	0	0	0
1966	1	15	9.44444	12.7778	13.8889		10		11.11	6.11	15.56	5	16.1111	11.1114		-3.88889	-1.11111	-0.555556		0.56		-6.67	-5	0	-10.5556	3.88889	-2.59247		0	0	0		0		0	0	1.78	0	0	1.78
1966	1	16	9.44444	6.66667	10		4.44		6.11	4.44	15	2.77778	16.1111	8.33222		-3.33333	0	-0.555556		0.56		-6.67	-5	-4.44	-8.33333	0.555556	-3.02407		0	0	0		1.52		0	0	0	0	0	1.52
1966	1	17	6.11111	7.22222	10.5556		8.33		7.22	3.89	14.44	3.88889	15.5556	8.57926		-0.555556	0.555556	0		0		-5	-3.33	-7.78	-6.66667	2.22222	-2.28383		0.508	0	0		0		0	0	0	0	0	0.508
1966	1	18	6.11111	12.2222	13.3333		9.44		11.11	8.33	13.33	6.66667	18.3333	10.9863		1.66667	0	-0.555556		-0.56		-5.56	-4.44	-11.11	-7.22222	2.77778	-2.77815		0	0	0		0		0	0	0	0	0	0
1966	1	19	6.11111	12.2222	14.4444		11.67		12.22	7.78	15	6.66667	18.8889	11.667		0.555556	0	-0.555556		-0.56		-6.67	-4.44	-6.67	-7.77778	-0.555556	-2.9637		0.508	0	0		0		0	0	0	0	0	0.508
1966	1	20	3.88889	10.5556	12.7778		9.44		9.44	4.44	16.11	3.88889	18.8889	9.93667		0	0	-0.555556		0.56		-5.56	-6.11	-9.44	-7.77778	-0.555556	-3.27099		15.494	0	0		0		0	0	0	0	0	15.494
1966	1	21	1.11111	14.4444	16.1111		12.22		13.33	9.44	15.56	7.77778	18.8889	12.0981		-4.44444	1.11111	0.555556		0.56		-5	-2.78	-7.22	-7.77778	0	-2.77728		12.954	0	0		0		0	0	0	0	0	12.954
1966	1	22	6.11111	14.4444	16.1111		13.33		13.33	10	17.78	8.33333	18.8889	13.1477		-4.44444	1.11111	0.555556		0.56		-5	-4.44	-7.22	-7.77778	1.11111	-2.83827		0	0	0		0		0	0	0	0	0	0
1966	1	23	0	12.7778	16.6667		14.44		13.33	6.11	16.67	6.11111	16.1111	11.3574		-2.77778	3.33333	2.77778		2.22		-2.78	-1.67	-7.78	-3.88889	1.11111	-1.05049		3.302	0	0		0		0	0	0	0	0	3.302
1966	1	24	4.44444	14.4444	16.6667		15.56		14.44	10.56	17.22	8.88889	17.2222	13.2719		-3.88889	2.77778	2.77778		2.78		-3.33	-1.67	-8.33	-6.11111	1.11111	-1.54259		2.286	0	0		0		0	0	0	0	0	2.286
1966	1	25	2.22222	14.4444	17.7778		16.11		14.44	7.22	12.22	8.33333	16.1111	12.0977		-5	3.33333	3.33333		2.78		-1.67	-2.22	-8.33	-3.33333	5	-0.678519		0.254	0	0		0		0	0	0	0	0	0.254
1966	1	26	3.88889	14.4444	16.6667		14.44		10	11.11	13.89	6.11111	17.7778	12.0365		-5	2.77778	1.66667		2.22		-5	-2.78	-8.33	-7.22222	0.555556	-2.3458		0	0	0		0		0	0	0	0	0	0
1966	1	27	4.44444	15.5556	18.3333		12.78		14.44	10	15	8.33333	18.8889	13.0862		-3.88889	2.22222	1.66667		2.22		-5.56	-4.44	-8.33	-7.77778	-0.555556	-2.71593		0	0	0		0		0	0	0	0	0	0
1966	1	28	3.33333	13.8889	17.2222		15		13.89	10	16.11	8.88889	17.2222	12.8395		-5	1.66667	1.11111		2.22		-6.11	-5	-8.89	-2.77778	-1.11111	-2.65457		0	0	0		0		0	0	0	0	0	0
1966	1	29	2.77778	16.1111	18.3333		17.22		14.44	10	17.22	8.33333	20	13.8262		-4.44444	1.66667	0.555556		2.22		-4.44	-3.89	-7.22	-8.33333	-0.555556	-2.71568		0	0	0		0		0	0	0	0	0	0
1966	1	30	4.44444	12.2222	14.4444		15.56		12.22	11.11	18.33	5	23.8889	13.0244		-1.66667	2.22222	1.11111		2.78		-3.89	-3.89	-5	-8.33333	1.66667	-1.66667		0	0	0		0		0	0	0	0	0	0
1966	1	31	5	15.5556	16.6667		15		15	8.89	19.44	8.88889	22.7778	14.1354		0.555556	2.77778	1.66667		2.78		-2.78	-1.11	-3.33	-6.66667	1.66667	-0.493333		0	0	0		0		0	0	0	0	0	0
1966	2	1	4.44444	12.7778	15		13.89		13.89	9.44	21.67	8.33333	23.3333	13.6421		0	3.33333	2.22222		4.44		-1.11	-0.56	-6.11	-5.55556	3.88889	0.0609877		0.762	0	0		0		0	0	0	0	0	0.762
1966	2	2	5	13.8889	15		14.44		14.44	9.44	21.67	6.66667	23.8889	13.826		0.555556	5.55556	5		5.56		1.67	1.67	-1.67	-0.555556	5.55556	2.59346		0	0	0		0		0	0	0	0	0	0
1966	2	3	5	15.5556	20		16.67		15	10	21.11	8.88889	23.8889	15.1237		1.11111	5.55556	6.11111		6.11		-0.56	1.67	-2.22	-2.22222	7.22222	2.53086		1.016	0	0		0		0	0	0	0	0	1.016
1966	2	4	6.11111	13.8889	14.4444		13.33		13.33	11.11	21.11	11.6667	22.2222	14.1348		1.66667	5.55556	6.66667		7.22		0.56	1.67	2.22	-1.66667	8.33333	3.58062		0	0	0		0		0	0	0	0	0	0
1966	2	5	7.22222	15.5556	18.3333		17.22		15	10.56	14.44	10.5556	23.3333	14.6911		0	6.11111	5		7.78		0	3.33	3.33	-5	8.33333	3.20938		23.368	0	0		0		0	0	0	0	0	23.368
1966	2	6	5.55556	16.1111	17.2222		16.11		16.11	12.22	16.67	12.2222	17.2222	14.3826		-1.66667	6.66667	5.55556		6.11		2.78	3.89	6.11	-1.66667	8.33333	4.01247		1.524	0	0		5.59		0	0	25.4	0	0	32.514
1966	2	7	3.33333	13.3333	13.3333		9.44		13.89	11.11	15.56	11.1111	18.3333	12.1605		-5.55556	7.22222	6.11111		6.11		4.44	3.89	2.78	-1.66667	8.88889	3.58		0	0	0		7.37		***	0	1.78	0	3.81	12.96
1966	2	8	1.66667	13.8889	15.5556		6.67		13.89	10.56	16.67	11.6667	16.1111	11.8532		-10	7.77778	7.22222		0.56		5	3.33	4.44	3.33333	8.33333	3.33296		0	0.508	2.54		37.59		0.254	0	1.78	0	6.096	48.768
1966	2	9	0	13.3333	12.7778		7.22		13.89	10	15	9.44444	15	10.7406		-10.5556	7.77778	6.11111		1.67		4.44	2.78	5.56	1.11111	7.22222	2.90185		0	1.016	0.762		2.79		***	0.8	0	0	5.334	10.702
1966	2	10	-1.11111	12.2222	15		12.22		13.33	10.56	13.33	6.11111	14.4444	10.6785		-10	6.66667	7.22222		5		3.33	1.11	5.56	-1.11111	7.77778	2.83951		0	0S	0		1.52		0	0	5.08	1.016	3.81	11.426
1966	2	11	1.66667	14.4444	16.1111		12.78		13.89	8.89	12.78	10	8.88889	11.0501		-5.55556	7.22222	7.22222		5		3.89	1.11	6.11	-0.555556	6.11111	3.39494		0.762	0	0		0.01		1.524	0	0.43	0	7.366	10.092
1966	2	12	2.77778	16.1111	16.1111		7.22		15	6.11	10	7.22222	11.6667	10.2465		-3.33333	7.22222	6.66667		4.44		5.56	0.56	1.11	0.555556	4.44444	3.02506		0	0	2.286		4.57		40.64	2.3	0	1.778	9.144	60.718
1966	2	13	3.33333	14.4444	10		10.56		9.44	3.89	12.22	3.88889	14.4444	9.13568		-2.77778	6.11111	6.11111		4.44		4.44	0	2.22	0.555556	6.11111	3.02346		0	1.27	7.874		0		0.762	3.3	0	6.858	2.54	22.604
1966	2	14	1.11111	10.5556	10.5556		10.56		10	3.89	15	6.11111	15.5556	9.25988		-3.88889	6.11111	5.55556		3.89		5	0.56	-3.33	0.555556	5	2.16148		1.016	0	1.27		2.03		0	0.5	0	1.27	0	6.086
1966	2	15	1.66667	13.8889	13.3333		10		13.33	6.67	15	8.88889	14.4444	10.8025		-6.11111	5	5.55556		2.22		2.78	0	0	-0.555556	2.77778	1.2963		9.906	0	0		0.51		0	0	0	0	0	10.416
1966	2	16	4.44444	15.5556	17.7778		12.78		15.56	8.89	13.33	10.5556	16.1111	12.7783		-6.11111	5.55556	4.44444		2.22		3.89	-1.11	3.89	-0.555556	5	1.9137		0	0	0		0		0	0	3.81	0	0	3.81
1966	2	17	1.11111	15	16.1111		11.67		14.44	6.67	16.11	8.88889	16.1111	11.7902		-2.77778	6.11111	5		2.78		5	-1.11	-1.67	-1.11111	6.11111	2.03704		1.016	0	0		0		0	0	4.83	0	0	5.846
1966	2	18	1.66667	17.2222	18.8889		13.33		15.56	10	17.78	8.33333	18.8889	13.5189		-2.22222	6.66667	5.55556		3.33		5.56	-1.11	-4.44	-0.555556	6.11111	2.09951		10.668	0	0		0		0	0	0	0	0	10.668
1966	2	19	0.555556	15.5556	19.4444		13.89		16.11	8.89	19.44	9.44444	21.6667	13.8885		-3.88889	6.11111	5		3.33		3.33	-1.67	1.67	-0.555556	6.66667	2.22148		14.224	0	0		0		0	0	0	0	0	14.224
1966	2	20	0.555556	13.3333	15.5556		14.44		12.78	6.67	10.56	4.44444	16.1111	10.4944		-10	6.66667	6.11111		4.44		2.78	-1.67	2.78	-1.66667	7.22222	1.85148		0	0S	0		0.25		0	0	5.33	0.508	0	6.088
1966	2	21	0	12.2222	13.8889		7.22		10	5	13.33	3.33333	12.2222	8.57963		-11.1111	5.55556	6.11111		0		5.56	0	-4.44	-0.555556	5	0.68		0.254	0.508	1.524		23.11		0	5.3	0.1	2.286	9.144	42.226
1966	2	22	0	8.88889	12.7778		8.89		9.44	6.67	7.22	3.33333	15	8.02444		-11.6667	5.55556	4.44444		0.56		1.67	-0.56	1.11	-1.11111	3.88889	0.432346		0	2.032	0		0.01		0	0.3	0.51	1.016	0	3.868
1966	2	23	0	15.5556	17.7778		15.56		16.11	9.44	13.33	9.44444	12.2222	12.16		-11.6667	6.11111	6.11111		2.22		2.78	1.67	3.89	0	3.88889	1.66716		0	0	0		0		0	0	11.68	0	0	11.68
1966	2	24	-1.11111	19.4444	20		15		17.78	11.11	17.78	10	17.7778	14.1979		-11.6667	7.22222	5.55556		3.89		3.33	1.11	5.56	-0.555556	7.22222	2.40753		0	0	0		0		0	0	3.56	0	0	3.56
1966	2	25	-0.555556	19.4444	21.6667		16.11		20	12.78	13.33	12.7778	19.4444	14.9998		-10.5556	8.88889	7.22222		3.89		5	1.11	4.44	-0.555556	8.88889	3.14765		0	0	0		0		0	0	7.37	0	6.35	13.72
1966	2	26	0.555556	13.8889	14.4444		9.44		12.78	5	11.67	3.88889	16.1111	9.75321		-2.77778	6.66667	5.55556		3.89		5.56	0	3.33	0	5	3.02494		0	0.508	2.794		8.64		2.032	11	0.1	9.906	6.096	41.076
1966	2	27	1.66667	11.6667	15		12.78		10	7.78	15	5	16.1111	10.556		-1.66667	6.66667	5.55556		3.89		3.89	0.56	-1.67	0	5	2.46951		5.334	3.81	1.524		0.01		2.032	0.8	0	2.286	0	15.796
1966	2	28	5	15.5556	19.4444		18.33		17.78	11.67	19.44	11.6667	17.7778	15.1849		-6.66667	7.22222	6.66667		3.89		5	1.11	-1.67	1.11111	5.55556	2.46877		0.254	0	0		0		0	0	0	0	0	0.254
1966	3	1	2.77778	19.4444	21.6667		18.89		18.33	11.11	19.44	11.6667	21.6667	16.1102		-9.44444	7.22222	6.66667		5.56		6.11	0.56	-1.11	0.555556	7.22222	2.59358		0	0	0		0		0	0	0	0	0	0
1966	3	2	1.66667	17.2222	20.5556		17.78		17.78	11.67	21.67	10	23.8889	15.8037		-9.44444	7.22222	7.77778		6.67		3.89	0.56	3.89	0.555556	7.22222	3.14926		0	0	0		0		0	0	0	0	0	0
1966	3	3	4.44444	18.8889	21.1111		20		18.89	13.89	21.11	13.3333	22.7778	17.1606		-3.33333	10	9.44444		7.22		6.67	2.78	3.89	2.22222	10	5.43259		0.254	0S	0		2.54		0	0	0.76	0	0	3.554
1966	3	4	5.55556	22.2222	21.1111		8.33		21.67	11.11	7.78	16.1111	17.7778	14.6298		-7.77778	10	7.77778		1.11		9.44	1.67	-6.11	5.55556	5	2.96284		0	12.954	6.35		49.02		0	0.8	0.1	0	0	69.224
1966	3	5	5	10.5556	7.77778		5		11.11	3.33	8.33	5.55556	12.2222	7.65346		-7.77778	6.11111	4.44444		0		4.44	1.11	-4.44	0.555556	2.77778	0.802346		0	0	20.828		16		5.334	3.3	0	5.842	0	51.304
1966	3	6	4.44444	11.6667	12.7778		7.22		11.67	7.78	13.33	7.77778	16.1111	10.3086		-7.22222	6.11111	5.55556		2.22		5	0	-4.44	1.11111	7.22222	1.72864		0	0	0		0.25		0	0	0	0	0	0.25
1966	3	7	9.44444	10	12.7778		11.11		10.56	5	16.11	7.22222	16.1111	10.9262		-2.77778	5	5		1.67		1.11	-3.33	-4.44	-1.11111	2.22222	0.371481		0	0	0		0		0	0	0	0	0	0
1966	3	8	9.44444	14.4444	16.1111		10.56		13.89	6.67	19.44	7.22222	20	13.0869		-0.555556	3.33333	3.33333		1.67		-0.56	-3.89	-2.78	-2.77778	4.44444	0.24642		0	0	0		0		0	0	0	0	0	0
1966	3	9	10.5556	14.4444	17.2222		12.78		16.11	8.33	21.11	8.33333	21.6667	14.5058		0.555556	5.55556	4.44444		1.67		0.56	-3.33	1.11	-1.66667	6.11111	1.66778		0	0	0		0		0	0	0	0	0	0
1966	3	10	11.1111	18.3333	19.4444		15		18.33	10.56	20.56	11.1111	22.2222	16.2969		0.555556	6.11111	5		3.33		1.67	-0.56	0.56	-1.11111	7.22222	2.53086		0	0	0		0		0	0	0	0	0	0
1966	3	11	10	18.8889	21.1111		16.11		19.44	11.67	21.67	11.6667	22.7778	17.0372		-0.555556	7.22222	6.11111		4.44		2.22	0	-3.89	-0.555556	7.77778	2.53		0	0	0		0		0	0	0	0	0	0
1966	3	12	8.33333	20	21.6667		17.78		20	12.78	21.67	12.7778	23.8889	17.6552		-1.66667	8.33333	7.22222		6.11		1.11	0.56	-1.11	-0.555556	8.33333	3.14852		0	0	0		0		0	0	0	0	0	0
1966	3	13	9.44444	21.1111	23.3333		20.56		20.56	13.33	22.78	13.3333	24.4444	18.7663		-3.88889	8.88889	7.77778		7.22		2.22	0.56	0	0	10	3.64198		0	0	0		0		0	0	0	0	0	0
1966	3	14	11.6667	21.6667	24.4444		21.67		21.67	15.56	26.11	13.8889	26.6667	20.3715		-3.33333	10	10		7.78		2.78	2.78	2.78	0.555556	11.1111	4.93926		0	0	0		0		0	0	0	0	0	0
1966	3	15	10.5556	20	22.7778		22.22		19.44	16.11	27.22	14.4444	28.8889	20.1841		-2.22222	10.5556	12.7778		10		7.22	4.44	6.67	3.88889	11.6667	7.22185		0	0	0		0		0	0	0	0	0	0
1966	3	16	11.6667	20.5556	22.7778		22.78		20	10	23.89	14.4444	27.2222	19.2596		0	12.7778	12.7778		10		11.67	5.56	3.89	3.88889	13.3333	8.21086		0	0	0		1.78		0	0	0	0	0	1.78
1966	3	17	15	19.4444	20.5556		13.33		25.56	15	18.33	11.6667	21.6667	17.8393		2.77778	11.1111	10.5556		2.78		10	5.56	0	5.55556	11.1111	6.60568		1.016	0S	0.508		57.15		1.778	4	0	0	0.508	64.96
1966	3	18	3.88889	19.4444	17.2222		5.56		18.89	10.56	14.44	15	19.4444	13.8278		1.66667	8.33333	8.88889		1.67		8.33	3.89	-3.89	5	6.11111	4.44444		13.716	0	6.858		35.56		***	1.5	0	0.762	0	58.396
1966	3	19	4.44444	10.5556	12.2222		7.78		12.78	5.56	17.78	9.44444	17.7778	10.9272		0	6.66667	6.11111		2.78		3.89	1.11	-6.11	3.88889	4.44444	2.53123		30.48	5.588	0.508		0.25		0	1.3	0	0	0	38.126
1966	3	20	3.88889	17.7778	18.8889		13.89		17.22	12.22	21.67	12.2222	21.6667	15.4938		0.555556	7.77778	7.22222		3.89		3.89	0	0	1.66667	6.11111	3.45704		9.906	0.508	0		0		0	0	0	0	0	10.414
1966	3	21	5.55556	18.8889	21.1111		15		18.33	12.22	23.89	12.7778	25	16.9748		-2.22222	10	7.22222		4.44		10.56	1.11	8.89	5	11.6667	6.2963		1.778	0	0		3.05		5.08	0	0	0	0	9.908
1966	3	22	8.33333	15.5556	13.8889		5.56		13.89	7.78	21.67	12.7778	24.4444	13.7667		-1.11111	6.66667	6.66667		1.67		7.78	3.33	0	0.555556	11.1111	4.07432		0.254	0	0		25.4		1.524	0	0	10.668	4.572	42.418
1966	3	23	7.77778	9.44444	13.8889		15.56		12.78	11.67	19.44	3.88889	21.6667	12.9019		-0.555556	6.66667	7.22222		3.33		7.78	2.22	0	0.555556	10.5556	4.19716		0.508	5.588	3.81		1.78		0.508	0	0	18.034	0	30.228
1966	3	24	10	12.7778	15		15		13.89	8.89	19.44	3.88889	21.6667	13.3948		-0.555556	7.22222	8.33333		5		6.11	2.22	3.89	0.555556	9.44444	4.69111		0	17.018	2.032		0.01		0	0.3	0	7.874	11.43	38.664
1966	3	25	8.33333	15	15		18.89		13.89	8.89	11.11	11.6667	21.1111	13.7657		-2.22222	8.33333	8.33333		5.56		6.67	2.78	5	3.33333	11.6667	5.49494		0	0S	0		9.91		0.508	0.3	3.81	0	0.10414	14.6321
1966	3	26	7.22222	15	13.3333		7.22		13.33	6.67	10.56	12.7778	12.7778	10.9879		-2.22222	7.22222	5.55556		0		8.33	2.22	-4.44	3.33333	4.44444	2.71593		0	0	4.572		57.4		0	13.8	5.59	0	9.906	91.268
1966	3	27	11.1111	11.1111	10.5556		2.78		14.44	7.22	10	10	13.3333	10.0612		2.22222	2.77778	4.44444		0		5.56	0	-5.56	1.11111	5.55556	1.79012		0	0S	34.036		63.75		55.88	11.3	0	4.826	0	169.792
1966	3	28	9.44444	11.6667	15.5556		8.89		11.67	9.44	15.56	10	17.2222	12.161		-0.555556	5	6.11111		1.67		3.33	0.56	0.56	1.66667	6.11111	2.71704		1.016	13.97	0		0.76		0.254	0	0	0	0	16
1966	3	29	10	11.6667	13.3333		11.11		11.67	8.33	16.67	7.22222	18.3333	12.0373		-1.11111	6.11111	7.77778		2.22		1.67	0	-0.56	1.11111	7.22222	2.71568		0	0S	0		0		0	0	0	0	0	0
1966	3	30	9.44444	17.7778	19.4444		13.33		17.78	10.56	21.67	11.6667	21.6667	15.9267		0	7.22222	8.33333		5		5.56	0.56	7.22	1.66667	10.5556	5.1242		0	0	0		0		0	0	0	0	0	0
1966	3	31	9.44444	15.5556	16.1111		13.89		15.56	8.33	21.67	12.2222	21.6667	14.9389		1.11111	8.33333	8.33333		6.11		6.67	2.22	4.44	5	10	5.80198		1.27	0	0		1.27		0	0.8	0	0	0	3.34
1966	4	1	10.5556	19.4444	21.1111		13.89		19.44	13.33	21.67	16.1111	25	17.8391		0.555556	9.44444	10.5556		6.67		8.89	3.33	1.11	6.66667	11.6667	6.54321		0.508	0	0		4.57		0	0.8	0.1	0	0	5.978
1966	4	2	3.33333	19.4444	22.2222		20.56		20.56	15.56	25	14.4444	25	18.4583		0	10	10		6.67		5.56	3.89	-2.78	3.33333	11.6667	5.37111		6.858	0	0		0		0	0	0	0	0	6.858
1966	4	3	11.1111	22.2222	24.4444		21.67		21.67	15.56	23.89	15.5556	26.1111	20.2483		-1.11111	11.1111	10.5556		7.22		8.33	3.33	1.67	5	11.6667	6.41914		0	0	0		0		0	0	0	0	0	0
1966	4	4	11.1111	23.3333	26.1111		22.22		22.22	15.56	25	15.5556	26.1111	20.8025		-1.66667	12.2222	12.2222		7.78		6.67	4.44	10	5.55556	13.8889	7.90136		0	0	0		0		0	0	0.1	0	0.508	0.608
1966	4	5	11.1111	20.5556	22.2222		13.89		20	11.67	24.44	14.4444	23.3333	17.963		0	10	9.44444		6.67		8.89	3.89	1.67	3.88889	10	6.05037		1.778	1.27	0		5.08		2.286	1	0.1	4.064	3.048	18.626
1966	4	6	7.77778	20	22.2222		21.11		20.56	15.56	22.78	11.1111	23.3333	18.2727		0.555556	10	10.5556		7.22		8.89	5.56	6.11	3.88889	7.77778	6.72864		0.254	0	0		0.01		0	0	2.79	3.81	9.906	16.77
1966	4	7	8.88889	18.8889	17.7778		11.11		16.11	10.56	15	6.66667	18.3333	13.704		2.22222	8.88889	9.44444		5.56		7.22	3.89	-1.11	2.77778	7.22222	5.12395		0	0.508	2.032		15.75		0	0.3	0	0.254	0.762	19.606
1966	4	8	4.44444	15.5556	16.6667		15		16.67	11.11	18.89	13.3333	20.5556	14.6917		0.555556	7.22222	8.88889		5		5	3.89	-2.78	3.88889	8.33333	4.44432		14.224	0	0		0.51		0	0	0	0	0	14.734
1966	4	9	12.7778	19.4444	21.6667		20		19.44	14.44	22.78	15	22.7778	18.703		1.11111	10.5556	10.5556		7.22		10	5.56	7.22	6.11111	10	7.59259		0.762	0	0		0		0	0	0	0	0	0.762
1966	4	10	10	20	22.2222		13.33		20	14.44	21.11	15.5556	22.7778	17.7151		1.66667	11.6667	10.5556		7.78		11.11	6.67	7.22	5.55556	10	8.02494		0.762	0	0		8.13		0	0	3.56	0	0	12.452
1966	4	11	12.2222	17.2222	16.1111		22.78		18.33	17.22	24.44	15.5556	25.5556	18.8263		1.11111	8.88889	9.44444		8.33		6.67	6.67	10	5.55556	12.2222	7.65469		0	0S	0.254		0.76		0	0	0	0	0	1.014
1966	4	12	13.8889	24.4444	25		21.67		23.89	17.78	22.22	17.2222	22.7778	20.9881		3.88889	11.1111	11.6667		10.56		9.44	7.78	11.11	6.11111	13.8889	9.5063		0	0	0		0.25		0	0	2.03	0	0	2.28
1966	4	13	11.1111	22.7778	25		16.67		22.22	15.56	20	16.6667	25.5556	19.5068		4.44444	12.7778	13.3333		7.78		11.11	6.11	9.44	5.55556	11.6667	9.13531		2.54	0S	0		10.41		2.032	5.3	19.81	3.302	2.54	45.934
1966	4	14	7.77778	17.7778	18.8889		13.89		16.67	15.56	22.22	11.6667	22.2222	16.297		1.11111	10.5556	11.6667		8.89		9.44	3.89	5.56	6.66667	12.7778	7.83975		18.288	1.016	0		2.29		4.318	10	1.27	1.27	2.54	40.992
1966	4	15	15	20.5556	22.7778		19.44		19.44	12.22	23.33	17.2222	21.1111	19.0107		4.44444	11.6667	12.7778		9.44		11.11	5	9.44	7.77778	10	9.07296		0	0	0		5.08		0	6.8	0	0	1.778	13.658
1966	4	16	15.5556	21.1111	21.6667		19.44		19.44	12.22	19.44	17.7778	22.7778	18.8254		4.44444	11.6667	12.7778		9.44		9.44	5	3.33	8.33333	9.44444	8.20852		0	0	0		10.92		0	1.5	9.4	0	9.652	31.472
1966	4	17	16.1111	21.6667	17.7778		11.67		18.33	8.33	23.33	15	21.6667	17.098		5	11.1111	9.44444		5.56		10.56	4.44	-1.11	5	11.6667	6.85247		0	0	2.032		25.4		0	9.5	0	0.762	0	37.694
1966	4	18	8.88889	22.2222	23.8889		23.33		22.78	16.67	26.67	15	22.7778	20.2475		3.88889	12.2222	10.5556		7.78		9.44	3.33	1.67	5	10.5556	7.16025		14.986	0	0		0		0	0	0	0	0	14.986
1966	4	19	12.2222	26.6667	28.8889		26.11		26.11	18.89	26.11	19.4444	27.7778	23.58		3.88889	13.8889	15		11.67		8.33	7.22	7.78	5	12.7778	9.50617		7.366	0	0		0		0	0	0	0	0	7.366
1966	4	20	7.22222	28.8889	31.1111		27.22		28.33	20.56	27.22	24.4444	28.3333	24.8144		4.44444	16.6667	16.6667		13.89		9.44	10	8.89	9.44444	13.8889	11.4812		11.684	0	0		0		0	0	0.1	0	0	11.784
1966	4	21	13.3333	29.4444	32.2222		25		27.78	22.22	28.89	22.7778	27.2222	25.4322		2.22222	16.6667	18.3333		12.78		11.67	7.22	5	11.1111	14.4444	11.0498		0	0	0		0		0	0	0	0	0	0
1966	4	22	15	23.8889	28.8889		26.11		23.89	21.11	28.89	19.4444	28.8889	24.0123		3.33333	12.7778	16.6667		11.11		8.89	8.89	5.56	8.33333	14.4444	10.0006		0	1.778	0		1.02		0	0	0	0.508	0	3.306
1966	4	23	15	26.1111	29.4444		25.56		27.22	20.56	28.33	19.4444	30	24.63		4.44444	13.8889	15		9.44		6.11	7.22	6.67	5.55556	13.8889	9.13531		0	0	0		0		0	0	0	0	0	0
1966	4	24	16.6667	27.2222	30.5556		29.44		26.67	21.67	22.22	19.4444	30	24.8765		3.88889	13.8889	15.5556		11.11		5.56	8.33	13.33	6.66667	18.8889	10.8021		2.032	0	0		0		0	0	0	0	0	2.032
1966	4	25	11.6667	28.3333	31.6667		26.67		28.33	21.67	25	20.5556	25	24.3214		3.33333	14.4444	19.4444		15.56		10	7.78	13.33	10	16.1111	12.2226		22.352	0	0		0.01		0.254	0	0.1	0	0	22.716
1966	4	26	7.77778	27.2222	29.4444		17.78		26.11	19.44	21.11	21.1111	26.1111	21.7896		2.22222	13.3333	13.8889		10.56		11.11	7.78	8.89	8.88889	12.2222	9.87728		10.668	0S	0		8.89		***	2.8	0.1	0.508	7.874	30.84
1966	4	27	12.2222	21.6667	20.5556		20		20.56	13.89	18.33	16.6667	23.8889	18.6422		1.66667	13.3333	13.8889		7.22		10.56	8.33	3.89	7.22222	10	8.45679		2.286	0.508	0		23.62		0.508	0.5	0.1	0	5.588	33.11
1966	4	28	14.4444	21.6667	20.5556		16.67		18.89	12.78	20	12.2222	21.6667	17.6551		1.11111	12.2222	12.7778		7.22		8.33	5.56	0.56	5.55556	11.6667	7.22259		0	1.016	0		15.75		***	4.5	0	0.762	0.254	22.282
1966	4	29	15	18.8889	20.5556		15		19.44	12.78	21.11	12.2222	21.6667	17.407		2.22222	11.1111	12.7778		6.67		8.33	6.67	2.78	5	10.5556	7.3463		0	0	0		13.72		4.318	0	0	1.016	0	19.054
1966	4	30	16.1111	18.8889	20.5556		13.33		18.33	15	25	17.2222	23.3333	18.6412		2.22222	10	11.6667		6.67		8.33	5.56	8.89	7.22222	11.6667	8.02531		0	0	1.016		3.56		0	0	0	0	0	4.576
1966	5	1	16.6667	19.4444	24.4444		22.78		18.33	16.11	26.67	17.7778	25	20.8026		2.77778	10.5556	13.8889		8.89		3.89	7.22	5	5.55556	12.2222	7.77778		0	0	0		0		***	0	0	0	0	0
1966	5	2	18.3333	25.5556	28.3333		21.67		25	18.33	28.89	19.4444	29.4444	23.889		1.66667	12.7778	13.8889		11.67		6.11	7.78	3.89	6.11111	13.8889	8.64259		0	0	0		0		0	0	0	0	0	0
1966	5	3	16.1111	28.3333	30.5556		26.11		27.22	20.56	31.11	21.1111	32.2222	25.9259		5.55556	14.4444	16.1111		12.78		8.33	3.89	3.33	7.77778	13.8889	9.56753		0	0	0		0		0	0	0	0	0	0
1966	5	4	16.6667	30	32.2222		28.33		29.44	22.78	31.11	22.7778	33.8889	27.4684		5	15.5556	17.2222		15.56		8.89	10.56	6.67	8.33333	12.7778	11.1743		0	0	0		0		0	0	0	0	0	0
1966	5	5	20	31.6667	34.4444		27.78		26.67	23.33	32.78	24.4444	34.4444	28.3956		5.55556	17.2222	18.3333		16.11		9.44	11.67	5	8.33333	15	11.8516		0	0	0		0		0	0	0	0	0	0
1966	5	6	21.1111	32.7778	35.5556		33.89		21.11	25	33.33	26.1111	35.5556	29.3823		6.11111	18.3333	20.5556		16.11		11.67	13.33	8.33	10.5556	14.4444	13.2711		0	0	0		0		0	0	0	0	0	0
1966	5	7	19.4444	33.3333	36.1111		32.22		33.89	26.67	33.89	26.1111	36.1111	30.8646		6.11111	20.5556	21.6667		18.33		14.44	13.33	7.22	13.8889	17.2222	14.7516		0	0	0		0		0	0	0	0	0	0
1966	5	8	12.2222	31.1111	35		33.33		32.22	25	35	20	35.5556	28.8265		6.11111	17.7778	19.4444		17.78		14.44	10.56	11.11	12.2222	16.6667	14.0125		0.254	0S	0.508		0.01		0	2	0	0	0	2.772
1966	5	9	16.6667	25.5556	28.3333		28.33		26.11	20	32.78	20.5556	31.6667	25.5553		5.55556	16.1111	18.3333		16.67		11.67	11.11	10	9.44444	15.5556	12.7167		0	0S	1.27		3.05		0.762	0.5	0	0.254	0	5.836
1966	5	10	17.2222	25.5556	24.4444		24.44		21.11	16.67	28.89	17.2222	28.3333	22.6542		4.44444	12.7778	13.3333		11.67		11.67	6.67	10	8.33333	16.1111	10.5567		0	0.508	2.032		0.01		0.508	4.5	0	0.254	0	7.812
1966	5	11	18.8889	20	23.8889		25.56		21.11	16.11	22.78	16.6667	23.3333	20.9264		6.11111	11.6667	12.7778		14.44		10.56	8.33	8.33	5.55556	16.1111	10.4314		0	1.016	4.318		0		0	0.3	0	2.032	0	7.666
1966	5	12	18.8889	14.4444	18.3333		21.11		17.22	17.22	22.22	11.6667	23.3333	18.2707		7.22222	10	12.2222		13.33		10.56	8.33	5.56	6.11111	12.2222	9.50642		0	5.842	3.302		0		0	0	0	2.794	0	11.938
1966	5	13	15.5556	19.4444	22.7778		18.89		20	13.89	23.89	16.1111	25.5556	19.5683		5.55556	10.5556	13.8889		11.11		8.33	7.78	4.44	7.77778	11.1111	8.94988		0	1.27	0		1.27		0	0	0	0.508	0	3.048
1966	5	14	17.7778	22.7778	25		18.33		23.33	16.11	25	17.7778	29.4444	21.7275		6.66667	13.3333	15		10		12.78	8.33	5.56	11.1111	11.1111	10.4325		0	0	0		1.52		0	0.3	0	0.254	0.10414	2.17814
1966	5	15	17.7778	25	26.6667		23.33		23.33	18.33	26.67	18.8889	31.1111	23.456		6.11111	14.4444	16.1111		11.67		9.44	8.33	6.67	5	15.5556	10.3702		0	0	0		0		0	0.5	0	0	0	0.5
1966	5	16	18.8889	27.7778	30.5556		28.89		28.33	22.78	30	21.6667	33.3333	26.9136		6.11111	16.1111	17.2222		14.44		8.33	10.56	5	8.88889	15	11.2959		0	0	0		0		0	0	0	0	0	0
1966	5	17	20.5556	30.5556	33.3333		30.56		31.11	25.56	31.67	25	35	29.2605		6.11111	16.1111	17.7778		16.67		9.44	11.67	5	10	17.2222	12.2225		0	0	0		0		0	0	0	0	0	0
1966	5	18	21.6667	32.7778	35		31.67		32.22	25.56	33.33	25	35	30.2472		6.66667	17.2222	19.4444		17.78		9.44	12.78	6.67	10	17.2222	13.0251		0	0	0		0		0	0	0	0	0	0
1966	5	19	22.7778	32.7778	35.5556		33.89		33.89	26.67	33.89	26.1111	36.1111	31.297		7.77778	19.4444	20.5556		18.33		11.11	13.33	7.78	11.1111	20.5556	14.4438		0	0	0		0		0	0	0	0	0	0
1966	5	20	23.3333	34.4444	36.6667		34.44		34.44	26.67	33.89	26.6667	35	31.7279		5.55556	21.6667	22.7778		18.89		14.44	15	7.22	12.7778	20.5556	15.4315		0	0	0		0		0.762	0	0	0	0	0.762
1966	5	21	26.1111	25.5556	29.4444		32.78		24.44	23.33	33.33	22.7778	35.5556	28.1472		4.44444	16.1111	19.4444		19.44		13.33	12.22	6.11	10	21.6667	13.6407		0	3.302	0.508		0		0	0	0	1.27	0	5.08
1966	5	22	25.5556	28.8889	33.3333		32.78		29.44	23.89	31.67	22.2222	36.1111	29.3212		6.11111	18.8889	20.5556		19.44		15.56	11.67	6.11	11.1111	20	14.383		3.81	0	0		0		0	0	0	0	0	3.81
1966	5	23	8.88889	29.4444	34.4444		32.78		30.56	26.11	31.67	23.3333	35	28.0257		6.11111	18.8889	23.3333		18.89		13.89	12.22	7.22	10.5556	21.6667	14.7528		15.748	0S	0		0		0.762	0	0	0	0	16.51
1966	5	24	10.5556	25	28.3333		32.22		25	24.44	32.78	20.5556	36.6667	26.1723		6.66667	13.3333	16.1111		17.78		10	8.33	9.44	8.33333	22.7778	12.5302		3.302	2.54	1.778		0		0	2.3	0	11.43	0	21.35
1966	5	25	18.3333	26.1111	28.3333		32.78		25.56	21.67	32.22	14.4444	35.5556	26.112		7.77778	16.1111	20		19.44		13.89	11.11	8.89	8.88889	22.2222	14.2589		0.762	0.508	0		0		0	1.3	0	0.762	0	3.332
1966	5	26	16.1111	24.4444	26.1111		30		25	19.44	30.56	11.6667	35.5556	24.321		7.77778	15	18.8889		18.33		10.56	10.56	6.11	6.66667	23.8889	13.0869		0	0S	0		0		0	0.8	0	1.27	0	2.07
1966	5	27	18.3333	29.4444	33.8889		33.89		28.89	23.89	31.67	20	37.2222	28.581		6.66667	18.8889	22.7778		19.44		10.56	13.33	7.78	9.44444	20.5556	14.3826		0	0	0		0		0	0	0	0	0	0
1966	5	28	20.5556	26.6667	30		32.22		26.67	20.56	34.44	15.5556	34.4444	26.7902		6.66667	15	17.7778		18.89		16.11	12.78	8.89	9.44444	23.8889	14.3831		0	4.572	1.524		0		16.002	0	0	5.842	0	27.94
1966	5	29	23.3333	22.7778	26.6667		31.11		28.33	21.67	31.67	13.8889	33.8889	25.9262		8.33333	12.7778	15		15		12.78	9.44	7.22	9.44444	23.8889	12.6538		0	23.114	14.732		2.54		***	2	0	24.13	0	66.516
1966	5	30	22.7778	22.2222	26.1111		28.89		28.33	21.67	29.44	15.5556	33.3333	25.37		8.33333	13.3333	15		14.44		12.78	8.89	9.44	9.44444	21.6667	12.592		0	3.048	1.27		3.56		2.032	3.5	0.1	0.508	0	14.018
1966	5	31	24.4444	21.6667	27.7778		25.56		22.78	15.56	31.11	18.8889	33.8889	24.6307		8.88889	13.3333	16.1111		13.33		12.78	7.22	11.11	9.44444	21.6667	12.6538		0	2.794	0		0		0	8	0	0	0	10.794
1966	6	1	23.3333	21.1111	27.2222		26.11		24.44	20	21.67	19.4444	32.7778	24.0121		8.88889	12.7778	16.6667		14.44		11.67	9.44	1.67	8.88889	20.5556	11.6664		0	1.27	0		0		0	1	0	0.762	0	3.032
1966	6	2	24.4444	27.2222	31.6667		31.67		28.89	22.78	31.11	21.1111	33.3333	28.0253		8.88889	16.6667	19.4444		16.11		10.56	11.67	6.11	9.44444	18.8889	13.087		0	0	0		0		0	0	0	0	0	0
1966	6	3	25	28.3333	34.4444		31.11		28.33	23.33	32.78	22.7778	33.3333	28.8265		11.1111	16.1111	20		17.78		14.44	10.56	5.56	9.44444	19.4444	13.8279		0	0	0		0		0	0	0	0	0	0
1966	6	4	22.7778	27.2222	31.6667		33.33		28.33	25	33.33	25	36.1111	29.1964		9.44444	15.5556	20.5556		19.44		10.56	12.22	5.56	10	19.4444	13.6422		0	0	0		0		0	0	0	0	0	0
1966	6	5	23.3333	31.1111	35		34.44		31.67	25.56	33.89	23.8889	37.7778	30.7412		9.44444	12.7778	15.5556		20.56		12.78	8.89	5	12.7778	---	12.2232		0	7.112	5.08		0		4.826	0	0	0	0	17.018
1966	6	6	22.2222	25	31.1111		33.89		23.89	21.11	33.89	21.1111	36.6667	27.6546		10	15	18.3333		18.33		11.11	10.56	7.22	11.1111	---	12.7081		0	0S	0		0		0	0	0	0	0	0
1966	6	7	15	27.7778	33.3333		35		27.22	22.22	34.44	22.2222	36.6667	28.2089		10	15	17.2222		20		10.56	10.56	8.33	10	---	12.709		0	0S	0.254		0		0	0	0	0	0	0.254
1966	6	8	16.6667	30	33.8889		34.44		30.56	25.56	35	23.8889	35.5556	29.5067		8.33333	16.6667	21.6667		19.44		12.22	10.56	10.56	10	---	13.6808		1.016	0	0		0		0	0	0	0.254	0	1.27
1966	6	9	22.2222	33.8889	36.1111		36.67		28.33	27.78	33.33	25	36.1111	31.0493		8.88889	18.3333	22.2222		20.56		12.22	11.67	13.33	11.6667	---	14.8614		0	0	0		0		0	0	0	0	0	0
1966	6	10	23.8889	33.8889	36.6667		36.67		34.44	28.89	33.33	25.5556	35.5556	32.0984		11.6667	19.4444	22.2222		21.11		12.78	15	12.22	10	---	15.5554		0	0	0		0		0	0	0	0	0	0
1966	6	11	17.7778	30.5556	33.8889		36.11		30.56	25	33.89	26.1111	35	29.877		8.33333	16.6667	21.1111		20		12.78	12.22	17.22	11.6667	---	14.9997		0.762	0	0		0		0	3.3	0	0	0	4.062
1966	6	12	23.3333	32.7778	36.1111		36.67		32.22	25	33.89	26.1111	36.1111	31.3583		9.44444	19.4444	22.7778		20.56		13.89	15	13.33	11.6667	---	15.7642		0	0	0		0		0	0	0	0	0	0
1966	6	13	25	36.6667	38.8889		38.33		36.67	30.56	36.11	29.4444	38.3333	34.4448		10.5556	20.5556	23.8889		23.89		13.33	17.78	10.56	12.7778	---	16.6672		0	0	0		0		0	0	0.1	0	0	0.1
1966	6	14	27.2222	38.3333	40.5556		36.67		39.44	32.78	37.22	32.2222	38.8889	35.9258		10	21.6667	25.5556		23.89		13.89	17.78	11.11	13.8889	---	17.2226		0	0	0		0		0	0	0	0	0	0
1966	6	15	27.7778	38.8889	41.1111		36.67		38.89	30.56	37.78	30.5556	38.8889	35.6802		11.6667	22.7778	27.2222		22.78		15	18.33	18.89	14.4444	---	18.8889		0	0	0		0		0	0	0	0	0	0
1966	6	16	26.1111	39.4444	41.1111		39.44		40	31.11	38.33	31.6667	36.6667	35.9867		12.2222	23.3333	28.8889		25		16.11	17.78	20	15	---	19.7918		0	0	0		0		0	0	0	0	0	0
1966	6	17	24.4444	40.5556	42.2222		41.11		40.56	34.44	37.22	32.7778	37.2222	36.728		8.88889	23.3333	28.3333		24.44		15	18.33	19.44	15.5556	---	19.1651		3.556	0	0		0		0	0	0	0	0	3.556
1966	6	18	23.3333	41.1111	42.7778		41.11		41.11	34.44	38.33	33.3333	38.3333	37.0977		10.5556	23.8889	29.4444		25.56		16.11	18.89	18.89	16.1111	---	19.9313		0	0	0		0		0	0	0	0	0	0
1966	6	19	26.1111	41.6667	43.3333		41.11		41.67	35.56	38.33	35	35	37.5312		10	27.2222	31.1111		23.89		18.33	20.56	21.11	16.6667	---	21.1112		0	0	0		0		0	0	0	0	7.112	7.112
1966	6	20	26.1111	40.5556	40.5556		37.22		38.89	34.44	37.22	32.2222	33.8889	35.6781		12.7778	26.1111	29.4444		25		27.22	21.67	21.11	22.7778	---	23.2639		0	0.254	0		0		0	0	0	0	0	0.254
1966	6	21	27.7778	35	40.5556		35.56		36.11	34.44	37.78	31.6667	34.4444	34.8149		12.2222	26.1111	28.3333		23.89		25	20	20.56	18.3333	---	21.8062		0	2.032	0		0		0	0	0	0	0	2.032
[truncated: 19,552 more rows]

## Sheet: Zone-02
			Maximum Temperature												Minimum Temperature												Precipitation
Year	Month	Date	Balakot	Ghari Dupatta	Cherat	Islamabad	Kakul	Kotli	Murree	Muzaffarabad	Parachinar	Saidu Sharif	Average		Balakot	Ghari Dupatta	Cherat	Islamabad	Kakul	Kotli	Murree	Muzaffarabad	Parachinar	Saidu Sharif	Average		Balakot	Ghari Dupatta	Cherat	Islamabad	Kakul	Kotli	Murree	Muzaffarabad	Parachinar	Saidu Sharif	SUM
1961	1	1	---	13.8889	----	13.9	12.2222	18.8889	5	17.7778	16.67		14.0497		---	4.44444	----	5.6	3.88889	6.66667	-1.11111	5.55556	-0.56		3.49778		---	0.820738	----	0	0	0.333042	1.27	0.268504	0		2.69228
1961	1	2	---	12.7778	----	11.7	8.88889	10	1.11111	11.6667	9.44		9.36921		---	4.44444	----	2.8	2.22222	6.66667	-3.33333	5	-1.11		2.38429		---	8.15919	----	17.8	9.398	7.67378	12.954	1.19886	0		57.1838
1961	1	3	---	11.6667	----	13.3	9.44444	13.8889	1.11111	13.8889	9.44		10.3914		---	1.66667	----	2.2	1.66667	5	-3.33333	3.33333	-1.67		1.26619		---	3.08034	----	11.7	1.27	3.82352	1.524	3.82794	0		25.2258
1961	1	4	---	13.8889	----	16.7	12.7778	18.3333	6.11111	17.7778	11.11		13.8141		---	2.22222	----	2.2	1.66667	5	-3.33333	2.22222	-2.22		1.10825		---	0	----	0	0	0	0	0	0		0
1961	1	5	---	13.3333	----	16.7	12.7778	18.3333	6.66667	17.7778	11.11		13.8141		---	3.88889	----	0.6	2.22222	3.88889	0	2.77778	-2.22		1.59397		---	0	----	0	0	0	0	0	0		0
1961	1	6	---	16.6667	----	17.2	15.5556	19.4444	8.88889	16.1111	11.11		14.9967		---	3.88889	----	1.1	2.22222	4.44444	-1.11111	3.33333	-2.22		1.6654		---	0	----	0	0	0	0	0	0		0
1961	1	7	---	15.5556	----	17.2	14.4444	18.3333	7.77778	17.7778	11.11		14.5998		---	2.22222	----	2.2	3.33333	4.44444	0	2.77778	-2.78		1.74254		---	0	----	0	0	0	0	0	0		0
1961	1	8	---	16.1111	----	15.6	13.8889	18.3333	6.11111	18.3333	10.56		14.134		---	2.22222	----	2.2	2.22222	3.88889	-3.33333	3.33333	-2.78		1.10762		---	0	----	0	0	0	0	0	4.32		4.32
1961	1	9	---	14.4444	----	16.1	12.7778	18.3333	5.55556	17.7778	8.89		13.4113		---	2.77778	----	1.7	2.22222	3.33333	-3.88889	3.88889	-3.89		0.877619		---	0	----	0	0.01	0	0	0	38.1		38.11
1961	1	10	---	11.6667	----	12.8	9.44444	16.6667	3.33333	15	6.11		10.7173		---	3.88889	----	4.4	0	3.88889	-5.55556	5	-6.11		0.78746		---	6.66983	----	0.01	5.842	4.30998	11.43	0.628816	0		28.8906
1961	1	11	---	8.33333	----	12.8	8.33333	15.5556	0.555556	9.44444	6.11		8.73317		---	1.66667	----	-0.6	0	5.55556	-5.55556	2.22222	-6.11		-0.403016		----	0	----	0	0.762	0	0	0	0		0.762
1961	1	12	----	12.2222	----	13.3	9.44444	15	2.77778	15.5556	8.33		10.9471		----	1.11111	----	-0.6	0.555556	3.33333	-5	2.22222	-5.56		-0.56254		----	0	----	0	0	0.063306	0	0	0		0.063306
1961	1	13	----	13.8889	----	15	12.7778	17.2222	5.55556	17.2222	11.67		13.3338		----	0	----	-0.6	1.11111	2.77778	-3.33333	0.555556	-3.89		-0.482698		----	0	----	0	0	0	0	0	0		0
1961	1	14	---	16.6667	----	13.3	14.4444	18.3333	7.22222	20	12.22		14.5981		---	0.555556	----	-0.6	2.22222	2.22222	0	1.11111	-6.67		-0.165556		---	0	----	0	0	0	0	0	0		0
1961	1	15	---	17.7778	----	17.2	14.4444	18.3333	11.6667	17.7778	10		15.3143		---	5.55556	----	-0.6	3.88889	2.77778	3.33333	1.66667	-1.11		2.21603		---	0	----	0	0	0	0	0	0		0
1961	1	16	---	20.5556	----	21.1	17.7778	23.3333	13.8889	22.7778	11.67		18.729		---	10	----	1.7	6.11111	4.44444	4.44444	6.11111	2.78		5.08444		---	0	----	0	0	0	0	0	0		0
1961	1	17	---	18.3333	----	21.7	17.2222	23.3333	12.2222	21.6667	18.33		18.9725		---	6.11111	----	1.1	7.22222	6.11111	4.44444	5.55556	2.78		4.76063		---	0	----	0	0	0	0	0	0		0
1961	1	18	---	17.2222	----	21.7	17.2222	22.2222	10.5556	18.8889	15		17.5444		---	3.88889	----	5	6.66667	6.11111	1.11111	4.44444	1.11		4.04746		---	0	----	0	0	0	0	0	0		0
1961	1	19	---	18.3333	----	21.1	16.6667	22.2222	10	20.5556	17.22		18.014		---	3.88889	----	3.3	5.55556	6.66667	1.66667	4.44444	2.22		3.96317		---	0	----	0	0	0	0	0	0		0
1961	1	20	---	18.8889	----	22.8	18.3333	21.1111	11.6667	22.2222	17.78		18.9717		---	4.44444	----	3.3	6.11111	7.22222	3.33333	5	1.11		4.36016		---	0	----	0	0	0	0	0	0		0
1961	1	21	---	20.5556	----	22.8	18.3333	22.7778	10.5556	23.8889	17.78		19.5273		---	3.88889	----	3.9	5.55556	6.11111	1.11111	5.55556	0.56		3.81175		---	0	----	0	0	0	0	0.0115582	0		0.0115582
1961	1	22	---	19.4444	----	22.8	18.3333	22.2222	11.1111	22.2222	18.33		19.209		---	2.22222	----	3.3	6.11111	5.55556	1.66667	3.88889	2.22		3.56635		---	0	----	0	0	0	0	0.00386	0		0.00386
1961	1	23	---	18.8889	----	15.6	18.3333	22.7778	11.6667	22.2222	17.22		18.1013		---	3.33333	----	7.2	7.22222	6.11111	3.33333	4.44444	2.22		4.83778		---	0	----	0	0	0	0	0	0		0
1961	1	24	---	16.1111	----	15.6	13.8889	15.5556	8.88889	16.1111	16.11		14.6094		---	9.44444	----	6.7	7.22222	9.44444	0	10	4.44		6.75016		---	4.88563	----	0.8	1.524	0.78403	1.27	6.86187	1.27		17.3955
1961	1	25	---	10	----	17.8	8.88889	13.8889	3.88889	10	17.22		11.6695		---	6.66667	----	8.3	5	10.5556	0	8.33333	1.11		5.70937		---	7.50297	----	0.5	6.35	2.49702	3.048	8.76167	38.1		66.7597
1961	1	26	---	9.44444	----	11.7	10.5556	12.7778	5	10	14.44		10.5597		---	3.88889	----	3.3	2.77778	8.33333	-3.88889	4.44444	-1.11		2.53508		---	15.342	----	9.7	19.05	7.59477	10.922	15.6423	0		78.2511
1961	1	27	---	13.8889	----	16.1	12.7778	18.3333	5.55556	16.1111	7.78		12.9352		---	4.44444	----	3.9	2.77778	8.33333	-3.33333	5	-3.33		2.54175		---	5.29916	----	0	0.762	0.983824	0.762	7.98934	0		15.7963
1961	1	28	---	13.3333	----	19.4	14.4444	17.7778	5	13.8889	11.67		13.6449		---	6.11111	----	5	5	9.44444	0.555556	6.66667	-2.22		4.3654		---	2.65879	----	0	0.01	2.3345	0	5.95351	0		10.9568
1961	1	29	---	9.44444	----	18.3	13.8889	12.7778	3.33333	11.1111	10.56		11.3451		---	0	----	7.2	2.22222	6.66667	-1.66667	0.555556	1.67		2.37825		---	28.8842	----	53.6	44.45	51.5881	42.164	7.86851	0		228.555
1961	1	30	---	2.77778	----	12.8	6.66667	11.1111	0.555556	3.88889	5.56		6.19429		---	0.555556	----	8.3	1.11111	6.66667	-2.77778	0.555556	0		2.05873		---	30.445	----	32.3	19.304	31.8847	40.132	16.9045	19.05		190.02
1961	1	31	---	3.88889	----	8.9	4.44444	8.33333	0	5	4.44		5.00095		---	1.66667	----	5	0	5	-3.88889	2.22222	-4.44		0.794286		---	18.972	----	18.8	13.462	17.0498	25.654	6.90039	4.32		105.158
1961	2	1	---	10.5556	10	13.9	10.5556	14.4444	-0.555556	11.6667	6.67		9.65458		---	2.77778	0.555556	5.6	1.66667	7.22222	-3.88889	2.77778	-4.44		1.53389		---	12.8447	22.606	1.8	5.334	6.03576	20.574	0.809398	0		70.0039
1961	2	2	---	8.88889	6.66667	12.2	8.33333	11.6667	0.555556	9.44444	9.44		8.39944		---	1.11111	-0.555556	6.1	1.66667	2.77778	-3.88889	0.555556	-4.44		0.415833		---	14.0114	20.066	8.9	7.874	16.3351	17.526	2.56911	63.5		150.782
1961	2	3	---	6.66667	8.88889	9.4	3.88889	7.77778	-0.555556	6.66667	6.67		6.17542		---	1.11111	0.555556	3.3	0	3.88889	-6.11111	0.555556	-5.56		-0.2825		---	2.40476	10.414	5.3	4.826	5.13384	2.54	0.554534	0		31.1731
1961	2	4	---	10	5.55556	12.8	7.22222	13.8889	1.66667	10.5556	8.33		8.75236		---	1.66667	-0.555556	3.3	-0.555556	3.33333	-5.55556	1.11111	-6.67		-0.490694		---	11.6947	3.302	14	18.796	10.156	18.542	0.0186558	50.8		127.309
1961	2	5	---	6.66667	8.33333	11.1	6.11111	7.77778	-1.11111	7.22222	6.67		6.59625		---	1.66667	-0.555556	6.1	0	3.88889	-5	2.22222	-6.67		0.206528		---	13.7905	3.81	2.3	11.43	5.27994	22.352	0	38.1		97.0624
1961	2	6	---	7.22222	8.33333	11.1	5	11.6667	-2.22222	7.77778	8.33		7.15097		---	1.66667	-0.555556	3.9	-1.66667	6.11111	-7.22222	2.77778	-6.67		-0.207361		---	4.50744	13.462	0.3	7.366	2.28167	6.858	1.09619	0		35.8713
1961	2	7	---	6.11111	7.77778	7.2	3.33333	7.22222	-2.77778	7.22222	5.56		5.20611		---	2.77778	-1.11111	1.7	-1.11111	3.88889	-8.88889	3.33333	-6.67		-0.760139		---	6.44686	14.732	2.5	7.62	5.96135	10.414	0	6.35		54.0242
1961	2	8	---	7.77778	8.88889	11.7	7.77778	10	-0.555556	10	5.56		7.64361		---	0.555556	0	0.6	-1.66667	2.77778	-10.5556	1.11111	-5.56		-1.59222		---	0.613985	0	0	1.27	0.177058	1.016	0.0432215	0		3.12026
1961	2	9	---	11.6667	8.33333	14.4	10	15	2.77778	13.8889	6.67		10.3421		---	0.555556	-1.11111	0.6	-1.11111	2.77778	-10.5556	1.11111	-5		-1.59167		---	0.144122	0	0	0	0	0	0.199107	0		0.343229
1961	2	10	---	12.2222	7.22222	14.4	10.5556	16.6667	3.33333	15	7.78		10.8975		---	1.66667	1.66667	1.1	-1.11111	3.88889	-10	1.11111	-5.56		-0.904722		---	0	0	0	0	0	0	0	0		0
1961	2	11	---	11.1111	7.22222	13.9	11.1111	15	5.55556	13.8889	8.33		10.7649		---	4.44444	-4.44444	1.7	0.555556	5	-5	1.66667	-1.67		0.281528		---	0	0	0	0	0	0	0.048512	0		0.048512
1961	2	12	---	10	9.44444	15	9.44444	13.3333	2.22222	12.7778	8.33		10.069		---	2.77778	0.555556	2.2	0.555556	2.77778	-8.33333	1.66667	-3.33		-0.14125		---	0.307437	0	0	0	0.0887833	0.508	0	0		0.90422
1961	2	13	---	12.7778	7.77778	15	8.88889	15.5556	2.22222	13.3333	9.44		10.6244		---	3.88889	-0.555556	0.6	-0.555556	2.22222	-7.77778	1.66667	-3.89		-0.550139		---	0.615018	0	0.01	0.508	0.177696	1.016	0	0		2.32671
1961	2	14	---	12.7778	8.88889	16.7	11.1111	16.1111	4.44444	16.6667	10		12.0875		---	2.77778	0.555556	1.7	0.555556	3.88889	-7.22222	2.22222	-3.89		0.0734722		---	1.14737	0	0	0	0.169093	0	0.86935	0		2.18581
1961	2	15	---	14.4444	10.5556	11.7	12.2222	17.7778	6.66667	17.2222	15		13.1986		---	3.33333	2.22222	1.7	1.66667	5	-6.66667	2.77778	-3.33		0.837917		---	0	0	0	0	0	0	0	0		0
1961	2	16	---	15.5556	10.5556	17.8	13.3333	19.4444	8.33333	18.3333	10		14.1694		---	5.55556	3.33333	1.7	2.22222	4.44444	-2.22222	2.77778	-3.89		1.74014		---	0.000917294	0	0	0	0.738431	0	0.38908	0		1.12843
1961	2	17	---	16.1111	12.7778	17.8	15.5556	19.4444	9.44444	17.2222	11.67		15.0032		---	5.55556	2.22222	3.3	3.33333	5.55556	-1.66667	3.88889	-2.22		2.49611		---	8.8571	0	4.3	5.08	3.95854	7.874	3.49594	43.18		76.7456
1961	2	18	---	12.2222	11.6667	16.7	11.6667	15.5556	3.88889	15	10		12.0875		---	5	2.77778	6.1	3.88889	8.33333	-1.11111	5	-1.11		3.60986		---	1.19862	0	0.01	0.01	0.220819	0.508	0.68972	2.54		5.17716
1961	2	19	---	12.7778	8.88889	12.8	10.5556	15.5556	4.44444	13.3333	4.44		10.3494		---	6.11111	2.22222	6.1	3.88889	8.33333	-1.66667	6.11111	-2.22		3.61		---	4.16646	0	4.1	2.794	2.42503	6.604	0.0336021	12.7		32.8231
1961	2	20	---	16.6667	10	18.3	14.4444	21.1111	7.22222	20	11.11		14.8568		---	5.55556	2.77778	4.4	3.88889	8.33333	-1.66667	5	-2.78		3.18861		---	0	0	0	0	0	0	0.0433534	0		0.0433534
1961	2	21	---	18.3333	13.3333	19.4	16.1111	22.2222	8.88889	21.1111	14.44		16.73		---	5.55556	5	3.9	4.44444	9.44444	-2.22222	5	-1.11		3.75153		---	0	0	0	0	0	0	0.0644921	0		0.0644921
1961	2	22	---	18.8889	14.4444	21.1	17.2222	23.3333	10	21.6667	16.67		17.9157		---	6.66667	6.66667	5	5.55556	8.88889	-1.11111	5.55556	1.11		4.79153		---	0.897616	0.508	0	0	0	0	1.14548	0		2.5511
1961	2	23	---	17.2222	12.7778	21.7	15.5556	22.7778	6.66667	17.7778	15		16.1847		---	7.77778	3.33333	7.8	3.88889	10	-1.11111	8.33333	-1.11		4.86403		---	2.18226	0	0	1.27	0.31906	0	1.68539	0		5.45671
1961	2	24	---	17.7778	13.3333	20.6	15.5556	17.2222	7.77778	19.4444	15		15.8389		---	3.33333	4.44444	4.4	3.33333	8.88889	-0.555556	7.77778	1.11		4.09153		---	0.553954	0	0	0	0.104253	0	0.857237	0		1.51544
1961	2	25	---	20	13.8889	21.7	17.7778	22.7778	8.88889	22.7778	13.89		17.7126		---	3.88889	6.66667	3.9	3.88889	9.44444	0.555556	5.55556	0		4.2375		---	0	0	0	0	0	0	0	0		0
1961	2	26	---	21.1111	14.4444	23.3	18.8889	24.4444	13.3333	23.8889	11.67		18.8851		---	6.11111	7.77778	4.4	6.11111	7.77778	1.66667	7.22222	0		5.13333		---	0	0	0	0	0	0	0	0		0
1961	2	27	---	22.2222	18.3333	23.9	20.5556	25.5556	13.3333	26.1111	17.22		20.9039		---	8.88889	8.33333	7.2	8.33333	10	2.22222	8.88889	0.56		6.80333		---	0	0	0	0	0	0	0	0		0
1961	2	28	---	22.7778	16.1111	24.4	20.5556	26.1111	12.7778	26.1111	20.56		21.1756		---	6.66667	9.44444	5.6	7.77778	10	1.66667	8.88889	-1.11		6.11681		---	0	0	0	0	0	0	0	0		0
1961	3	1	---	22.2222	20	25	20	25.5556	12.2222	25	17.22		20.9025		---	6.66667	8.88889	8.3	7.77778	9.44444	1.66667	9.44444	3.33		6.93986		---	0	0	0	0	0	0	0	0		0
1961	3	2	---	22.7778	20.5556	24.4	19.4444	25.5556	12.7778	25.5556	18.89		21.2446		---	6.11111	10	6.1	7.22222	8.33333	1.66667	8.88889	-1.11		5.90153		---	0	0	0	0	0	0	0	0		0
1961	3	3	---	22.2222	20	24.4	20	25.5556	11.6667	25	18.89		20.9668		---	6.11111	10.5556	5	6.66667	8.88889	1.11111	8.88889	-0.56		5.83278		---	0	0	0	0	0	0	0	0		0
1961	3	4	---	21.6667	20	25	20.5556	25	12.7778	24.4444	20.56		21.2506		---	7.22222	9.44444	7.8	8.33333	10.5556	1.66667	9.44444	2.22		7.08583		---	1.08295	0	0	0	0	0	1.5957	0		2.67865
1961	3	5	---	21.1111	20	25	18.8889	25.5556	11.1111	21.1111	22.22		20.6247		---	6.11111	5	10	5	11.6667	-2.77778	7.77778	2.22		5.62472		---	1.303	3.302	1	1.27	0.191167	1.016	1.55876	0		9.64093
1961	3	6	---	16.6667	15	18.9	12.2222	20	5.55556	18.8889	26.11		16.6679		---	2.77778	5	2.2	1.66667	6.66667	-2.22222	5	2.22		2.91361		---	0	0	0	0	0	0	0	0		0
1961	3	7	---	20	15.5556	21.1	17.2222	22.7778	9.44444	22.2222	12.78		17.6378		---	3.88889	5.55556	3.3	4.44444	6.66667	-0.555556	7.22222	-0.56		3.74528		---	0	0	0	0	0	0	0	0		0
1961	3	8	---	22.7778	14.4444	23.9	19.4444	25	11.6667	24.4444	11.11		19.0985		---	6.11111	7.22222	7.2	7.22222	10	3.33333	9.44444	-0.56		6.24667		---	0	0	0	0	0	0	0	0		0
1961	3	9	---	21.6667	17.7778	25	21.1111	25.5556	13.3333	23.3333	15		20.3472		---	9.44444	7.22222	10.6	9.44444	12.2222	4.44444	10.5556	0		7.99167		---	0.180936	0	0	0	0.00222226	0	26.5598	0		26.743
1961	3	10	---	18.3333	19.4444	21.1	16.1111	20.5556	9.44444	18.8889	11.11		16.8735		---	10	5.55556	12.8	7.77778	10.5556	2.77778	10	0.56		7.50333		---	3.48072	0	0	1.524	0.0144859	0	4.7271	43.18		52.9263
1961	3	11	---	11.6667	16.6667	23.9	13.8889	21.6667	9.44444	13.3333	11.11		15.2096		---	9.44444	6.66667	12.2	7.77778	16.1111	4.44444	9.44444	0		8.26111		---	1.95129	0	0	0.254	0.0161149	0	2.54351	15.24		20.0049
1961	3	12	---	21.6667	16.1111	25.6	21.6667	27.7778	14.4444	23.8889	15.56		20.8394		---	10.5556	7.22222	13.3	10	15.5556	6.11111	11.6667	0		9.30139		---	0.876033	0	0	0	0.0169828	0	1.09039	0		1.98341
1961	3	13	---	21.1111	16.6667	26.7	21.1111	28.3333	15.5556	21.6667	16.11		20.9068		---	9.44444	9.44444	10	10.5556	16.6667	7.77778	11.6667	1.67		9.65319		---	0	0	0	0	0	0	0	0		0
1961	3	14	---	25.5556	16.1111	27.8	23.8889	29.4444	17.7778	28.8889	20		23.6833		---	12.2222	12.7778	13.3	12.2222	15.5556	8.88889	13.3333	2.78		11.385		---	0.340251	0	0	0	0	0	0.605479	0		0.94573
1961	3	15	---	25	19.4444	27.8	23.3333	28.8889	17.7778	27.2222	24.44		24.2383		---	14.4444	12.7778	15	14.4444	17.2222	10.5556	16.1111	5.56		13.2644		---	0.567295	0	0	0.01	0	0	1.07075	26.67		28.318
1961	3	16	---	18.8889	19.4444	20.6	17.2222	21.1111	11.6667	19.4444	20		18.5472		---	10	8.88889	11.1	8.88889	16.1111	5	11.6667	6.67		9.79069		---	7.27886	3.556	1.3	10.16	0.908908	11.684	4.32268	0		39.2104
1961	3	17	---	21.6667	17.7778	25.6	19.4444	27.2222	14.4444	25	23.33		21.8107		---	8.33333	8.88889	8.9	8.88889	15	5	11.1111	4.44		8.82028		---	0.0505457	0	0	0	1.51092	0	0.338455	0		1.89992
1961	3	18	---	22.2222	17.7778	26.1	18.8889	26.6667	13.3333	24.4444	15.56		20.6242		---	11.1111	9.44444	9.4	7.22222	10.5556	2.22222	12.2222	4.44		8.32722		---	3.21534	0	0	0	3.96205	0.508	7.41891	0		15.1043
1961	3	19	---	17.2222	18.8889	22.8	16.1111	22.7778	8.88889	20.5556	15.56		17.8506		---	9.44444	8.33333	12.2	7.22222	11.6667	-1.11111	9.44444	4.44		7.705		---	14.0051	0	8.4	29.21	3.38335	23.622	9.91672	6.35		94.8872
1961	3	20	---	17.7778	15	22.2	15.5556	20.5556	9.44444	22.7778	15.56		17.3589		---	6.66667	5.55556	7.8	6.66667	10.5556	-0.555556	8.33333	4.44		6.18278		---	0.200801	0	0	0	0.00015808	0	2.57971	0		2.78067
1961	3	21	---	20	20	22.8	17.2222	23.3333	9.44444	22.7778	16.67		19.031		---	7.77778	8.88889	7.2	7.77778	12.2222	1.66667	10	2.78		7.28917		---	0	0	0	0	0	0	0	0		0
1961	3	22	---	20	20.5556	21.7	18.8889	23.3333	12.7778	23.8889	16.67		19.7268		---	6.66667	10	8.3	7.22222	11.6667	3.33333	8.88889	4.44		7.56472		---	0.504495	0	0	0	0.000859246	0	1.82703	0		2.33238
1961	3	23	---	22.7778	17.7778	25.6	21.1111	25.5556	14.4444	25.5556	15		20.9778		---	10	6.66667	12.2	10.5556	13.3333	3.33333	11.6667	3.33		8.88569		---	3.7916	0	0.01	0	4.90915	0	10.6015	35.56		54.8723
1961	3	24	---	14.4444	12.7778	19.4	12.7778	19.4444	7.22222	15.5556	12.22		14.2303		---	8.33333	5.55556	11.7	6.11111	11.6667	1.11111	8.88889	2.78		7.01833		---	15.7381	5.842	4.3	18.288	3.04337	21.844	16.0295	3.81		88.895
1961	3	25	---	16.6667	12.7778	18.3	13.8889	17.2222	3.88889	17.2222	11.67		13.9546		---	8.33333	4.44444	8.9	5.55556	11.1111	-0.555556	8.88889	2.78		6.18222		---	8.44821	24.892	6.1	12.192	5.71717	11.43	1.29175	8.89		78.9611
1961	3	26	---	20	14.4444	22.8	18.8889	24.4444	11.6667	23.8889	15.56		18.9617		---	6.11111	6.11111	8.3	7.77778	10.5556	1.66667	8.33333	3.33		6.52319		---	1.17729	0	0.01	0.762	0.127661	2.032	0.213119	0		4.32207
1961	3	27	---	21.6667	19.4444	24.4	18.8889	24.4444	12.2222	26.1111	17.78		20.6197		---	8.33333	7.22222	9.4	9.44444	12.7778	4.44444	10.5556	5		8.39722		---	0	0	0	0	0	0	0	0		0
1961	3	28	---	23.8889	22.7778	26.1	21.1111	26.1111	14.4444	26.6667	20		22.6375		---	9.44444	11.1111	10.6	10.5556	14.4444	6.11111	12.2222	5.56		10.0061		---	0	0	0	0	0	0	0	0		0
1961	3	29	---	25.5556	23.8889	28.3	23.3333	28.3333	17.2222	28.3333	20.56		24.4408		---	10.5556	11.1111	11.7	11.6667	16.6667	7.77778	13.8889	5.56		11.1158		---	0	0	0	0	0	0	0	0		0
1961	3	30	---	26.6667	23.8889	29.4	23.8889	29.4444	17.7778	30	21.67		25.3421		---	10.5556	11.6667	12.2	12.7778	16.6667	7.22222	13.8889	5.56		11.3172		---	0	0	0	0	0	0	0	7.62		7.62
1961	3	31	---	27.7778	23.8889	31.7	25.5556	31.1111	18.8889	30.5556	25		26.8097		---	12.2222	13.8889	12.2	13.3333	17.7778	9.44444	15	8.33		12.7746		---	0	0	0	0	0	0	0	2.29		2.29
1961	4	1	---	25	25	30.6	24.4444	30	18.3333	26.6667	20		25.0056		---	10	12.7778	13.3	11.1111	16.1111	7.77778	13.3333	8.89		11.6626		---	0	0	0	0	0.000763072	0	0	2.54		2.54076
1961	4	2	---	26.1111	25	30	24.4444	30	18.3333	27.7778	13.33		24.3746		---	11.6667	10	15.6	11.1111	17.2222	5.55556	15	5		11.3944		---	9.12254	9.652	2	3.81	8.42715	2.794	9.27277	54.86		99.9385
1961	4	3	---	15	25	19.4	11.6667	18.3333	10	15.5556	16.11		16.3832		---	8.88889	8.88889	12.2	7.77778	14.4444	3.88889	10.5556	6.11		9.09431		---	12.2198	20.32	10.9	16.51	4.18399	20.574	9.62068	28.96		123.288
1961	4	4	---	25	11.1111	26.1	20.5556	28.3333	15	25	11.67		20.3463		---	11.6667	6.66667	14.4	8.88889	16.6667	5	11.6667	3.89		9.85569		---	6.70255	9.398	4.1	6.35	1.38407	5.588	4.72783	30.48		68.7305
1961	4	5	---	17.2222	13.3333	22.8	14.4444	25	15	17.2222	16.11		17.6415		---	10	7.22222	12.8	9.44444	15.5556	4.44444	11.1111	4.44		9.37722		---	7.99766	0	0.5	6.096	0.533534	7.112	12.4676	0		34.7068
1961	4	6	---	23.3333	20	27.2	21.1111	28.3333	15	23.3333	16.11		21.8026		---	8.33333	7.22222	12.8	8.88889	14.4444	5	10.5556	3.33		8.82181		---	0.266351	2.032	0	0	0.00193851	0	12.1585	0		14.4588
1961	4	7	---	21.1111	20	25	20	26.1111	13.8889	22.2222	18.33		20.8329		---	8.88889	13.8889	10	8.33333	13.8889	5	10	6.11		9.51375		---	0.00536877	0	0	0	0.00012897	0	0.796151	0		0.801649
1961	4	8	---	24.4444	20	26.1	21.1111	27.2222	15	27.2222	20		22.6375		---	10	7.22222	11.7	10.5556	15.5556	5.55556	12.2222	8.33		10.1426		---	0	0	0	0	0	0	0	0		0
1961	4	9	---	26.1111	20	28.3	22.7778	28.8889	17.2222	28.3333	18.89		23.8154		---	13.8889	7.22222	16.1	13.3333	16.6667	7.22222	15.5556	7.22		12.1511		---	3.85673	0	0.01	0	10.4073	0	3.26536	0		17.5394
1961	4	10	---	21.1111	22.2222	27.2	17.7778	22.7778	11.6667	22.2222	13.33		19.7885		---	12.7778	7.22222	13.9	10	15.5556	3.88889	13.3333	6.67		10.4185		---	16.6603	4.572	13.7	6.35	6.23061	17.018	15.3311	18.8		98.662
1961	4	11	---	14.4444	21.1111	16.1	12.2222	15.5556	8.33333	15.5556	11.11		14.304		---	10.5556	6.66667	13.9	7.77778	12.7778	3.33333	11.1111	3.33		8.68153		---	46.0869	92.71	42.4	28.702	25.7985	67.31	41.7604	33.27		378.038
1961	4	12	---	20.5556	12.7778	22.8	18.3333	25.5556	12.7778	20.5556	12.78		18.2669		---	11.6667	8.33333	12.2	9.44444	16.6667	6.11111	12.7778	3.89		10.1363		---	12.6213	52.578	0	11.938	30.1795	1.016	7.82409	28.45		144.607
1961	4	13	---	20	13.3333	25.6	20	27.2222	13.8889	21.6667	16.11		19.7276		---	9.44444	8.88889	13.9	8.33333	13.8889	3.33333	10	6.67		9.30736		---	27.9415	13.208	28.4	53.848	21.2832	34.544	19.6997	32		230.924
1961	4	14	---	12.2222	16.1111	16.7	12.2222	20.5556	7.22222	11.6667	15.56		14.0325		---	7.77778	9.44444	11.1	7.77778	12.2222	4.44444	8.33333	4.44		8.1925		---	36.7693	0	18.5	41.91	10.0303	65.024	4.54812	0		176.782
1961	4	15	---	23.8889	16.6667	26.7	21.6667	28.3333	13.8889	25	19.44		21.9481		---	11.1111	10	13.9	11.6667	15	6.11111	12.2222	7.22		10.9039		---	0.179746	1.27	0.8	0.508	0.11408	0.254	0.047058	22.61		25.7829
1961	4	16	---	26.1111	21.6667	26.7	21.6667	27.2222	13.8889	27.7778	21.11		23.2679		---	11.1111	6.11111	12.8	11.6667	15.5556	7.22222	13.3333	8.33		10.7662		---	1.6427	0	0	1.27	0.192462	3.048	0	0		6.15316
1961	4	17	---	27.7778	22.7778	28.3	23.8889	29.4444	18.3333	30	21.67		25.274		---	14.4444	12.7778	17.8	12.2222	18.3333	6.11111	15	10		13.3361		---	3.49766	0	0.8	3.556	0.354715	3.556	1.95079	0		13.7152
1961	4	18	---	22.7778	23.3333	29.4	23.8889	31.6667	18.3333	25.5556	18.33		24.1607		---	12.2222	7.22222	15.6	13.3333	18.8889	8.33333	14.4444	9.44		12.4356		---	0.0272949	1.016	0	0.508	0.000577864	0	4.0566	12.19		17.7985
1961	4	19	---	21.6667	12.7778	31.7	20.5556	31.6667	17.7778	23.8889	20		22.5042		---	14.4444	9.44444	18.9	13.8889	21.6667	10.5556	16.1111	9.44		14.3064		---	1.02407	18.542	0	0.508	0.024061	0.254	2.42362	10.67		33.4458
1961	4	20	---	21.1111	12.7778	30	23.8889	28.8889	17.2222	23.3333	20		22.1528		---	13.8889	12.7778	17.2	12.2222	18.3333	7.22222	15	6.67		12.9143		---	4.47716	17.272	0.8	16.764	0.837915	3.302	10.6358	3.05		57.1389
1961	4	21	---	25.5556	15.5556	28.3	22.2222	26.1111	16.6667	24.4444	18.89		22.2182		---	10	7.77778	13.3	9.44444	16.6667	4.44444	11.6667	5		9.7875		---	22.0009	6.35	1.8	53.086	3.14717	38.354	17.0049	3.81		145.553
1961	4	22	---	25.5556	22.2222	28.9	23.3333	26.6667	16.6667	27.2222	19.44		23.7508		---	10.5556	7.77778	12.2	10.5556	17.2222	6.11111	12.2222	5		10.2056		---	0.0151103	0	0	0	0.00268514	0	2.24022	0		2.25802
1961	4	23	---	26.1111	22.7778	27.8	21.6667	28.3333	15	25	21.11		23.4749		---	8.33333	7.77778	11.1	9.44444	15.5556	5.55556	11.1111	5.56		9.30472		---	0	0	0	0	0	0	0	0		0
1961	4	24	---	27.2222	23.3333	28.9	23.8889	28.8889	17.7778	28.8889	22.22		25.14		---	9.44444	10	12.8	11.1111	16.1111	7.22222	12.7778	6.67		10.7671		---	0	0	0	0	0	0	0	0		0
1961	4	25	---	30.5556	25.5556	28.3	25.5556	31.6667	20	31.6667	23.89		27.1487		---	10.5556	11.1111	13.9	13.3333	17.7778	11.1111	13.3333	6.67		12.224		---	0	0	0	0	0	0	0	0		0
1961	4	26	---	31.6667	25.5556	32.8	28.3333	33.8889	22.7778	33.8889	25.56		29.3089		---	11.6667	15.5556	13.9	15	18.8889	12.7778	15	10.56		14.1686		---	0	0	0	0	0	0	0	0		0
1961	4	27	---	31.6667	26.6667	35	30	36.1111	23.3333	34.4444	26.11		30.4165		---	13.8889	16.6667	16.7	17.7778	21.1111	13.3333	16.1111	12.78		16.0461		---	0	0	0	0	0	0	0	0		0
1961	4	28	---	30.5556	30	34.4	28.8889	34.4444	22.7778	33.8889	27.78		30.3419		---	16.6667	17.7778	21.7	17.2222	23.3333	12.7778	18.3333	13.33		17.6426		---	0.0107659	0	0	0	0.00163424	0	1.6099	0		1.6223
1961	4	29	---	30.5556	30	36.1	29.4444	36.1111	23.3333	33.3333	25.56		30.5547		---	18.3333	15.5556	22.2	17.7778	21.6667	11.1111	18.3333	11.11		17.011		---	0	0	0.01	2.54	0.203429	----	0	0		2.75343
1961	4	30	---	33.3333	30	35.6	29.4444	36.1111	23.3333	34.4444	26.11		31.0471		---	15.5556	16.1111	18.3	16.6667	21.1111	12.2222	18.3333	12.22		16.315		---	0	0	0	0	0	----	0	0		0
1961	5	1	---	33.8889	----	35	30	35	22.2222	35.5556	27.78		31.3495		---	14.4444	----	17.2	17.7778	20.5556	12.2222	17.7778	13.33		16.1868		---	0	----	0	0	0	0	0	0		0
1961	5	2	---	33.8889	----	37.2	31.1111	35.5556	24.4444	37.2222	28.33		32.536		---	13.8889	----	17.8	18.3333	21.6667	13.3333	17.7778	13.89		16.67		---	0	----	0	0	0	0	0	0		0
1961	5	3	---	34.4444	----	37.8	31.6667	36.6667	25.5556	37.2222	29.44		33.2565		---	15.5556	----	19.4	19.4444	22.7778	14.4444	20	15		18.0889		---	0	----	0	0	0	0	0	33.78		33.78
1961	5	4	---	35	----	38.3	32.2222	38.3333	26.1111	37.2222	28.89		33.7256		---	20	----	23.9	17.2222	23.3333	15.5556	22.7778	13.89		19.5256		---	0	----	0	17.526	0	0	0	1.78		19.306
1961	5	5	---	32.2222	----	38.3	27.7778	38.3333	25.5556	33.8889	26.67		31.8211		---	16.6667	----	22.2	18.3333	22.2222	12.7778	17.7778	12.78		17.5368		---	0.721779	----	0.5	1.27	0.145481	1.27	0	14.22		18.1273
1961	5	6	---	29.4444	----	32.8	26.6667	31.6667	21.1111	32.2222	25		28.4159		---	14.4444	----	18.3	15	21.1111	12.7778	17.2222	12.22		15.8679		---	0.273742	----	0	2.032	0.0360366	0.508	0	1.27		4.11978
1961	5	7	---	31.1111	----	35.6	28.3333	35.5556	24.4444	35	25.56		30.8006		---	15.5556	----	20	17.7778	21.1111	12.7778	16.1111	12.22		16.5076		---	1.36842	----	0	0.254	0.163676	2.54	0	1.52		5.8461
1961	5	8	---	32.2222	----	35.6	28.3333	35	22.2222	33.8889	24.44		30.2438		---	17.2222	----	21.1	16.1111	20.5556	12.2222	19.4444	12.22		16.9822		---	0.0686066	----	0.01	2.794	0.0786286	----	4.9606	24.13		32.0418
1961	5	9	---	24.4444	----	30.6	21.1111	32.2222	18.8889	23.8889	23.89		25.0065		---	13.8889	----	17.2	14.4444	21.1111	10.5556	16.1111	11.11		14.9173		---	4.70467	----	0.01	2.286	12.5132	1.27	8.32036	0		29.1042
1961	5	10	---	31.6667	----	34.4	28.3333	34.4444	22.2222	33.3333	25.56		29.9943		---	16.6667	----	20	18.3333	21.6667	12.7778	19.4444	12.22		17.3013		---	0	----	0	0	0	0	0	0		0
1961	5	11	---	34.4444	----	36.7	30	36.1111	23.8889	35.5556	27.78		32.0686		---	17.2222	----	21.1	18.8889	23.3333	12.2222	18.3333	15		18.0143		---	4.296	----	0	0	13.9593	0	0.11846	0		18.3738
1961	5	12	---	29.4444	----	34.4	29.4444	35.5556	23.8889	31.6667	25.56		29.9943		---	15.5556	----	18.9	15	21.1111	9.44444	17.7778	12.22		15.7156		---	4.32431	----	0.01	0	0.870104	1.016	17.4143	0		23.6347
1961	5	13	---	26.6667	----	33.3	27.2222	33.3333	21.1111	28.3333	24.44		27.7724		---	16.1111	----	19.4	15	17.7778	7.22222	16.6667	10		14.5968		---	3.66831	----	0.5	5.842	1.02693	5.334	1.10089	0		17.4721
1961	5	14	---	27.2222	----	32.2	26.1111	31.1111	18.8889	28.8889	23.89		26.9017		---	14.4444	----	19.4	14.4444	18.3333	6.11111	16.1111	11.11		14.2792		---	22.6802	----	0	4.572	2.59308	39.878	17.6752	0		87.3985
1961	5	15	---	27.7778	----	34.4	26.6667	32.7778	19.4444	30	26.11		28.1681		---	14.4444	----	17.8	12.2222	16.1111	6.11111	16.1111	12.78		13.6543		---	4.54007	----	9.9	12.954	3.34053	5.588	17.1558	0		53.4784
1961	5	16	---	25	----	29.4	23.8889	28.8889	15.5556	26.6667	23.89		24.7557		---	14.4444	----	17.2	13.3333	16.6667	8.88889	15.5556	11.11		13.8856		---	0.497613	----	0	0	0.637781	0.508	5.61584	0		7.25923
1961	5	17	---	31.1111	----	33.9	27.2222	32.7778	20.5556	32.7778	25.56		29.1292		---	16.1111	----	18.3	16.6667	20	11.1111	17.7778	18.33		16.8995		---	0.0617376	----	0	0	0	0	0.0486349	0		0.110372
1961	5	18	---	32.7778	----	36.7	30	36.6667	24.4444	35.5556	28.33		32.0678		---	16.6667	----	19.4	18.3333	21.6667	13.3333	18.8889	13.89		17.4541		---	0	----	0	0	0	0	0	0		0
1961	5	19	---	35.5556	----	38.3	32.2222	38.3333	26.1111	36.6667	30.56		33.9641		---	17.2222	----	19.4	20	22.7778	15	20	14.44		18.4057		---	0	----	0	0	0	0	0	0		0
1961	5	20	---	37.2222	----	40	32.7778	39.4444	26.6667	38.3333	30.56		35.0006		---	17.7778	----	20	21.1111	23.3333	16.1111	21.1111	18.89		19.7621		---	0.127146	----	0	0	0	0	0.099274	0		0.22642
1961	5	21	---	38.3333	----	40.6	34.4444	39.4444	27.2222	38.8889	27.78		35.2448		---	20.5556	----	27.2	20.5556	25.5556	15.5556	22.7778	13.33		20.79		---	0	----	0	0	0	0	0	0		0
1961	5	22	---	29.4444	----	34.4	28.8889	36.6667	22.2222	33.8889	27.78		30.4702		---	20.5556	----	25.6	18.8889	23.8889	12.2222	22.7778	13.33		19.609		---	1.92718	----	0	0.254	0.0110093	0	12.9234	0		15.1156
1961	5	23	---	30	----	33.9	28.3333	31.1111	21.1111	32.2222	25		28.8111		---	16.6667	----	21.7	14.4444	23.3333	10	17.7778	12.22		16.5917		---	2.85575	----	0	45.72	0.134675	1.524	4.91994	6.86		62.0144
1961	5	24	---	28.8889	----	34.4	28.3333	35.5556	22.2222	30	23.89		29.0414		---	17.2222	----	19.4	12.2222	23.8889	10	17.7778	11.11		15.9459		---	12.2347	----	1.8	11.176	1.42476	8.89	16.319	10.16		62.0045
1961	5	25	---	27.2222	----	34.4	27.2222	35	20.5556	27.2222	25.56		28.1689		---	16.1111	----	20	16.6667	23.3333	12.7778	17.7778	12.22		16.9838		---	0.839233	----	0	1.27	0.0168582	0	0.959361	0		3.08545
1961	5	26	---	31.6667	----	36.1	29.4444	36.1111	23.8889	31.6667	26.67		30.7925		---	16.1111	----	22.8	17.2222	22.2222	13.3333	18.3333	13.89		17.7017		---	0.271953	----	0	0	0.032072	0.508	0	0		0.812025
1961	5	27	---	32.7778	----	37.2	29.4444	37.2222	22.7778	32.7778	27.78		31.4257		---	16.1111	----	22.8	17.7778	22.2222	12.7778	18.3333	13.89		17.7017		---	3.31602	----	0	1.524	0.392269	6.096	0	0		11.3283
1961	5	28	---	33.3333	----	37.8	31.1111	37.2222	23.8889	33.3333	27.78		32.067		---	18.3333	----	22.8	19.4444	23.3333	12.7778	18.8889	20.56		19.4483		---	2.68852	----	0	0.01	7.56585	0.508	0.411295	0		11.1837
1961	5	29	---	30.5556	----	37.2	29.4444	36.1111	22.2222	31.6667	28.33		30.79		---	17.7778	----	22.2	18.3333	23.3333	13.8889	19.4444	16.67		18.8068		---	1.79175	----	0	0	0.210857	3.302	0	0		5.30461
1961	5	30	---	35	----	38.3	31.6667	38.3333	25.5556	36.6667	30		33.646		---	18.8889	----	22.8	19.4444	25	14.4444	21.6667	17.78		20.0035		---	0.081558	----	0	0	0	0	0.179331	0		0.260889
1961	5	31	---	37.2222	----	40.6	33.3333	40.5556	27.7778	38.3333	31.67		35.6417		---	20	----	22.2	22.2222	26.1111	16.6667	22.7778	17.78		21.1083		---	0	----	0	0	0	0	0	0		0
1961	6	1	---	39.4444	38.3333	42.8	35.5556	42.2222	29.4444	40.5556	33.89		37.7807		---	20.5556	23.8889	23.9	23.8889	27.2222	18.8889	23.8889	19.44		22.7092		---	0	0	0	0	0	0	0	0		0
1961	6	2	---	40.5556	39.4444	43.9	36.6667	43.3333	30.5556	41.6667	35		38.8903		---	22.2222	28.8889	27.8	25.5556	29.4444	18.8889	24.4444	20		24.6556		---	0	0	0	0	0	0	0	0		0
1961	6	3	---	41.1111	39.4444	44.4	37.2222	43.3333	30	41.6667	35		39.0222		---	23.8889	27.7778	27.8	25.5556	30	18.8889	26.1111	20		25.0028		---	0	0	0	0	0	0	0	0		0
1961	6	4	---	40.5556	38.8889	41.7	36.1111	41.6667	28.8889	41.6667	35.56		38.1297		---	25.5556	26.6667	28.9	25.5556	29.4444	18.3333	26.6667	20		25.1403		---	0	0	0	0	0	0	0	0		0
1961	6	5	---	39.4444	38.3333	41.1	35.5556	41.1111	28.3333	40.5556	33.33		37.2204		---	25	25.5556	30	24.4444	30.5556	18.8889	27.2222	21.11		25.3471		---	3.8668	0	0	0	12.4218	0	0.0210043	0		16.3096
1961	6	6	---	38.3333	37.2222	41.1	35	41.1111	27.7778	39.4444	32.78		36.5961		---	25.5556	26.1111	30.6	23.8889	29.4444	18.3333	26.6667	22.22		25.3525		---	6.58986	0	0	0	20.9946	----	2.49654	0		30.081
1961	6	7	---	38.3333	36.1111	41.1	34.4444	40.5556	27.7778	39.4444	32.22		36.2483		---	20	25	28.3	20.5556	21.1111	13.8889	21.6667	20		21.3153		---	24.978	0	0	1.778	31.4239	25.4	6.86873	0		90.4486
1961	6	8	---	38.3333	36.1111	41.7	35.5556	41.1111	29.4444	39.4444	31.11		36.6013		---	19.4444	17.7778	19.4	17.7778	26.6667	12.7778	20	19.44		19.1606		---	17.767	0	11.7	10.922	3.24835	28.702	5.32328	0		77.6626
1961	6	9	---	33.8889	33.3333	39.4	33.8889	42.2222	28.3333	35.5556	28.89		34.439		---	19.4444	22.2222	28.3	20.5556	29.4444	13.3333	21.1111	17.78		21.5239		---	5.21556	0	0	1.778	16.7537	0	0.167349	0		23.9146
1961	6	10	---	35.5556	35	41.7	34.4444	40	27.2222	37.2222	32.78		35.4906		---	22.7778	24.4444	26.7	23.3333	28.8889	17.7778	25	15		22.9903		---	3.79894	0.01	0	0	12.2093	0	0.0203546	0		16.0386
1961	6	11	---	37.2222	32.2222	40.6	35.5556	41.1111	27.7778	38.3333	32.22		35.6303		---	22.2222	25	25.6	22.2222	27.2222	16.6667	23.8889	16.11		22.3665		---	0	0	0	0.254	0	----	0	0		0.254
1961	6	12	---	37.2222	36.1111	38.9	34.4444	41.6667	27.7778	38.8889	33.89		36.1126		---	21.1111	23.8889	25.6	20.5556	26.6667	15.5556	22.7778	15		21.3944		---	0	0	0	0	0	0	0	0		0
1961	6	13	---	36.1111	34.4444	38.3	33.3333	40	26.1111	37.7778	30.56		34.5797		---	19.4444	22.2222	27.2	18.3333	26.6667	11.1111	22.2222	16.11		20.4138		---	3.11469	0	0	4.572	0.331475	5.08	0.531267	0		13.6294
1961	6	14	---	32.2222	33.3333	37.2	32.2222	40	23.3333	33.8889	28.89		32.6363		---	20.5556	21.1111	25	21.1111	25.5556	13.3333	22.7778	15		20.5556		---	0.0301509	0.01	1.3	0	0.158403	0	0.614545	0		2.1131
1961	6	15	---	31.1111	32.2222	38.3	31.6667	37.2222	21.6667	32.7778	28.89		31.7321		---	21.6667	22.2222	21.7	19.4444	26.1111	15.5556	20.5556	17.78		20.6294		---	4.70598	0	0.5	0.01	14.3079	0.508	3.43264	0		23.4645
1961	6	16	---	35.5556	33.3333	40.6	31.6667	34.4444	25	35.5556	30.56		33.3394		---	18.8889	22.2222	26.1	20	24.4444	13.3333	23.8889	17.22		20.7622		---	2.28418	0.01	0	0	0.270369	4.318	0	22.86		29.7425
1961	6	17	---	36.6667	35.5556	41.1	33.3333	41.1111	26.6667	37.7778	31.11		35.4151		---	20.5556	23.8889	25.6	22.2222	26.6667	16.6667	12.2222	16.67		20.5615		---	0	0	0	0	0	0	0	0		0
1961	6	18	---	35.5556	35.5556	40	35.5556	41.1111	27.2222	38.8889	32.22		35.7636		---	21.6667	22.7778	23.3	21.1111	26.1111	15.5556	24.4444	15.56		21.3158		---	0.14572	0	0	0	6.99569e-06	0	0.188274	0		0.334001
1961	6	19	---	37.2222	35.5556	40.6	34.4444	40.5556	27.2222	38.8889	30.56		35.6311		---	22.7778	23.8889	27.2	22.7778	28.3333	17.7778	25	17.78		23.1919		---	0.0981453	0	0	0	0.00175903	0	1.3066	0		1.4065
1961	6	20	---	37.2222	36.6667	32.2	34.4444	40	26.6667	38.8889	32.22		34.7886		---	22.2222	22.7778	27.8	21.1111	24.4444	16.1111	20.5556	17.22		21.5303		---	0.172995	0	0	0	0.00029132	----	3.57614	0		3.74943
1961	6	21	---	30.5556	29.4444	34.4	28.8889	30	20	31.1111	29.44		29.23		---	20	18.3333	20	18.3333	22.7778	13.3333	21.1111	17.22		18.8886		---	0.575657	0	8.1	4.826	0.999087	0.762	0.336047	3.56		19.1588
1961	6	22	---	32.7778	26.6667	33.3	29.4444	35.5556	21.1111	35.5556	23.33		29.7176		---	18.8889	17.7778	20.6	17.2222	20.5556	10.5556	18.8889	17.78		17.7836		---	15.2572	0.01	3.8	7.62	4.06245	27.432	1.27459	27.43		86.8862
1961	6	23	---	32.2222	30	33.9	28.8889	32.2222	21.1111	33.3333	27.22		29.8622		---	20	21.1111	21.7	20	19.4444	13.3333	21.6667	17.22		19.3094		---	0.489294	0	0	0	1.8875	0	2.67498	0		5.05177
1961	6	24	---	32.2222	29.4444	32.8	26.6667	31.6667	20	31.1111	26.67		28.8226		---	18.8889	18.8889	21.7	17.2222	23.3333	13.3333	20	13.89		18.4071		---	0.705069	0	0.3	15.494	0.0474998	0	5.01616	0		21.5627
1961	6	25	---	32.2222	30	35	28.8889	33.3333	21.6667	33.8889	27.78		30.3475		---	22.2222	19.4444	23.3	20	21.1111	12.7778	22.2222	14.44		19.4397		---	8.20952	0.01	0	0	19.3888	0	4.67003	0		32.2783
1961	6	26	---	31.1111	31.6667	32.2	26.6667	29.4444	20	30.5556	28.89		28.8168		---	23.8889	19.4444	23.9	19.4444	23.3333	13.3333	23.3333	16.11		20.3485		---	3.75456	0	0	0	0.0591345	0	19.1643	0		22.978
1961	6	27	---	32.7778	33.8889	36.7	32.7778	36.6667	23.3333	33.8889	30		32.5042		---	24.4444	22.2222	25	22.7778	23.3333	13.3333	23.3333	17.78		21.5281		---	7.15311	0	0	0	22.3947	0	2.20888	0		31.7567
1961	6	28	---	38.3333	36.6667	40.6	34.4444	39.4444	27.7778	39.4444	32.22		36.1164		---	25.5556	25	27.2	25	27.7778	18.3333	25.5556	20		24.3028		---	4.02489	0	0	0	13.4386	0	0.0210622	0		17.4846
1961	6	29	---	39.4444	38.3333	41.7	34.4444	41.1111	28.3333	40.5556	33.33		37.1565		---	26.1111	26.6667	29.4	25	27.7778	17.2222	27.7778	20		24.9944		---	0	0	0	0	0.00850445	0	0	0		0.00850445
1961	6	30	---	38.8889	38.8889	42.2	35.5556	40	27.7778	40.5556	34.44		37.2883		---	22.7778	23.3333	28.9	23.3333	20.5556	17.7778	23.3333	20.56		22.5714		---	6.72983	0	0.01	0	20.3231	0	3.23431	0		30.2972
1961	7	1	35	37.7778	----	38.9	33.8889	37.2222	25.5556	37.7778	33.89		35.0017		19.44	21.1111	----	21.7	18.8889	21.6667	12.7778	20	20		19.4492		3.05	15.8801	0	6.6	7.366	29.7354	18.796	1.51893	7.62		90.5664
1961	7	2	30.56	31.1111	----	33.9	30.5556	33.3333	23.3333	32.7778	29.44		30.6359		20	23.8889	----	25	21.6667	23.8889	15.5556	24.4444	18.89		21.9049		20.83	1.3709	0	0	0	0.824186	0	3.21016	0		26.2352
1961	7	3	33.89	35.5556	----	37.2	31.6667	36.6667	23.3333	36.1111	30		32.9333		23.33	24.4444	----	27.8	22.7778	27.7778	17.2222	25.5556	18.89		23.4954		0	0.00197578	0	0	1.27	2.23852e-05	----	0.253266	40.64		42.1653
1961	7	4	35	36.1111	----	40	33.3333	38.3333	24.4444	37.2222	29.44		34.1263		21.11	22.2222	----	27.2	17.7778	25	15.5556	23.8889	18.33		21.4249		0	3.88597	0	0	20.828	0.483469	7.62	2.36511	18.29		53.4725
1961	7	5	35.56	37.7778	----	40	33.8889	39.4444	26.1111	38.8889	31.67		35.3973		25	26.1111	----	28.9	25	28.3333	17.2222	26.6667	20		24.6048		0	0.00307741	0	0	0.508	3.51779e-05	0	0.39441	0		0.905523
1961	7	6	35	33.3333	----	39.4	31.6667	36.1111	24.4444	37.2222	32.78		33.5654		23.33	25.5556	----	25	23.3333	25	15.5556	25	20.56		22.8578		0	18.8673	0	1	11.938	17.8855	29.718	0.470943	0		79.8797
1961	7	7	35	36.6667	----	34.4	32.7778	35	25	36.6667	30.56		33.0102		21.11	21.1111	----	24.4	21.1111	25	15.5556	21.6667	21.67		21.5021		0.51	26.4436	0	7.4	19.558	27.1747	38.862	0.0348834	6.35		126.333
1961	7	8	33.33	35	----	35.6	31.1111	35	25.5556	36.1111	31.67		32.864		22.78	24.4444	----	24.4	22.2222	23.8889	15.5556	22.7778	21.67		22.137		26.16	4.20829	0	2.3	0.762	14.7176	4.318	0.0104707	0		52.4764
1961	7	9	34.44	37.2222	----	37.8	32.2222	35	27.2222	37.7778	33.89		34.4478		23.89	23.8889	----	26.1	22.7778	22.7778	18.3333	25	20.56		22.7768		33.78	0.41031	15.748	0.5	0.508	8.29695	0.762	0	0		60.0053
1961	7	10	34.44	36.1111	----	35.6	32.2222	34.4444	24.4444	36.6667	33.89		33.3398		22.22	22.2222	----	22.2	22.2222	26.1111	16.6667	22.7778	18.33		21.5043		0	0.0414212	0	2.5	0	7.71575	0	0.120938	0		10.3781
1961	7	11	32.22	34.4444	----	32.8	30.5556	32.7778	23.8889	34.4444	29.44		31.193		21.11	21.6667	----	21.1	18.8889	25.5556	14.4444	21.6667	17.78		20.1575		6.86	4.48508	0	11.2	1.778	1.79661	8.636	0	0		34.7557
1961	7	12	31.67	33.3333	----	33.9	30.5556	35	25	35	27.78		31.5098		22.78	22.7778	----	24.4	21.6667	25.5556	13.8889	23.3333	17.78		21.3432		0	9.37877	0	0	0	29.3772	2.286	0.0429958	0		41.085
1961	7	13	33.89	35	----	37.2	32.2222	36.6667	23.8889	36.6667	31.11		33.2506		26.11	26.1111	----	27.8	25	28.3333	16.6667	27.2222	19.44		24.3676		0	0	0	0	0	0	0	0	0		0
1961	7	14	35.56	36.1111	----	38.9	33.3333	37.7778	24.4444	38.8889	33.89		34.7637		27.78	27.7778	----	30.6	26.6667	30	18.3333	28.8889	21.67		26.2767		0	10.8062	0	0	0	38.7201	0	0.0564261	0		49.5827
1961	7	15	36.11	38.8889	----	40.6	33.8889	38.8889	26.1111	39.4444	34.44		36.0375		27.22	27.2222	----	31.1	26.6667	26.1111	18.3333	27.2222	21.11		25.3951		10.41	10.6046	0	0	0	38.1655	0	0.0553601	0		59.2355
1961	7	16	35.56	38.3333	----	39.4	34.4444	36.6667	26.6667	39.4444	28.89		34.8351		21.67	26.1111	----	22.2	22.2222	23.3333	15.5556	23.8889	18.33		21.663		0	13.3136	0	14.5	4.318	7.67844	24.638	1.81978	0		66.2678
1961	7	17	30	29.4444	----	29.4	27.7778	30.5556	21.6667	30.5556	30.56		28.5657		23.33	23.8889	----	22.2	20.5556	23.3333	15	24.4444	17.78		21.0289		0	14.5067	0	8.4	1.27	49.3856	1.27	5.01624	51.31		131.159
1961	7	18	26.11	27.2222	----	29.4	24.4444	28.8889	18.3333	26.1111	28.33		26.1043		21.11	22.7778	----	21.1	20	23.8889	15	22.7778	18.33		20.5535		13.21	32.9423	0	51.6	29.464	40.2957	44.704	4.00198	27.94		244.158
1961	7	19	30	31.1111	----	33.3	29.4444	33.8889	22.2222	31.6667	27.78		29.9162		22.22	23.8889	----	25.6	21.1111	25.5556	15.5556	23.8889	19.44		22.1486		4.83	14.2983	0	0	8.128	50.5772	1.016	0.385165	5.08		84.3147
1961	7	20	31.67	33.3333	----	32.2	28.8889	32.7778	20.5556	34.4444	26.67		29.8386		20.56	22.2222	----	26.1	21.1111	25.5556	15.5556	22.2222	18.89		21.6652		0	6.17724	0	0	0.762	20.0089	2.032	1.07606	14.99		45.0462
1961	7	21	31.67	32.7778	----	33.9	29.4444	34.4444	22.2222	34.4444	28.33		30.7948		22.78	25	----	25.6	21.6667	25	15	25	18.89		22.3081		0	0.39659	0	0	1.27	0.0528832	0.762	0.513414	1.27		4.26489
1961	7	22	32.22	33.8889	----	35	29.4444	33.8889	22.2222	35.5556	29.44		31.3486		21.67	24.4444	----	24.4	21.6667	22.7778	16.1111	22.7778	20.56		21.8197		16	1.22518	0	0	4.572	0.165471	2.54	0	0		24.5027
1961	7	23	28.89	31.1111	----	35	28.3333	33.8889	20	31.6667	28.33		29.7614		22.22	24.4444	----	23.3	20.5556	23.3333	16.6667	23.8889	20		21.7413		0	15.4922	0	6.1	13.716	53.2055	8.636	1.02963	49.53		147.709
1961	7	24	29.44	31.1111	----	27.2	27.2222	26.6667	18.8889	30	28.33		27.0598		21.11	22.2222	----	23.3	19.4444	23.3333	14.4444	22.7778	19.44		20.7089		58.67	33.3875	0	8.4	33.02	43.2589	41.148	6.22263	38.1		262.207
1961	7	25	28.33	27.7778	----	30.6	23.3333	30.5556	18.3333	28.3333	28.33		26.7519		21.67	22.7778	----	21.1	19.4444	25	14.4444	23.3333	20.56		20.9514		16	10.1821	0	42.9	22.606	21.0713	10.922	1.10935	0		124.791
1961	7	26	31.11	32.2222	----	31.1	27.2222	31.1111	21.6667	33.3333	28.33		29.2837		20.56	24.4444	----	24.4	21.1111	23.8889	15	25	20		21.9778		75.18	1.16572	0	4.8	0	13.9848	1.524	1.73569	0		98.3902
1961	7	27	28.33	29.4444	----	28.9	24.4444	29.4444	21.6667	30.5556	25.56		27.1451		21.11	22.7778	----	23.3	20	23.8889	14.4444	23.3333	18.89		20.9478		2.79	14.1758	0	42.9	32.258	37.8477	10.414	1.13826	0		141.524
1961	7	28	30.56	32.7778	----	33.3	29.4444	33.8889	21.1111	33.8889	28.33		30.3916		22.78	24.4444	----	26.1	21.6667	26.1111	16.1111	25.5556	17.78		22.5384		0	9.25958	0	0	0	34.8437	0	0.220129	0		44.3234
1961	7	29	32.78	34.4444	----	35	29.4444	35	22.2222	35.5556	30		31.6667		24.44	26.6667	----	26.7	23.3333	27.2222	16.6667	27.2222	18.89		23.8144		3.81	14.5145	0	0	0	45.0339	0.762	3.81547	0		67.9359
1961	7	30	32.78	35	----	31.1	30	35	22.7778	36.1111	28.33		31.1884		22.78	23.3333	----	22.8	20.5556	23.3333	15.5556	23.8889	21.67		21.591		16.76	18.9289	0	32.5	26.67	18.834	35.306	2.92975	0		151.929
1961	7	31	22.78	24.4444	----	27.2	23.3333	26.6667	16.6667	23.8889	26.67		24.1243		20	22.2222	----	22.8	19.4444	23.3333	14.4444	21.6667	18.33		20.3202		51.56	7.33784	0	3	12.446	2.7412	10.922	28.2255	0		116.233
1961	8	1	---	31.1111	26.6667	34.4	26.1111	32.7778	----	32.7778	27.78		30.2321		---	21.6667	19.4444	25	21.1111	25	****	23.3333	18.89		22.0637		---	11.074	----	0	0	21.2265	----	0.24049	0		32.541
1961	8	2	---	30	28.3333	32.8	27.2222	32.7778	----	31.6667	28.33		30.1614		---	21.1111	20.5556	25	18.8889	23.8889	****	22.7778	20		21.746		---	0.816804	----	6.6	3.556	1.718	----	1.55538	0		14.2462
1961	8	3	---	31.6667	27.7778	35	28.8889	33.8889	----	33.8889	27.78		31.2702		---	23.8889	20.5556	21.7	19.4444	22.2222	****	22.7778	17.22		21.1156		---	10.3755	----	11.9	4.826	20.584	----	2.92865	24.89		75.5042
1961	8	4	---	33.3333	30	35	29.4444	33.3333	----	34.4444	27.78		31.9051		---	23.3333	22.2222	26.1	22.2222	23.3333	****	25	18.89		23.0144		---	0	----	0	0	0.31513	----	0	0		0.31513
1961	8	5	---	33.8889	30	35.6	31.1111	34.4444	----	36.1111	29.44		32.9422		---	22.7778	21.1111	24.4	21.6667	24.4444	****	23.8889	18.33		22.3741		---	0.0708494	----	0.8	0	0.20381	----	0	0		1.07466
[truncated: 21,332 more rows]

## Sheet: Zone-03
			Maximum Temperature									Minimum Temperature									Precipitation
[truncated: 20,821 more rows]

[truncated: 2 more sheets: Zone-04, Zone-05]
